# Supplementary material for: A Comprehensive Overview of the Cyclodipeptide Synthase Family Enriched with the Characterization of 32 New Enzymes
Source: Front Microbiol. 2018 Feb 12;9:46. doi: 10.3389/fmicb.2018.00046 (PMC5816076; doi:10.3389/fmicb.2018.00046)
Supplement: Table S1 — Related to Materials and Methods: Related ion masses m/z used for identification of cyclodipeptides. [file Table1.xlsx]

## Sheet: Feuil1
	Table S1, related to Materials and Methods: Related ion masses m/z used for identification of cyclodipeptides
	See also Supplemental Data Set 2
	Residue	Immonium ion* [NH-CHR+H]+	[CO-CR]+	[-(NH-CHR-CO)- +H]+	Related ions*	Characteristic loss in cyclodipeptide scaffold
	Gly	30
	Ala	44	55	72
	Ser	60				- 18 (-H2O)
	Pro	70		98
	Val	72		100	41, 55, 69
	Thr	74				- 18 (-H2O)
	Cys	76
	Ile	86		114	69
	Leu	86		114	72
	Asn	87			70	- 17 (-NH3) then - 42 (- [CH3-CO-NH2]) (MS3)
	Asp	88			70	- 18 (-H2O) then - 42 (- [CH3-CO-OH]) (MS3)
	Gln	101			56, 84, 129	- 17 (-NH3) then - 28 (- [HCO-NH2]) (MS3)
	Lys	101			70, 84, 112, 129
	Glu	102			84	- 18 (-H20) then - 28 (-[HCO-OH]) (MS3)
	Met	104			61	- 48 (- CH3SH)
	His	110	121	138	82, 123, 166	-17 and -18
	Phe	120	131	148	103
	Arg	129			59, 70, 73, 87, 100, 112	-59 ( - [NH2-CNH-NH2]), -17 (-NH3), - 34 (- 2 x NH3)
	Tyr	136	147		91, 107, 119
	Trp	159	170		77, 117, 130, 132, 171	-17 (-NH3)
	* Bold face indicates strong signals, italic indicates weak. Grey, not observed in our mass conditions but reported in literature
	underlined : single daughter-ion (MS2), MS3 is necessary to get further identification data
	The three ions corresponding to a loss of neutral fragments of mass 28, 45 and (28+45) correspond to species [M+H –CO]+ (loss of 28), [M+H –HCONH2] + (loss of 45), and [M+H –CO –HCONH2] + (loss of 28 + 45), respectively and are indicative of the presence of the diketopiperazine skeleton.
