# Supplementary material for: A Comprehensive Overview of the Cyclodipeptide Synthase Family Enriched with the Characterization of 32 New Enzymes
Source: Front Microbiol. 2018 Feb 12;9:46. doi: 10.3389/fmicb.2018.00046 (PMC5816076; doi:10.3389/fmicb.2018.00046)
Supplement: Table S2 — Related to Table 3: Consensus sequences for the specificity groups identified. [file Table2.XLSX]

## Sheet: Consensus sequences
	Table S2, related to Table 3 : Consensus sequences for the specificity groups identified.
		Consensus Sequence for P1		Consensus sequence for P2
		from CDPSs characterized (number of CDPSs)	From characterized and predicted CDPSs (number of CDPSs)	from CDPSs characterized (number of CDPSs)	From characterized and predicted CDPSs (number of CDPSs)
	cWW (NYH)
		(9)	(22)	(9)	(22)
	cLL (NYH)
		(10)	(123)	(10)	(123)
	cCC (NYH)
		(11)	(60)	(11)	(60)
	cAE (XYP)
		(8)	(55)	(8)	(55)
	cXE (XYP)
				(9)	(81)
	cAX (XYP)
		(10)	(88)
	cYY (NYH)
		(6)	(145)	(6)	(145)
	cW1X (NYH)
		(12)	(36)
	cFX (NYH)
		(8)	(31)
	cW2X (NYH)
		(7)	(34)
	cPX (NYH)
		(5)	(9)
	cLE (XYP)
		(2)	(19)	(2)	(19)
	cGE (XYP)
		(1)	(7)	(1)	(7)
	cAA (XYP)
		(2)	(33)	(2)	(33)
	cGG (XYP)
		(1)	(17)	(1)	(17)
	cLI/cLL (XYP)
		(4)	(34)	(4)	(34)
	Specificity groups are named according to the main cyclodipeptide synthesized; the family NYH or XYP of the CDPSs forming the group is indicated. Consensus sequences correspond to residues suspected to delineate P1 and P2, determined for each CDPS (See Supplemental Dataset 4). They are presented as logo, corresponding to the frequency plot of amino acid at the different positions of P1 and P2 for…
