# Supplementary material for: A Comprehensive Overview of the Cyclodipeptide Synthase Family Enriched with the Characterization of 32 New Enzymes
Source: Front Microbiol. 2018 Feb 12;9:46. doi: 10.3389/fmicb.2018.00046 (PMC5816076; doi:10.3389/fmicb.2018.00046)
Supplement: Supplemental Data Set 1 — Database information and sequence data relative to characterized CDPSs. [file DataSheet1.XLSX]

## Sheet: CDPSs 62-103
			Supplementary Data Set 1. Database information and sequence data relative to CDPSs 62-103
CDPS number		Database information relative to each putative CDPS
		Organism	Protein identity	Comments		Synthetic gene or PCR amplicon	Amino acid sequence	Comments
62		Nocardiopsis potens	WP_017593947.1			CCATGGCAAGCCGTAATTGTACCAGCCGTGAAGCCGGTGCCGAAGCAGCAGCACATCATGGTAGCGATACCACCCGTACC AGCGCAGATCGTCCACTGGGTGGTGCAGCATTTGAAGTTGATGCAGCAACCCCGAGCTGTCGTCGTATTTTTGAACGTGG TGATCATCTGCTGATTGGTGTTAGCGCAGGTAATAGCTATTTTAGCGCAGAACGTGTTGGTGGTCTGCTGAGCTGGGCAG TTCCGCGTTTTGAACGTATTGATGTTGTTTATGTGGATACCCACATTGACACCATGCTGGAAGCACTGGGTTATCCGCCT GCAAGCGTTCGTAAACGTGTTAAAACCCAGCTGAAAGACCTGCGTCGTCGTCTGCGTCGTGGTGTTGAAGCAGCA…	MASRNCTSREAGAEAAAHHGSDTTRTSADRPLGGAAFEVDAATPSCRRIFERGDHLLIGVSAGNSYFSAERVGGLLSWAVPRFERIDVVYVDTHIDTMLEALGYPPASVRKRVKTQLKDLRRRLRRGVEAAPGAAGSVAVRPLSEYVPLPAYAAALESVDRLLGEDEVLRHACEEQVTDFYKDRADGTALVSSESEMFEAGMAYVRAEFPFFLNTPEMAGVGSSVTCYHKMMPIAKALFREESPIPRHPGQGFIVVRPTDPAPQEGR	a GCA codon (Ala) was added after the start codon for cloning facilities
63		Streptomyces lavendulae	WP_051880239.1			CCATGGCAACCATTACCGCAGATGCAAGCTTTGAAGTTCTGCCGTTTACCCGTACCTGTCGTCATATTTGGGAAGATGGT GATCATGTTCTGATTGGTGTTAGTCCGGGTAATAGCTATTTTAGCGCAGAACGTATTGCAGGTCTGGCACGTTGGGCAAC CACCCGTTTTGCACAGGTTGATTTTGTTTATGCCGATCTGCATGTGGATCGTATGTTTGCAGCATTTGGTCATACCCGTG AACATGCAGAAAAACGTGCAGCCAAAGAAATTAAAGCAGTTCGTCGTCGTATTCTGAAAGGTGTTACCGAAAGCGGTCCG CCTCAGATTGAAATTCGTGTTCGTGCACTGAGCGAATTTCAGAGCAATCCGGTTTATCAGCTGCTGCATCGTCGT…	MATITADASFEVLPFTRTCRHIWEDGDHVLIGVSPGNSYFSAERIAGLARWATTRFAQVDFVYADLHVDRMFAAFGHTREHAEKRAAKEIKAVRRRILKGVTESGPPQIEIRVRALSEFQSNPVYQLLHRRVLHFLETDEEFRKGCEEMALHFVGSKLPEGESVTDEQLRVCFDYMAAELPFFVDTPSILDVPSSVAAYHVRMPLTDVLFARGGGLRATRNQAYAVVRPEATAPGSATDHAPTERTVDERRAA	a GCA codon (Ala) was added after the start codon for cloning facilities
64		Streptomyces purpureus	WP_028798003.1	probably partial because of start codon misannotation.The protein tested corresponds to a start at position 3 of the new NCBI sequence WP_019889609.1, with L mutated in M.		CCATGGCCATCGAAGATACCTTTACCGTTCGTCCGTTTACACCGCTGTGTAACATTATTTGGGGTGAAGGTGATCATGTTCTGATTGGTGTTAGTCCGGGTAACAGCTATTTTAACGCAGCACGTATTGCAGAACTGACCCGTTGGGCAACCCGTCGTTTTACCGCAGTTGATTTTGTTTATGCCGATCTGCATGTTGCAGAAATGTTTGCAGCACTGGGTCATGATGAAGAACATGCAGCCCGTCGTGCAGCAAAAGAACTGAAAGCAGTTCGTCGTCGTGTTGTTGCCGGTGTTGAAGCAGCAGGTCCGCCTGGTGTTCCGATTCGTGTTCGTGCACTGAGCGAATTTGCAGCCAATCCGGTTTATACCCTGCTGCATCGTCGCGTTCGTCATTTTC…	MAIEDTFTVRPFTPLCNIIWGEGDHVLIGVSPGNSYFNAARIAELTRWATRRFTAVDFVYADLHVAEMFAALGHDEEHAARRAAKELKAVRRRVVAGVEAAGPPGVPIRVRALSEFAANPVYTLLHRRVRHFLATDAEFRKGCDAMVDTFLAPKVAGDAPVTERQRTACLDYIAAELPFFLDTPGILDVPSSVSCYHQLIPLTELLYAKGGGLRAARNQGYAVVCPAEGSTGHDRRAA	a GCA codon (Ala) was added after the start codon for cloning facilities
65		Nocardiopsis xinjiangensis	WP_033352817.1			CCATGGCACCGAGTCGTCCGGAACCGGTTCGTACCGTTCCGCAGCATCGTGATGGTGATGGTTTTGAAGTTCGTCCGTTTACCCCGAGCTGTGCCGATCTGCTGACCCGTGGTGATCATGCACTGATTGGTGTTAGCACCGGTAATAGCTATTTTAACCAAGAACGTCTGACCCAGCTGCTGGATTGGGCAGTGCGTCGTTTTCATCGTGTTGATGTTCTGCATACGGATCTGCATCTGAATACCATGCATCAGGCAGGCGGTGCAGATGAAGAACAGGCAGCACGTCGTACCAAACGTGCACTGCGTGATGTTCGTCGTCGTATTCGTCGTGCAGTTGAAGCAGTTGGCACCGCACCGGCACGTCTGCGTAGCATGGCACTGAGCGAAACCGTTGATC…	MAPSRPEPVRTVPQHRDGDGFEVRPFTPSCADLLTRGDHALIGVSTGNSYFNQERLTQLLDWAVRRFHRVDVLHTDLHLNTMHQAGGADEEQAARRTKRALRDVRRRIRRAVEAVGTAPARLRSMALSETVDLPGYRAVQQHLDREFDGNPQVRRACEEHVNRVLGGRLCAEDDRFRAGLSYLRSELPFLVATPRVLGVPSSVSCYHDLLPVVAELYEDGTCFDPGQGHVVVRPPMRGERP	a GCA codon (Ala) was added after the start codon for cloning facilities
66		Actinomadura oligospora	WP_026411671.1			CCATGGCAAGCAGCCGTCCGCCTGCAAATGAACCGCCTCGTCCGGCAATTCGTGTTGATGCACGTCCGGTTACCAGCACCTGTCGTGAACTGTATGAACGTGGTGATCATGCACTGATTGGTGTTAGCGCAGGTAATGGTTATTTTACCGCACGTCGTCTGGCAGCACTGCTGAGCTGGGCATGTGAACATTTTACCCGTGTGGATGTTGTTTATGCCGATCTGCATGTTGATACCATGTTTGTTGCAGAAGGTGCAACACCGGTTAAAGCACGTGCCCGTGCACGTAAAAAAGTTAAAGATACCGTTCGTCGTATTGGTCGTGCAGTTGATGAAGTTGGTGCACCGGGTAGCCGTATTCGTACCCGTGCAATTAGCGAATGTGTTTGTCTGCCTGGTT…	MASSRPPANEPPRPAIRVDARPVTSTCRELYERGDHALIGVSAGNGYFTARRLAALLSWACEHFTRVDVVYADLHVDTMFVAEGATPVKARARARKKVKDTVRRIGRAVDEVGAPGSRIRTRAISECVCLPGYQAVQRRIQKLAAEDERVGRTCEEHVRFVLGGWVEDGRPRDETGALRPEAEAMVRAGLAYLHAELPFLLDTPGVFDVPTSVCCYHKFLPVVRGLWGSSVFNGQAQGHVVVRAHE	a GCA codon (Ala) was added after the start codon for cloning facilities
67		Streptomyces catenulae	WP_030289455.1	probably partial because of start codon misannotation.The protein tested corresponds to a start at position 20 of the new NCBI sequence WP_037680341.1.		CCATGGCAGATGGTCAGCCGGTTGATAGCGCAGATGCATTTCAGGCATATGCAAGCGGTCCGCGTAGCCAAGAGGTTTGGGATCAGGGTGAACATGCAGTTATTGGTGTTAGCGCAGGTAATAGCTATTTTACCCAGGATCGTCTGGCAGGTCTGCTGCGTTGGGCAGCACGTCATTTTGCAACCATTGATGTGATTTATACCGACGTGCATATTGACACCATGCTGGTTGCACTGGGTAATGATGCAGGTCATGCAGCAAAACTGGCAAAAAGCCAGATTCGTGATGTTCGTCGTCGTACCCGTCGTGCAGTTGAACGTCTGGGTGCAAGCGCAGAAAAAGTTCGTATGCAGCCGATGAGCAGCTTTTTTGAACGTGCAGAATATCAGGCAGTTCGTA…	MADGQPVDSADAFQAYASGPRSQEVWDQGEHAVIGVSAGNSYFTQDRLAGLLRWAARHFATIDVIYTDVHIDTMLVALGNDAGHAAKLAKSQIRDVRRRTRRAVERLGASAEKVRMQPMSSFFERAEYQAVRSRVGEAVDASERLATACKEMVHHFLDGREVPGERVPHVMGAGLEYLLAELPFFVDSPGILGVGSSAVCYHVSTPIVEYFKEPDHDVLSAAPNQGYLVVRPAAWSAGADA	no comments
68		Streptomyces sp. NRRL F-5053	WP_063764781.1			CCATGGCATGTGAAGGTGCAGATGTTCCGGGTCCGACCAGCGGTGCACATTTTAGCGTTAGCCCGATTACCGCACGTTGTAAAGATATTTGGGAACGCGGTGAACATATTCTGGTTGGTGTTAGCACCAGCAATGGCTATTTTAACCGTGTTCGTCTGACCCGTCTGCTGGAATGGCTGCAGAATCATTTTAGTGCAGTTGATGTTGTGTATGCCGATATGCATATTGATACCAGCCTGATTGCACTGGGTTGTGAAGAAAGCGAAGCACGTCGTCGTGCAAAAAAACGTGTTAGCCAGGTTCGTCGTCGCGTTCGTCAGGCACTGAGCGCAGTTGAAGATAGCCCGACCGAATTTCGTGCACATGCCCTGAGCGATTTTGCAGATAGTCCGGTTTATA…	MACEGADVPGPTSGAHFSVSPITARCKDIWERGEHILVGVSTSNGYFNRVRLTRLLEWLQNHFSAVDVVYADMHIDTSLIALGCEESEARRRAKKRVSQVRRRVRQALSAVEDSPTEFRAHALSDFADSPVYKALGARVDRALAEEDGLSTACHDMVRSFLSGQPGGEGELTAEQIEAGLSYVRAEMPFLVDTPALLGVPSSVSCYHMEAQVWRALRRPGAGLRAAPGQAFAVVAPVDES	a GCA codon (Ala) was added after the start codon for cloning facilities
69		Streptomyces rimosus	WP_030659939.1	probably partial because of start codon misannotation.The protein tested corresponds to the first 255 aminoacids of the new NCBI entry WP_078897101.1		CCATGGCAAGCAGCGGTGAAATTCGTCGTTTTGGTATGGGTGCAAGCCGTAGCGCAGTTACCTTTCGTACCCGTCCGTTTACCGATCGTTGTGATCGTATTCGTCAGCGTGGTGATCATGCACTGATTGGTGTTAGCACCAATAACAGCTATTTTAGCGCAGAACGTCTGACCGCACTGGTTCATTGGGCACAGGGTCATTTTCGTGCAGTTGATATTATCTGTGCCGATCTGCATATTGATACCGTTCTGACAGCAGAAGGTGCAGCACCGGAAAATGTTGGTCGTCGTGCACGTCGTCGCGTTACCGATGTGCGTCGCCGTATTCGCAAAGCCGTTGATGCAGCAAGTCCGGATGGTCCGCGTCCGGGTAGCCATCTGCTGAGCGATTTTCAGGGTA…	MASSGEIRRFGMGASRSAVTFRTRPFTDRCDRIRQRGDHALIGVSTNNSYFSAERLTALVHWAQGHFRAVDIICADLHIDTVLTAEGAAPENVGRRARRRVTDVRRRIRKAVDAASPDGPRPGSHLLSDFQGNPAYQSLRSDIDRALREDPEFANACHDMIRLHLLGRPQGADDIDFGTSGNGPGDAAEHRRFQAGLQYLGGELPFFVDTPSILGVPSSVSCYHLFTPILGPLCMRDNGLRAADNQAFLAVTPDEA	a GCA codon (Ala) was added after the start codon for cloning facilities
70		Streptomyces sp. NRRL B-24484	WP_030265608.1			CCATGGCAAGCGAAACCCTGCTGAGCACCACCATTGATGAATTTCAGGCATTTCCGTATAGCGCACGTTGTCATCGTGTTTTTGCACGTGGTGATCATCTGCTGATTGGTGTTAGTCCGGGTAATAGCTATTTTAGTGCACGTCGTATTACCCAGCTGGTTCATTGGGGTAAAGAATTTTTTGCCACCGTGGATATTGTTCATGCCGATCTGCATGTTGATGCACAGTTTGGTGCACAGGGTTATCCGCCTGAAGCAGCAGCCCGTCGTGCAGCAAAAGAAGTTAAAGCCACCCGTCGTCGTGTTGAACGTGGTGCAGCAGATGCAGGTCGTCCGGGTGTTCGTACCCATGCACTGAGCGATTTTACCGGTGGTGAAACCTATCGTCGTCTGCATGCCG…	MASETLLSTTIDEFQAFPYSARCHRVFARGDHLLIGVSPGNSYFSARRITQLVHWGKEFFATVDIVHADLHVDAQFGAQGYPPEAAARRAAKEVKATRRRVERGAADAGRPGVRTHALSDFTGGETYRRLHAEVLAALADDRPFREAAERMALGFLRARLDGAAPTADQLAAGLRYIAAELPFFLDTPALLGVPSSVACYHVELPLTPVLFGRPDGLRAAPGQAYAVVRPADAAADRRAA	a GCA codon (Ala) was added after the start codon for cloning facilities
71		Streptomyces roseochromogenes subsp. oscitans DS 12.976	EST20838.1	The protein tested corresponds to the first 250 amino acids. The CDPS domain is fused to a P450 domain.		CCATGGCACATAGCGAACCGCAGGTTCTGGAAGATCATCGTGTTCGTGTTCTGCCGTTTGGTGCAAGCAGCGAACGTATTCTGCAGCGTGGTGATCATGCACTGTTTGGTGTTAGCACCGGTAATAGCTATTTTAGCCGTCGTAATCTGGCAAATGCAATGGCATGGGCAGTTGAACGTTTTGCAGCAGTTGATGTTGTTCATGCAGATATTGCACTGGAAGCAATGCTGGAAGCCCTGGGTTATGAACGTGTTGCCGCACGTAAAAGCGTTGCAAAACAGCTGCGTGGTGTTCGTCGTCGTATTGATGGTGCATTAGAAGATATTGGTGCAGCCGCAGAACGCGTTCGTGCACGTCCGCTGAGCGCATTTCTGGATCATCCGAGCTATCGTGAAGTTC…	MAHSEPQVLEDHRVRVLPFGASSERILQRGDHALFGVSTGNSYFSRRNLANAMAWAVERFAAVDVVHADIALEAMLEALGYERVAARKSVAKQLRGVRRRIDGALEDIGAAAERVRARPLSAFLDHPSYREVRARTRAALRTDVELRSVRDAMAYQFLAKRLKPDDLPTPAQVEAALAYVDAELPFFVDTPRILGVASSVHCYHTVLALGRLLFGERRMALRPADNQGYAIVACRDSGKQIAMASTSTEA	no comments
72		Streptomyces sp. AW19M42	WP_024491760.1	probably partial because of start codon misannotation.The protein tested corresponds toa start at position M48 of the new NCBI entry WP_078617759.1		CCATGGCAAGCCGTATTAGCACCGCAAGCCCTCCGCTGACCGGCACCGATGCACCGCCTAAAAGCGCAGCACAGGATGCAGCAAGCCCGAGCGGTTTTCGTGTTGAAGGTCTGGATCTGCATAATCCGCGTCTGGCAGAACGTTATGGCACCCTGGTTCTGGGTCTGAGCCCGTTTAATAGCTTTTATAGCACCCAGACCGTTGCCGATCTGTGTAAATCAGCAGCACGTAGCTTTAGTGATGTTCATGTTGTTCTGCCTGGTGCACCGGAAAGCGCACTGCGTTATATTTCAGCAGGTAAAGCACCGCGTCATGCAGTTCAGCGTAGCAAACGTGTTATTCATAATATGCGTAATGTTGCACGTCGTACCCTGGCAGATTGTGGTATGCCGGATACCG…	MASRISTASPPLTGTDAPPKSAAQDAASPSGFRVEGLDLHNPRLAERYGTLVLGLSPFNSFYSTQTVADLCKSAARSFSDVHVVLPGAPESALRYISAGKAPRHAVQRSKRVIHNMRNVARRTLADCGMPDTDSRVHVMTRFASHPRYQKSRARIESAYRTQRPMREAVHAMTRTALATSLDSEPTPAQIESNTRYIFAEAPLLLDAADLLARPSALFVYHRRVPLYDVVAAGQVPGLTVGTGHTLSVLTDERNDRGNSDPR	a GCA codon (Ala) was added after the start codon for cloning facilities
73		Streptomyces aureocirculatus	WP_030574318.1	probably partial because of start codon misannotation.The protein tested corresponds to a start at position 45 of the new NCBI sequence WP_078965947.1, with L mutated in M.		CCATGGCACCGTATACCCCGAATTGTCGTCGTCTGCTGCGTGATGCAGATCATCTGCTGATTGGTGTTAGTCCGGGTAATGGTTATTTTAGCATTCCGACCCTGACCCGTGTTTTTCGTTGGGCACATGCAACCTTTCAGCGTGTTGATGTTATTGTTCCGGATCGTAGCCTGGCAAGCAATTATCGTGCACAGGGTTATCCGGATCAGGCAGCACATAAAAAAGCACGTACCGAAGTTAGCTGTGTTCGTCGTCGTATTCGTCGTGCATTTGAACGTAGCGAAATTCCGGGTGAAGATCAGCATACCCATTTACTGAGCGATCTGGCACAGTCAGATGCATATCAGCGTCTGCATCTGCGTGTTCGTGATGCCCTGACCACCGATGAACGTACCCATG…	MAPYTPNCRRLLRDADHLLIGVSPGNGYFSIPTLTRVFRWAHATFQRVDVIVPDRSLASNYRAQGYPDQAAHKKARTEVSCVRRRIRRAFERSEIPGEDQHTHLLSDLAQSDAYQRLHLRVRDALTTDERTHAICRKVSARAVPRAAAGSGTASEPGTAAGSGEDGRAKPGGTGSDAAALALEYLIDELPFFMDTPSILGVSSSLVSYHAPVGFADLLYTGAGPLHAAANQGFVLLKDHAAQY	a GCA codon (Ala) was added after the start codon for cloning facilities
74		Streptomyces sp. NRRL S-1868	WP_078873129.1			CCATGGCAAATACCAGCCTGGCAGCAGTTGCCGGTGATCATATTGTTGAACCGTATAGCCCGAATTGTGAACGTCTGCTGGAAGCAGCCGATCATCTGCTGATTGGTGTTAGTCCGGGTAATAGCTATTTTGGTATTCCGACCCTGACCCGTATTCTGACCTGGGCACATGCAACCTTTCGTCGTATTGATGTTATTGTTCCGGATCGTAGTCTGGCAGCCAATTATCGTGCACAGGGTTATAGCGAACAGGTTGCACATAAAAAAGCACGTACCGAAATTAGCAGCGTTCGTCGTCGCATTCGTCGTGCCTGGGAACGTAGCGGCATTCCGGAACATGAACAGCGTACCCATTTACTGAGCGAACTGGCACTGCTGCCTGCATATGAAAAACTGCATC…	MANTSLAAVAGDHIVEPYSPNCERLLEAADHLLIGVSPGNSYFGIPTLTRILTWAHATFRRIDVIVPDRSLAANYRAQGYSEQVAHKKARTEISSVRRRIRRAWERSGIPEHEQRTHLLSELALLPAYEKLHRRVREALASDEQVFDVCQRATSRAVPVAEQTGEGTGSAAVPAPGPHLALDYLIDEMPFFIDTPSILGVPSSLVNYHMPVPFAGLLYTGDGPLRAPSHQGLILLRDRAAER	a GCA codon (Ala) was added after the start codon for cloning facilities
75		Streptomyces sp. NRRL F-5123	WP_031516037.1	probably partial because of start codon misannotation.The protein tested corresponds to residues 11-245 of the new NCBI sequence WP_052397358.1, with I11 mutated in M.		CCATGGCACCGGAAAGCAGCGAACCGCCTGAACCGAGCTTTGGTGTTGAACCGCTGACCGGTAATTGTCGTCGTGTTTTTGATCGTGGTGAACATGCACTGATTGGTGTTAGTCCGGGTAATAGCTATTTTAGCGAAGAACTGCTGACAGGTCTGCTGCGTTGGACCGCACTGCGCTTTGATCGCATTGATGTTGTTATTCCGGATAGCGCACGTCGTGAAACCTTTCTGGCACTGGGTTATGCTCCGGAACGTGCACGTAAAAAAAGCTGGGAAGAAGCAAGCCGTATTCGTAATCGTGTTCTGCGTGCATGGGAAGCAGCCGGTGTTACCAGCCGTCCGTTTGCAGCACATCGTCTGAGCCGTCTGACCGAACATCCGGCATATCAGGCACTGCTGC…	MAPESSEPPEPSFGVEPLTGNCRRVFDRGEHALIGVSPGNSYFSEELLTGLLRWTALRFDRIDVVIPDSARRETFLALGYAPERARKKSWEEASRIRNRVLRAWEAAGVTSRPFAAHRLSRLTEHPAYQALLHRTEQEWAKGSVLRESYLAAARSVLHGLLKGAAPTQEQAELAARHLIAETPLLIGAPDVFGVASSAAFYHKRIDFIDAVYAGHTSLDAHPDQGFVIVQREPAEA	a GCA codon (Ala) was added after the start codon for cloning facilities
76		Streptacidiphilus albus	WP_034086738.1			CCATGGTGACCGTGGATTTTCTGATTCGTCCGCAGAGCGAAAATTGTCGTCGTATTGCAGATGCAAGCGATCATTGTGTTGTTGGTCTGAGCCCGTTTAATGGTTATTATACCCCGTGTCGTGTTGAAGCACTGGTTCAGTGGGCAGCAGGTCATTTTACCCGTGTTGATGTTCTGGTTCCGGGTTTTGAAGCAGCACATACCCTGACCGCAGCCGGTGTGCGTCCGCTGGAAGCAGTTGGTCGTGTTCGTCGTGCAGTTAATCAGCTGCGTAATCCGGCAGTTCTGGCACTGAGCCGTGCCGGTGTTAGCACACCGGAACGTCGTGTGCATACCTGGACCCAGCTGATGAGTCGTCCGGAATATGTTGCACTGCGTGAACGTGCACGTGCAGCATATC…	MVTVDFLIRPQSENCRRIADASDHCVVGLSPFNGYYTPCRVEALVQWAAGHFTRVDVLVPGFEAAHTLTAAGVRPLEAVGRVRRAVNQLRNPAVLALSRAGVSTPERRVHTWTQLMSRPEYVALRERARAAYRVDPALRAACRAVARGAVRSIADTEPGEEQIDACVTYPIAELPLIVDSPSIFDVASSVFVYHRRIELAAALLAGPATGLRSAAQQGFVVAEPVLPGGS	no comments
77		Streptomyces scabrisporus	WP_020551384.1			CCATGGGCTTTATTGTTTGGCCGTGTACCCTGGGTAGCCGTAGCGTTCTGGATCATGCCGAACATGTTCTGATTGGTCTGAGCCCGTGGAATAGCTATTACAAACCGCGTACCGTTGAAGCACTGGTTCGTTGGGCATGTGCAAATTTTGTTGCAGTTGATGTTTTTGTTCCGGGTGATGAAGCAGCACATACCCTGACCGCAGCCGGTGTTCAGCCGAGCGAAGCAGTTCGTCGTGCACGTTATGCAGTTGGTCGTCTGCGTAGTCCGGCACGTCGTGGTCTGCGCAATGCAGGTATGGCAGATCCGGATCGTCATCTGCATACCTGGACCCAGCTGAGCGAACGTCCGGCATATCAGCATAGCCTGAAACGTGTTCGTCATGCATATCTGACCGATG…	MGFIVWPCTLGSRSVLDHAEHVLIGLSPWNSYYKPRTVEALVRWACANFVAVDVFVPGDEAAHTLTAAGVQPSEAVRRARYAVGRLRSPARRGLRNAGMADPDRHLHTWTQLSERPAYQHSLKRVRHAYLTDEAVRAACRRTARGAVRRVAGQEPSEEQIDQAVGYALAELPLVLDGPAIFGTTSSLFVYHREMDLLAPFINGESAHLRPAPGQGYAVVRPPDQDATPAGLSQPWPEGRATPPASGRTEPTPDPLPRF	no comments
78		Kibdelosporangium aridum	WP_084425896.1			CCATGGCATGTGAAGCAGTTGCAGCAACCCCGAATTGTCAGCGTCTGCTGGCAGGCGGTAAACATATGCTGTTTGGTGTTAGCCTGTTTAACAGCTTTTTTAGCCAGACCCGTCTGCGTGAACTGGCAAGCTGGGCACTGGTTCGTTTTGATAGCGTTCATTTTCTGGTTGCAGATCGTCCGAGCATGCATACCCTGGTTGCCCTGGGTTATAGTCCGGAACGTGCAGCAGCAAAAGCAAGCCAAGAGGCACGTATGGTTCGTAATCGTGTTCGTCGTGCACTGATTGATGCCGGTGCAAGCGAACCGGATACCCATCTGCTGGGTTGGTGTGATCTGGATCAGAATCCGGGTTATCTGAAACTGCGCGATCTGGTGCGTACCGCATTTGATAGTGATG…	MACEAVAATPNCQRLLAGGKHMLFGVSLFNSFFSQTRLRELASWALVRFDSVHFLVADRPSMHTLVALGYSPERAAAKASQEARMVRNRVRRALIDAGASEPDTHLLGWCDLDQNPGYLKLRDLVRTAFDSDERFRASCLAVSRAYLTHRGESPTVQQVIMASEYFLNELPIGMDTPSILGVSESLCAYHRVLAFADVLRTGPGWLAPSANQGYLMVRPSG	a GCA codon (Ala) was added after the start codon for cloning facilities
79		Kibdelosporangium aridum	WP_033386322.1			CCATGGCACTGAGTCCGCTGCCTCGTGAAGATACCGCAGTTGATCTGATTAGCAAACCGTATGATGATCGTAGCACCGAAATTGTTGCACGTGGTCGTCATGCAGTTGTTGGTCTGAGCCCGTTTAATGGTTATAGCAGCGCAGCAAATATTCATGCAATTGTGGGTTGGGCATGTCAGCATTTTGATCAGGTTGATGTTATGACCGCAGGTTATGAAGCAGCATATACCCTGGCACCGGTTATGCCTCCGCATGTTGCAGCAAAACGTGTTCGTAAAGCAATTCGTCAGATTCGTAGCCAGGCAGGTCGTGCACTGGCAGATCATGGTGTTACCAGCGCAGAACGTCATGTTGCCTGTTGGACCCAGCTGCTGGAACGTCCGGCATATGCAGAACTGT…	MALSPLPREDTAVDLISKPYDDRSTEIVARGRHAVVGLSPFNGYSSAANIHAIVGWACQHFDQVDVMTAGYEAAYTLAPVMPPHVAAKRVRKAIRQIRSQAGRALADHGVTSAERHVACWTQLLERPAYAELFRWSQQVWHQDSTLRTVCEDVARVVLSGNTTTPTADQVRLAARYAVAELPFFTDSPAIYEVDCSVFIYHRRLPFLDRLLSAQHLALGRSPGQAFLTLSPVLENTQ	a GCA codon (Ala) was added after the start codon for cloning facilities
80		Streptomyces natalensis	WP_030063555.1	WP_030063555.1 has been removed. The new NCBI entry WP_078970061.1 is 32 residues longer in N-ter		CCATGGCAAGCGCAAATACCCATATTGGTGATTTTACCGTTCGTACCCTGAGCCGTCGTCATCAGCGTATTCTGAATCGTGCCGAACATGTTCTGATTGGTCTGAGCCCGTTTAATGGTTATTACAAACCGCGTCTGGTTCGTGATCTGGTTGCATGGGGTCATCATCATTTTGATCGTACCGATGTTTTTATTCCGGGTTGGGAAACCGCACATACCCTGACCGGTGCAGGTATGAGTCCGCGTGATGCAGTTCATCGTAGTCGTCGTGCAGCAAAACGTCTGCGTAATGCAGCAGTTGATGCACTGCGTAGCTGTGGTGATACCGAACCGCATACCCGTGTTCATACCAGCACCACCCTGGCAAGCCGTGGTGCATATACCCGTCTGCATGAACGTG…	MASANTHIGDFTVRTLSRRHQRILNRAEHVLIGLSPFNGYYKPRLVRDLVAWGHHHFDRTDVFIPGWETAHTLTGAGMSPRDAVHRSRRAAKRLRNAAVDALRSCGDTEPHTRVHTSTTLASRGAYTRLHERVRTEYARDPVVRAACRETAREALRTHCDGQPSEQQVDLAVSYPLAELPLILDSPAIFATESSVVVYHRELGPLTPLILGRSPTVWPVAGQGFAVVTPPPTALERREG	a GCA codon (Ala) was added after the start codon for cloning facilities
81		Streptomyces roseoverticillatus	WP_030368926.1	WP_030368926.1 has been removed. The new NCBI entry WP_078660494.1 is 9 residues longer in N-ter		CCATGGAAACCGTTCCGAGCTTTCATGCACTGCCGTATACCGATCAGTGTGGTCGTCATCTGATGGCAGCAGAACATGCCCTGATTGGTCTGAGCCCGTGGAATGGTTATTTTACCGCACGTCGTGTTGAAAGCCTGGTTGAATGGGCAGCAGGCACCTTTCGTGCAGTTGATGTTATTATTCCGAGTTATGAAGCAGCCTATACACTGATTGCAGCCGGTGTTGAACCGAGCGTTGCAGTTGGTCGTGCCCGTCGTGCCGTTAAAAAACTGCGTCGTCCGGCACAGCGTGCACTGCTGCGTGCAGGTTGTGGTGAAGGTCGTATTCATACCGGCACCAGCCTGGCAGCCGTTCCGCGTTATCTGCAGCTGCGTCGCACCGCAGAACGTACCTATCATC…	METVPSFHALPYTDQCGRHLMAAEHALIGLSPWNGYFTARRVESLVEWAAGTFRAVDVIIPSYEAAYTLIAAGVEPSVAVGRARRAVKKLRRPAQRALLRAGCGEGRIHTGTSLAAVPRYLQLRRTAERTYHRDPGIRAACLDVARAAVAGVQGRIMAQPQSVERPELSEERPRMSVARPQLSEERLDIAVRYAWSELPFMLDSPGIFGTASSVLVYHRRIPLIEPLLRDDAALRPAPGQGFVVASPAGLPAEDVQDQEVTAR	no comments
82		Streptomyces varsoviensis	WP_030889157.1			CCATGGCAACCACCACCACACCGAAAACCGTTGAACAGACCGCATTTGATGTTGCACCGTATACCGATAATTGTGCCCGTATTTATGAAGCAGCAGAACATGCACTGATTGGTCTGAGCCCGTTTAATAGCTACTATAAAAGCGGTCTGATTCGTAGCCTGACCGAATGGGCAGCACGTCGTTTTGCCACCGTTGATGTTTTTATTCCGGGTGATGAAGCAATGCTGACCCTGACCGCAGCAGGTTGGGATCCGGGTCATGCAGAACGTCGTCTGCATCAGGCACGTAAAAAACTGCGTGGTCCGGCACGTCAGGGTCTGCTGGCAGCCGGTATTGATCTGCCGGATCATTATCTGCATACCTGGACCGAACTGCTGGATCGTCCGGCATATCGTCATC…	MATTTTPKTVEQTAFDVAPYTDNCARIYEAAEHALIGLSPFNSYYKSGLIRSLTEWAARRFATVDVFIPGDEAMLTLTAAGWDPGHAERRLHQARKKLRGPARQGLLAAGIDLPDHYLHTWTELLDRPAYRHLRAQVGQGCRTDPGLRRPARELSRKAVRGLTGDEPDDRQIDHALDYVVAEMPFMIDSPSIFHVKSSVFVYHQPFELAHCLLDGREISSVEINPAQGFLVVRPSSGE	a GCA codon (Ala) was added after the start codon for cloning facilities
83		Lysobacter antibioticus	WP_031370097.1			CCATGGCAAGCCTGAGCATTGTTGCAGAAACACCGGATCGTCCGCGTCTGCCGATTGTTGAAGATGTTAGCGGTCGTCTGCGTGCACGTCCGTATACCGATGCATGTGCAGATATTCTGGAACGTGCAGAACATGTTGTTATTGGTCTGAGCCCGTTTAATGGTTATTTTAGCGCAATTGCAATTCAGCGTATGATTGCATGGGGTTGTCGTCATTTTCGTAAAGTTGATGTTCTGCTGCCTGGTTATGAAGCAATTTATACCCTGACCGCAGCAGGTCTGGCACCGATTGAAGCAACCCGTAAACTGCGTCGTGAACTGCTGCGTCTGCGCAATACCAGCCTGCGTAGCCTGCAGGATCATGATGTTGAACATCCTCAGCAGCGTATTCATAGCTGGA…	MASLSIVAETPDRPRLPIVEDVSGRLRARPYTDACADILERAEHVVIGLSPFNGYFSAIAIQRMIAWGCRHFRKVDVLLPGYEAIYTLTAAGLAPIEATRKLRRELLRLRNTSLRSLQDHDVEHPQQRIHSWTRLLENRAYLTLRQQVRRTYRDDFSVRQACRNAAVTAVEGAMGQRPDERRLAQAVHYPLAELPFFVDSPAIYGVRSSVFAYPRPISLVRALSIPSDAALARADGQGFVSFE	a GCA codon (Ala) was added after the start codon for cloning facilities
84		Allokutzneria albata	WP_030429206.1	WP_030429206.1 has been removed. The new NCBI entry WP_081900237.1 is 19 residues longer in N-ter		CCATGGCAATGAATCCGGGTGTTGTTAGCCGTAGCAGCGATCCGATTGTTCGTCCGTATACCGAACGTTGTGCCGATCTGCTGAGCACCGGTGAACATGCACTGCTGGGTATTAGCAGCTTTAACAGCTATTATACCGATGAACGTGTTGAACAGCTGCTGAGTTGGGCATTTTGTGAATTTAGCCGTGTCAATGTTCTGCTGCCTGGTGCAGAAGCAAGCTGGATTCCGAGCATGCGTGGTGCAAATCCTGGTCGTGCACGTAAACGTGCCCGTCAAGAAGTTGCACGCGTTCGTCGTCGTGTTCAGCGTACCCTGGCGGATCTGGGTGTTGATGATCCGGATGCAGTTACCTTTACCTGGACCGAAATGGCAGATAATGCACATTATGATCGTATTC…	MAMNPGVVSRSSDPIVRPYTERCADLLSTGEHALLGISSFNSYYTDERVEQLLSWAFCEFSRVNVLLPGAEASWIPSMRGANPGRARKRARQEVARVRRRVQRTLADLGVDDPDAVTFTWTEMADNAHYDRILEQAWAGYQDNEEFRSACESISTRVLQTNFGEANPDPWTRESLIGYLLAELPFLVDTPRILGVPNSVFCYHRESPMVELLSRSSFSPRISADQGHIVISIEDEPVVPAPRAAAEAVREGFAVR	no comments
85		Actinokineospora sp. EG49	EWC64439.1			CCATGGTTGTTGATCCGGCACTGAGCGAAGTTCGTGCAACCCGTTATAAAGCAAAAGTTGAAAGCGTTAGCCCGAAAGCAAATCGTACCGCATTTGAAGATGCAGATGAATGTTTTCTGGGTGTGAGCCTGGAAAATGATAGCTTTGATGTTCCGAAACTGGAAGGTATTGTTGAATGGATTAGCCGTCGTTTTCGTCGTTGTACCGTTCTGGTTGGTGATAGCATTCATCGTCTGACCCTGAGCGCAACCGCAGCACTGAGTCCGGAACCTGCACTGGCACGTGCACTGGAACTGGGTCGTGAATTTATTGCAGATCGTCAGCCGGTTTTTGACCTGTTTAGCGATCGCACCGATTTTACCGTTGTTACCTGTGCCGAAGTGCGTTGGTGGGCAGATC…	MVVDPALSEVRATRYKAKVESVSPKANRTAFEDADECFLGVSLENDSFDVPKLEGIVEWISRRFRRCTVLVGDSIHRLTLSATAALSPEPALARALELGREFIADRQPVFDLFSDRTDFTVVTCAEVRWWADHDGFHRRLRSQFAEDPVFRASVESFGRRYHSRGATDLDGQELAKRVAISSEYFLEEFAVFCCLRARGLSVMVYPGSFSSLAEVAEGAHPDAPRELRDLTVVSLQLKGR	no comments
86		Hahella ganghwensis	WP_026179668.1			CCATGGAAGGCAATGATATGAGCGCACTGCAGTATGATATTAGCGATAAAACACCGCATAGCACCAGCTATAAAGCACGTGTTGATCGTGTTAGCCCGAAACAGCGTCGTGAAGATGCAAATGCATTTCTGGCATGTTTTCTGGGTATTAGCCTGGGTAATAGCAAATTTAACCCTCCGAAAATTAGCGCCATTCTGAATTGGATTAGCCGTCGTAGCCGTAATTGTACCGTTCTGGTTGGTGATAGCATTCATCGTATTACCCTGGAACTGAGCCAGGGTCTGCATCCGGATGATGCATATGAACGTGCAATTCATATGGGCAACGATTTCGTGGAAAAACTGAATCCGCTGTTTGCGAGCTATAACGATAAACTGAACTTTCGCTTTCTGAAATGCA…	MEGNDMSALQYDISDKTPHSTSYKARVDRVSPKQRREDANAFLACFLGISLGNSKFNPPKISAILNWISRRSRNCTVLVGDSIHRITLELSQGLHPDDAYERAIHMGNDFVEKLNPLFASYNDKLNFRFLKCSEVQEWPSYKNHYDQLCNLVNNDRRLLASLETFSASYHKRRNITPKDVAYRCLVDRSIDYFIEEFAIFACLKERGLSVFIYPGTFGTLTEIVNGEHPKAPQALRNLTIISLKFA	no comments
87		Legionella lansingensis	WP_051546209.1			CCATGGCATTTAGCCTGGAACGTAATCTGGAAGAAGAACGTATTCCGCTGAATACCGAAGAACTGAATACACATAAAGCCAGCTTTCGTTATACCGATCTGGATATTGAAGGCGAAAACAAAAAAATGAACTTTGAAGGCAAGAAGGCCCTGCTGTTTATTAGCGTTGGTCAGGCATATCATGAACAGGGTAAATTTCTGGCAACCATTGAACTGGTTAACAAACATCCGTTTGCCCGTTGTGATATTGTTATGGCAGATACCCTGCAGCGCCATAATCATTATGGTCGTCTGGGTGAAGAAAAAGCATGGGTTTATGCAAAAGAAGCAGGCGATCATTGGCTGGAACGCAGCGCATTTGCACTGAGCAAACATACCATTCCGCATGATATTATTCGTT…	MAFSLERNLEEERIPLNTEELNTHKASFRYTDLDIEGENKKMNFEGKKALLFISVGQAYHEQGKFLATIELVNKHPFARCDIVMADTLQRHNHYGRLGEEKAWVYAKEAGDHWLERSAFALSKHTIPHDIIRWDDLLFHKDYPELKDKIVKAYHENEEYKAALHTNVLTYIDRLKSINPLTDQEALFNYGLNYLIEECPIVMPLWAQMGYDFIIYPKPLTPGMEKTRDLFLPEELSDKCQWIYLRFKKR	a GCA codon (Ala) was added after the start codon for cloning facilities
88		Geminicoccus roseus	WP_027132568.1	probably partial because of start codon misannotation, complement of nucleotides 4559-4703 of NZ_ATYL01000006.1		CCATGGCAACCGGTATGCCTCGTGGTAGCGCAGCACGTAGCATTATTGGTGGCACCCGTGCACGTTGGTGGGTTATGATGGCAGTTAAAATCTTTCCGCCTTGTACCAGCAGCAGCTGTATTATTCCGGTTTGTCATGGTAGTGCAGATATGCATGGTAAACGCTTTTTTAGCTATATGACCGCAGCAGCAACCCATTATCGTCATGCACATCTGGTTGTTTGTGATACCCTGGATGTTCATAATATGGCACCGAGTCCGGATCTGCGTGCAGAAGCACTGGAAACCGCACGTGCAATGGGTGATCGTTGGCTGCGTAAACATTTTCGTCAGCTGCATGATGCATTTGAAGGTCGTGTTACCCTGACCCGTTGGGATGATGTTAAAGCAGATCCGACCT…	MATGMPRGSAARSIIGGTRARWWVMMAVKIFPPCTSSSCIIPVCHGSADMHGKRFFSYMTAAATHYRHAHLVVCDTLDVHNMAPSPDLRAEALETARAMGDRWLRKHFRQLHDAFEGRVTLTRWDDVKADPTFQPRYEAACALYERSEAVRAWVDDVCGMYARLAAQRQIGSGFVPDLDRLFRRSLAYMLEEIAGTAVYHGWYQSPAVYPGPYFDDPYLFNREQPGIDLSVPAQCAVIFADDSAKAA	a GCA codon (Ala) was added after the start codon for cloning facilities
89		Algicola sagamiensis	WP_018691765.1			CCATGGCCAGCGATATTCATGATCTGTACGACTTTCTGAAAAAACTGGATTATTTCGACATCGGCACCAACGAGAACAAAAACAAAATTACCCTGCAGCATGTTAGCCCACCGTTTCACGAAAAAACCAGCATTTATCAAGAACCGGCATTTCTGGCAGTTAGCCTGGAAAGCCTGGCGTTTCTGAATAAGAAATTTGCAGCCATCATGAAATACCTGGGCAAATTTCCGGATATTGCCCTGTATATTGTTGATAGCCCGTATCGTTATACCATTCAGATCAAATATGATGTGAGCGAAGAAGAAGCAACCAAACTGAGCCAGGTTGTTGCAGCACAGACCGTTGCACATCAGCGTGAAGTTTGTCGTATGATTGGTTGTAGCGAACCGCGTTTTGTTC…	MASDIHDLYDFLKKLDYFDIGTNENKNKITLQHVSPPFHEKTSIYQEPAFLAVSLESLAFLNKKFAAIMKYLGKFPDIALYIVDSPYRYTIQIKYDVSEEEATKLSQVVAAQTVAHQREVCRMIGCSEPRFVHHSTLETRADYVHLQQRLERFFEVEPAFQSVVQHFCEFYLTRIRDEMKCSVDKAVNLSRQYLLAELTAVGILNGLDYPAMLYPGKIDSISGFLELELPEDIATYYRDFKFASLRNNRRKKK	a GCA codon (Ala) was added after the start codon for cloning facilities
90		Parcubacteria bacterium RAAC4_OD1_1	ETB63777.1			CCATGGAACTGCATCAGATTCGTGGCTGCCATAAAAATGATATCGAGCTGAAAAAATACAACATCGGTGTTGCAATTAGCCTGGGCAATAAATGGTTTAGCATCGACAACATTGAGAAGCTGGTTAAATGGTCCCTGCTGCATACCAAAGAATATGTGATTATCTATATTGCCGATAGCATCCACGGTATTAATCTGAGCGTTCGTAATAAACTGAGCGATAGCCATGCAGAAGAGGTTGCAATTCGTTATGGTCGTAACCTGTTCATCAAAATCAAAGAACGTGTTAGCCTGAGCTTTAGCCAGGATGAACAGGCAAAAATCATTTATGCAACCTGGTCAGATATTGCCGACAGCAAATACAAAGAAAAAGTGAAATACCTGTATAATCTGTATGATA…	MELHQIRGCHKNDIELKKYNIGVAISLGNKWFSIDNIEKLVKWSLLHTKEYVIIYIADSIHGINLSVRNKLSDSHAEEVAIRYGRNLFIKIKERVSLSFSQDEQAKIIYATWSDIADSKYKEKVKYLYNLYDKNINFKNYIENFVKEWVSKEKRTFNNNEINKFGRYILEELPELMVQVKARGVLFEAYVYPYKTRITEFVGLLQKGEIFPEIKTNILDNHPKIFLEVR	no comments
91		Methylovulum miyakonense	WP_019864150.1			CCATGGCCAAAGTTTATCTGGCAGAACAGCGTGGTGATTGTGGTGATAGCCTGCTGGCAACCAGCCGTTATCGTCCGTTTATGGGTATTAGCATTAGCAATCGTGCACTGCCGCTGGCAGATAGTCTGACCATTCTGAAATGGGCACTGCGTACCCCGAGCCCGATTCTGCCGATCCTGATTGCAGATGAAATTGCCGTTATTAACTACCGTGCCTTTAAACGTCATGGTGGTGGCGGTTATGCACAGAAAGTTCAGCGTGATGCACAGCTGCATATTGGTCAGTGGCAAGAAGCAGCAAGCCAGCTGCCTGCAGGTCAGGGTGAACGTGTTCGTTTTGTTCGTTGGCCTGAAATTCTGACCCCGACCTATCGTCAGCAGATTGAAGTTGTTCGTGCAG…	MAKVYLAEQRGDCGDSLLATSRYRPFMGISISNRALPLADSLTILKWALRTPSPILPILIADEIAVINYRAFKRHGGGGYAQKVQRDAQLHIGQWQEAASQLPAGQGERVRFVRWPEILTPTYRQQIEVVRAEFAQGGLLQQTIFTLVENYIRSTGKTVTSQRCFDLAEYIIQELPSLLFGIEVAGIRYQTLIYPTRYASDMQGLVLAIRRQAGFAGLRSALQNSYVPEDGKPLENSKIIQFILSGQRYAPPPAPQPSSAQDQQENHERLAIS	a GCA codon (Ala) was added after the start codon for cloning facilities
92		Aminiphilus circumscriptus	WP_026368745.1	WP_026368745.1 has been removed. The new NCBI entry WP_084460192.1 is 96 residues longer in N-ter		CCATGGCACGTATTGCAAGCCTGTTTAATACCACCCTGGAACATATTGAAAGCCGTCGTTGGAATCCGTATCTGGGTATTAGCATTAATAACAAAAAGTTTACCCGTGAATATCTGTATGACTTTATGGCATGGGCAGCAGTTCGTACCAAAGAACGTGTTGCAATTGTGATTGTGGATATCATCCAGCATATTAACAACCTGGTTTTCGATCGTAGCAAACCGATTAGCGCAATTGATAAAGCATTTCGCAAAGCCGAAGAGGTTCGTCTGCTGTGTGATCAGGCAATGAGCGCACTGCCTCCGCAGCTGAGCGAAAAAATTGTTCTGCTGGATTGGACCGATATTGTGTATGATCCGTTTTTTTGCCACAACCTGCAGATTTTCAAAGAAGAATACG…	MARIASLFNTTLEHIESRRWNPYLGISINNKKFTREYLYDFMAWAAVRTKERVAIVIVDIIQHINNLVFDRSKPISAIDKAFRKAEEVRLLCDQAMSALPPQLSEKIVLLDWTDIVYDPFFCHNLQIFKEEYAENDDFRNALIAITKKNLGSIVSRLDEDAIETLSRYLLNELPELATGFMHDGIHYNLNVYPGRIGSIYSELMCLNFFPRIYSRLYIIGNIASVEAYSEEAPDG	a GCA codon (Ala) was added after the start codon for cloning facilities
93		Fusarium fujikuroi IMI 58289	CCT76237.1			CCATGGCATATCCGCTGGAAATTGAAACCAGCGCAGCAAATAGCCGTTGTGCAGTTGCAATTAGCCTGGGTGAAACACCGCTGCGTGTTAGCGATAATATTCGTGATCTGGTTAATAGCCTGCAAGAACGCTTTAACGATATCGTGTTTCTGATTTGCGACGATATCCACAAATACGAAATGATGATCCCGAAAAAAATGACCATTGGTAAAGCACAGCGTGCAGCAACCATTAAAGGTGATGAACTGGAAGCAATTCTGCACGATACCATTAATCAGCTGGGTGATGATAAACAGCTGAGCGCCACCATTGCCATTCTGCGTTGGAGCGATATTGAAGATGAAGATTATCACAAACTGCTGGATATTATGTACAAATACCGTGGCAGCTTTGAAAAAG…	MAYPLEIETSAANSRCAVAISLGETPLRVSDNIRDLVNSLQERFNDIVFLICDDIHKYEMMIPKKMTIGKAQRAATIKGDELEAILHDTINQLGDDKQLSATIAILRWSDIEDEDYHKLLDIMYKYRGSFEKDLRSSSEFYIKRRLAVATLTEKRIESFMRYTLAELPIQIMGLNYNNCQYTTILHPVYPRKNADGSTGTVINSEYVSPIENVVQAYRNNSDVVGDICCAVPHMNYGTVTRVFFERAL	a GCA codon (Ala) was added after the start codon for cloning facilities
94		Streptomyces katrae	WP_030300379.1	WP_030300379.1 has been removed. The new NCBI entry WP_078613504.1 is 29 residues longer in N-ter		CCATGGCAACCACCGCAATTCAGGGTATTTTTGCAGTTCGTCCGTATACACCGCATTGTCAGGTTATTCATGATGAAGGTGATCATGCCGTTATTGGTATTAGCAGCGGTAATAGCTATTTTACCCATGATCGTGTTCTGGATCTGGCACGTTGGGGTCTGGAACATTTTCGTCAGGTTGATCTGATTTGGACCGATATGCATGTTGCCGAAATGTTTGTTGCACTGGGTTATCCGGAAGTTGAAGCACAGCGTAAAGCAGTTAAAAATCTGCGTGGTGTTCGTGCAAAAGTTACCGCAGCAGTTGCAGCACTGGATCCTGAAGGCGAACGCCTGCGTGGCCGTCCGATGAGCGCACTGCTGGAACTGCCTGCATATCAGCGTATTCGTAGCCGTCTGG…	MATTAIQGIFAVRPYTPHCQVIHDEGDHAVIGISSGNSYFTHDRVLDLARWGLEHFRQVDLIWTDMHVAEMFVALGYPEVEAQRKAVKNLRGVRAKVTAAVAALDPEGERLRGRPMSALLELPAYQRIRSRLDTLMTDDPEFREVCDQLAARFLADKLNGQPPTQLQREVCIKYVCAEVPLFLDTPAILGVSSSLNCYHQALPLAELLYARGWGLRASRNQGHAVITPAEEPEEQDRSA	a GCA codon (Ala) was added after the start codon for cloning facilities
95		Streptacidiphilus melanogenes	WP_042378150.1	WP_042378150.1 has been removed. The new NCBI entry WP_084724615.1 is 33 residues longer in N-ter		CCATGGCACAGATTCTGCAGACCGCAACCGAAACCCTGTTTCATGTTCGTCCGTATACCGCACATTGTGCACTGATTCAGGCCGAAGGTGATCATGCAGTTGTTGGTGTTAGTCCGGGTAATAGCTATTTTAGCCAGGCACGTCTGCTGGATCTGGCACGTTGGGGTCTGGCAAATTTTCGTCAGGTTGATCTGGTTTATACCGACCTGTTTGTTGCCGAAATGTATGAAGCACTGGGTTATGGTCCGGATGATGCACGTCGTAAAGCAGTTAAAAATCTGCGTGGTGTTCGTGCAAAAGTTCGTGCCGCAGTTGAAGAAACCGATGATGGTCGTGGTCGTATTCGTGCACATGCAATGAGCGATTTTCAGCATAATCGTGCATATCGCCTGCTGCATG…	MAQILQTATETLFHVRPYTAHCALIQAEGDHAVVGVSPGNSYFSQARLLDLARWGLANFRQVDLVYTDLFVAEMYEALGYGPDDARRKAVKNLRGVRAKVRAAVEETDDGRGRIRAHAMSDFQHNRAYRLLHDELRQRLDTDAEFRAVIDELVGAYLASKVLADGREATAEQREVCLRYICAEAPLFLDSPAILDVPSSLNCYHQLLPLAELLYSRGSGLRASRNQGHAIVTPAAAEGGHQNAA	a GCA codon (Ala) was added after the start codon for cloning facilities
96		Streptomyces sp. PCS3-D2	EYU71289.1			CCATGGCAACCACCGCAACCGAAGTTTTTACCGTTCGTCCGTATACACCGCATTGTCAGGTTATTAATGATGAAGGTGATCATGCCGTGATTGGTATTAGTCCGGGTAATAGCTATTTTAGCGCACAGCGTGTTCTGGATCTGGCACAGTGGGGTATGCGTAATTTTGCACAGGTTGATCTGATCTATACCGATATGCATGTTGCCGAAATGTATGAAGCACTGGGTTATGGTGAAGATGAAGCCCGTCGTAAAGCAGTTAAAAATCTGCGTGGTGTTCGTGCCAAAGTTAATAATGCAGCAGCCGAAGCAGATCCGACCGGTGTGCGTCTGCGTGCACGTCCGATGAGCAGCCTGACCGATATTCCGGCATATCGTACCCTGCATAGCCATCTGATTA…	MATTATEVFTVRPYTPHCQVINDEGDHAVIGISPGNSYFSAQRVLDLAQWGMRNFAQVDLIYTDMHVAEMYEALGYGEDEARRKAVKNLRGVRAKVNNAAAEADPTGVRLRARPMSSLTDIPAYRTLHSHLINLLDIDAEFRETCNCLVDAFLSSKVLNGKAATARQREVCLEYVCAEAPLFLDTPAILGVPSSLNCYHQLLPMAELLYSRGSGLRASRNQGHAVITPAEGDSDAR	a GCA codon (Ala) was added after the start codon for cloning facilities
97		Streptomyces peruviensis	WP_063751777.1	probably partial because of start codon misannotation, complement of nucleotides from NZ_KL575131.1 (Streptomyces peruviensis strain NRRL ISP-5592 ). WP_063751777.1.1has been removed.		CCATGGCAACCGCAAGCGAAATTCAGCATGTTACCCGTGCAGATACCGATAGTCCGGCAGGTCTGTTTGAAATCCAGCCGTTTACACCGCATTGTGAAGTTATTCGTACCGCAGGCGATCATGCAGTTATTGGTGTTAGTCCGGGTAATAGCTATTTTAGCGCACGTCGTGTTCATGATCTGGCACGTTGGGGACTGGCACGCTTTGAACGTGTTGATTTTGTTTATACCGATCTGTATGTGGCCGAAATGTATGCAGCAAGCGGTTATCCGCCTGATGATGCCCGTCGTAAAGCAGTTAAAAATCTGCGTGGTGTTCGTGCAAAAGTTCTGGGTGCAGTTCAGACCGTTGATCCTGCAGGCACCCGTCTGCATGCACATGCAATGAGCGATTTTCGTG…	MATASEIQHVTRADTDSPAGLFEIQPFTPHCEVIRTAGDHAVIGVSPGNSYFSARRVHDLARWGLARFERVDFVYTDLYVAEMYAASGYPPDDARRKAVKNLRGVRAKVLGAVQTVDPAGTRLHAHAMSDFRGNPAYREIHDHLQARLATDDEFRTTCEKLVDSFLAEKAEKAGRATGAQREVCLAYVCAEAPLFLDTPAILGVPSSLNCYHQLLPMAELLYSRGAGLRASRNQGHAIVTPAEGATDAR	a GCA codon (Ala) was added after the start codon for cloning facilities
98		Vibrio sagamiensis	WP_039983964.1			CCATGGAAGTGACCAAATTCAAACTGGTGGATAACATTGATAGCGTGTTCTATAAACATGGCATTAGCCAGCTGAGCCAGCGTGCAGCACTGCTGGGTCTGAGTCCGGGTAATAGCTTTTTTACCGAAGAAAACATTACCAACGTTCTGCTGACCCTGTGTGAACAGACCCGTCATATCTATATTCTGATTCCGGATAAACCGCATGTGTATAACTTTCTGGGCCTGGGTTATACCCTGAAAGAAGCAAAAAAACGCGCAGATCGTGAATGTCGTCTGATTAATAACCGTATGAATAGCGCCATCGACAAAGTTAAACAGAGCCAGTTTAGCAACTTTACCGTTATTACCTGGCAGAACCATATTGAAGAGAACGAGAAATATACCCAGACCTATAAAC…	MEVTKFKLVDNIDSVFYKHGISQLSQRAALLGLSPGNSFFTEENITNVLLTLCEQTRHIYILIPDKPHVYNFLGLGYTLKEAKKRADRECRLINNRMNSAIDKVKQSQFSNFTVITWQNHIEENEKYTQTYKLLLDEYSNNVSFMDMINNNSYQCLINKAKSRGIKEECVDIEEGVKYYLQELALFNSMDNIFGGWTSFAYRSEFRVGLDFLSSKCPDFRDNFGLIMYEECA	no comments
99		Lyngbya confervoides	WP_039723482.1			CCATGGCACCGCTGGATATTAATCCGAGCGAAACCAGCGGTCCGTATGTTGATGATTTTCTGAGTCCGCAGCCGCAGCAGAAATATTTCGTTCCGATTTGTCTGAACACCTTTATGATTAATCGTCCGTTCCTGTACGAGTATATCTATGAACTGGTTCAGAAAAATCTGAATATGAACATCATCGTGGGCGATTATCTGGAACGTCATAATGTGATGTTTTTCTATGGCATGAGCGAAGATGATGCCCTGCGTAAAATTGATCGTAAAGCCAAAAAAATCTATCGCATCATTGACGCAGCCATTAAAAGCAGTGATGCACATAATCTGGTGCAGCTGCATAGCAGCCGTGAATATGTGGATGCAGAAGAATGTCGTCAGATTGAACATACCATTCGTC…	MAPLDINPSETSGPYVDDFLSPQPQQKYFVPICLNTFMINRPFLYEYIYELVQKNLNMNIIVGDYLERHNVMFFYGMSEDDALRKIDRKAKKIYRIIDAAIKSSDAHNLVQLHSSREYVDAEECRQIEHTIRRFKDMNKNFAEDIKKQSTHILSSTVRKSGITENVYSYKTNCDLESYLIEEISAYIYLYKIGFIGEIYPGKDLEILQKVAKGEYNGFPFDYSNRTHISVSLSLDSGKSYAKLT	a GCA codon (Ala) was added after the start codon for cloning facilities
100		Nocardia concava	WP_040813043.1			CCATGGATGCATGGGCAGTTCGTCCGCTGACCGCAAATTGTGCACATATCTTTGAAGAACGTGCACATGCATGTCTGGGTATTAGCCCGTTTAATAGCTATTTCAAACGTGCCCGTATTGCAGAACTGACCCGTTGGGCAGCACGTGAATTTAATGGTGTTCAGTTTCATCTGCCGGATGTTCCGAGCGAATATACCCTGCGTGCAATGGGTTTTCCGGCAGATAAAGCACGTCGTCGTGCCCATGAAAATGGTCTGAAAATGCGTAATCGTATTCGTGATGCAGTTGATAGCGCAGGTCTGGATGGCCTGAATGAACGTATTCTGGATTGGAATTTTCTGAGCACCAATAGCGCCTTTCTGGATCTGTATAAACGTGCGCATTACCTGTTTGATACCG…	MDAWAVRPLTANCAHIFEERAHACLGISPFNSYFKRARIAELTRWAAREFNGVQFHLPDVPSEYTLRAMGFPADKARRRAHENGLKMRNRIRDAVDSAGLDGLNERILDWNFLSTNSAFLDLYKRAHYLFDTDPAFRALCLDTTRDVLRHRLPDCIEPDQRRCEIAVEYFLTDIPLLVDTPAIVGTTSSLYAYHRTIPFIEALYNGDLPIHPHPTQGYLIIGETH	no comments
101		Thalassomonas viridans	WP_044838533.1			CCATGGCCATCACCAAAAATGATACCGTGTTTATTCCGATTAGCCTGGGCAATCACTATTATAGCACCAAAGTTCTGGAATTTATCAAAAGCTATGTTCTGCCGCTGTGTAGCAATGCACAGATTCTGATTTGTGATCAGCTGCGCGTGATCATCTATAAAATGCGTAATGTTGGTAGCCACGATTTCATTAGCGCGAAAGTTGATAAAGAAGTGGCCCAGTTTAAACGCACCCTGAATAATTGTGGTATTCCGAATAAAACCACCGAGATTAATACCTGGGAACTGGTTAGCGATAGCCTGAGCTATCATGGTATTCTGAGCAATGTTGAAGCACTGGTTGCAAATAATCCGGTTCTGCGTGATTATGTTCATAGCCTGGCAAACAAACTGATTATCC…	MAITKNDTVFIPISLGNHYYSTKVLEFIKSYVLPLCSNAQILICDQLRVIIYKMRNVGSHDFISAKVDKEVAQFKRTLNNCGIPNKTTEINTWELVSDSLSYHGILSNVEALVANNPVLRDYVHSLANKLIIRFLNSEQVNAETLLLQKFYIIEETAISLYMTEIYGAQIELYRREEEGLIKYLYKYHTPELKEILHKPVLNRTFISLESIYC	a GCA codon (Ala) was added after the start codon for cloning facilities
102		Algicola sagamiensis	WP_018694280.1	probably partial because of start codon misannotation.The protein tested corresponds to residues 28-267 of the new NCBI sequence WP_083938403.1.		CCATGGATAGCATTGATGTTGAACTGCCGTTTATCGAAGAAATTAGCGTTGATCGTATGCAGGTTCATTGTGAAAGTCCGCAGTGTGAACGTATTTATCAGAATGGTGAAGCAGCCGTTATTGGTATTAGCCCGTTTAATAGCTATTTTAGCGAACAGCGTATTGCAGCACTGTATGCATGGTCACGTGCACAGTTTAAACATACCTGGCTGTATATTCCGGATGAGCCGACCAAATACACCCTGATTGCACAGGGTTATGATGAGAAAAAAGCCATCAGCAAAAGCAAACGTCAGTGCCAGTATCTGAAAAACAAAATTAACCGTGCAGTGGATCTGAGCCATGAACAGGTTACCCTGGTTGATAGCGCATGGCTGGAAAATAGCACCGGTTATCAAG…	MDSIDVELPFIEEISVDRMQVHCESPQCERIYQNGEAAVIGISPFNSYFSEQRIAALYAWSRAQFKHTWLYIPDEPTKYTLIAQGYDEKKAISKSKRQCQYLKNKINRAVDLSHEQVTLVDSAWLENSTGYQEKYSEILSLFESNDDFREGCLASSHAILKKPLTGHTPVTKSALDIAVKYFLAELPIFLSSAEIFEQTSAVFCYHDHPTFLKNLFRTKSWDLVSEQQGLVTLKPAIPGA	no comments
103		Streptomyces. sp HPH0547	WP_016471398.1			CCATGGCAAACCGCCGCTGTTCCTTCGGCGACGCGGGGCAGGAACAGGGGCCCGGGCGTCCGGAGGGCGAAGCGGCCCGC GCCCCCGATGGCCGTCTCTTCCTCGAAGAGGATTCCGCGGAGCCTTTCGAGGTGCATCCCGTCACCCGGTCCTGCCGGCG CATCTTCGAGCACGGCGACCATCTGCTGATCGGGGTCAGCGCGGGGAACTCCTATTTCAGCGCCGAGCGCATGAGTACGC TCCTCCACTGGGCTCAGTCGCGGTTCGACCGTATCGATGTCCTCTACGTCGATACGCACATCGACACCATGCTCGAAGCG CAGGGCAGCTCACCGGCTCAGGCGGCGAAACACGCCAGGTCCCGGCTGAAAGATCTGCGCCGGAGAATACGCCGG…	MANRRCSFGDAGQEQGPGRPEGEAARAPDGRLFLEEDSAEPFEVHPVTRSCRRIFEHGDHLLIGVSAGNSYFSAERMSTLLHWAQSRFDRIDVLYVDTHIDTMLEAQGSSPAQAAKHARSRLKDLRRRIRRAVENAAGSSAAITVRSLSECTSLAGYTAVQPAIDRLLAQDTYLMQACREQVAALLGEGAGKPEDLDADSAVFKAGMAYIRAEFPFLLNTPQIVGARSSVTCYHKLMPVVEAVYRGREEATRHPQQGFIVVRPTDRNPREREMTSAPGA	a GCA codon (Ala) was added after the start codon for cloning facilities

## Sheet: CDPSs 1-61
				Database information and sequence data relative to CDPSs 1-61 (from Jacques et al. (2015) Nature Chem. Biol. 11, 721-727) .
CDPS number		Database information relative to each putative CDPS					Sequence data relative to each putative CDPS
		Organism	Gene locus	Protein identity	Comments		Coding sequence of reference	Synthetic gene or PCR amplicon	Amino acid sequence	Comments
1		Kutzneria sp. 744	KUTG_00871	EWM10567			KUTG_00871	CCATGGCCTTTACCGAAGAACCGCTGACCAGCCATTGTGCCGGTGTTCGTGATAGCAGCGCACATGCCTGTGTTGGTGTTAGCCCGTTTAATGGTTATTACACCGCAGAACGTATTGGTCAGCTGGCAGCATGGGTTCGTGATAATTTTGATGATTTTCACTTCTTCGTTCCGGATGAAGCAGCAGCACATACCCTGGAAGCAGTTGGTTATGAACCGGCACGTGCACGTCATAAAGCACGTCGTCAGGGTAATCTGGTTATTAATCGTATTGGTCGTGCACTGGCCGATCTGGGTGTTCCGGATGCAGGTCGTCATATTCTGGATGCAGCACGTCTGGCAGTTAATCCGGCATATCAGCGTATTCATGATGAAGTTACCCGTCTGTTTGCACAGGATA…	MAFTEEPLTSHCAGVRDSSAHACVGVSPFNGYYTAERIGQLAAWVRDNFDDFHFFVPDEAAAHTLEAVGYEPARARHKARRQGNLVINRIGRALADLGVPDAGRHILDAARLAVNPAYQRIHDEVTRLFAQDKDFRMQTMASSEWVLAKRLPPGSAPTERQRLLAVRYFLAELPLFLDTPGIVGRPASVFVYHQRVEFLNRLYHGELARRPDPAQGFLVLTAAEAVVPV	a GCC codon (Ala) was added after the start codon for cloning facilities
2		Streptomyces sp. AA4	SSMG_06201	WP_009082649			SSMG_06201	CCATGGCCTTTGAAGCAAATCCGCTGAGCAGCGATTGTGCAGCACTGTATCCGGGTGCAGAACATGCATGTGTTGGTGTTAGCCTGTTTAATGGTTATTTTACCGCAGATCGTCTGACCCGTCTGGTTGCATGGACCGCAGAACATTTTCCGGAATATCATTTTTTTGTGCCGGATGAAGTTGCCGTTTATACCCTGGAAGCACTGGGTTATCCGGCAGCACGTGCAAAACAGAAAGTTCATCGTCAGAGCTGTCATGTGCATAACAAAATTGCAAGCGCACTGCGTGTTCTGGGTGTGCCGGATCCGGAACGTCGTATTCTGGGTATTGCACGTCTGCGTACCATGCCGGATTATCGTGAACTGCTGCGTGAAGCAGAAACCCAGCTGGAAAGCGATC…	MAFEANPLSSDCAALYPGAEHACVGVSLFNGYFTADRLTRLVAWTAEHFPEYHFFVPDEVAVYTLEALGYPAARAKQKVHRQSCHVHNKIASALRVLGVPDPERRILGIARLRTMPDYRELLREAETQLESDPAFRAAAYDASSWVLQGKTGVAPDSEALRLAVRYLLAEIPLFAGSGLITGNPRSMFVYHQRVPFLRRFFDREFAFRPRVGQGFLVVRDSVFAAAGR	a GCC codon (Ala) was added after the start codon for cloning facilities
3		Austwickia chelonae NBRC 105200	AUCHE_08_05160	WP_006503025			AUCHE_08_05160	CCATGGCAACCGTTACCGAAGTTCTGCTGCGTGATGTTGTTTTTCGTCGTGAACCGCTGACCGAAAGCTGTGCACAGATTGTTGCCGAAGCAGAACATGTTTGTGTTGGTGTTAGCCCGTTTAACGGCTATTTTAACCAGGCACGTATTACCGCACTGGTTCAGTGGGCATTTGAAACCTATCCGCAGGCAAGCTTTTTTGTTCCGGATAAAAGCGCAGCACATACCCTGCGTGCACTGGGTTATGCAGAAGCAAAAGCAGAAAGCAAAGCACGTAAACAGGGTAAATATGTGCTGAATAAAGTTCGTACCGCACTGGCACAGGCAGGCGTTGAAGAAACACCGGGTATGGTTCTGTGTCATGAAAATCTGAGCGTTAATCCGCGTTATCTGGAACTGC…	MATVTEVLLRDVVFRREPLTESCAQIVAEAEHVCVGVSPFNGYFNQARITALVQWAFETYPQASFFVPDKSAAHTLRALGYAEAKAESKARKQGKYVLNKVRTALAQAGVEETPGMVLCHENLSVNPRYLELLQEGRRRYLEEPGFQEATVATSRGILQAWAEEGNPPQENQEEQAVQYFLEELPMFIDTPGIVGVDSSVFVYHREIPYLRRLYDRELSWHPVERQGFALVTVDEDLRGGPAPEV
4		Saccharothrix espanaensis DSM 44229	BN6_23810	WP_015099810			BN6_23810	CCATGGCACTGCTGCCGACACCGCTGACCGAACATTGTGCAGCACCGCTGCGTAGCGGTCGTCATGTTTGTGTTGGTGTTAGCCCGTTTAATAGCTATTTTACCGTTGATCGTATTACCGCACTGGCACGTTGGGCAATGCGTGAATTTGAACGTTTTCATTTTTTTGTTCCGGATCGTGCAGCAGTTCATACCCTGGAAGCACTGGGTTATGATCCGGCACGTGCACGTCTGAAAGCACGTCGTCAGGGTCAGTATGTTGTTAACAAAATTTGTCGTGCACTGCGTGATCTGGATGTTCCGTGTCCGGCAGATCATGTTCTGGATGGTGAAGCACTGGCAGCAAATCCGTGTTATCAGGCACTGCTGGCACAGGCACATGGTCTGTTTGCAGCAGATG…	MALLPTPLTEHCAAPLRSGRHVCVGVSPFNSYFTVDRITALARWAMREFERFHFFVPDRAAVHTLEALGYDPARARLKARRQGQYVVNKICRALRDLDVPCPADHVLDGEALAANPCYQALLAQAHGLFAADGEFAGQCLEATRWVLDRRLPDGAAPTGTQLRQAVRYFLAELPMFVDTPAVVGADSSVFAYHQRVGFLELLYARELAWRPRPEQGFVVLRPSDEAE	a GCA codon (Ala) was added after the start codon for cloning facilities
5		Amycolatopsis azurea DSM 43854	C791_7200	WP_005165333	probably partial because of start codon misannotation		complement of nucleotides 117901-118602 of NZ_ANMG01000073	CCATGGCACTGCGTCCGCTGCCGCTGACCGAACATTGTGCAGATCCGCTGGCACGTGCAGAACATGTTTGTATTGGTATTAGCCCGTTCAACAGCTATTTTACCGTTGATCGTATTGCCGATCTGGCACGTTGGGCAATGAGCGCATTTACCGGTTTTCATTTTTTTGTTCCGGATGGTCCGAGCGCCTTTACCCTGGAAGCACTGGGTTATGACCCGATTCGTGCAGCACAGAAAGCACAGCGTCAGGGTAATTATACCCGTAACAAAATTGTTCGTGCACTGCAGCAGGTTTGTCCGAGCGATCCGCATACCCTGATTCTGGATGCAACCGTTCTGGAAACCGATCCGGCATATCTGGGTCTGCTGAGCGAAGCACATCTGCGTTTTGCACTGGATC…	MALRPLPLTEHCADPLARAEHVCIGISPFNSYFTVDRIADLARWAMSAFTGFHFFVPDGPSAFTLEALGYDPIRAAQKAQRQGNYTRNKIVRALQQVCPSDPHTLILDATVLETDPAYLGLLSEAHLRFALDPEFAEHCLGATGWVLDRRLPEGQHPTRDQLRSAVRYFLAELPMFVGTVAVAGVGSSVFAYHQRVPFLERLYRGELSWRPLPGQGFVVLEQAVPEQAVAERAE	a GCA codon (Ala) was added after the start codon for cloning facilities
6		Amycolatopsis decaplanina DSM 44594	H074_03090	WP_007028561			H074_03090	CCATGGCACCGCGTCCGCTGCCGCTGACCGAACATTGTGCAGATCCGCTGGCACTGGCAGAACATGTTTGTATTGGTGTTAGCCCGTTTAACAGCTATTTTACCGTTGATCGTATTGCCGATCTGGCACGTTGGGCAATGAGCGCATTTCGTGGTTTTCATTTTTTTGTTCCGGATGGTCCGAGCGCATTTACCCTGGAAGCACTGGGTTATGACCCGGTTCGTGCAGCACAGAAAGCACAGCGTCAGGGTAATTATACCCGTAACAAAATTGTTCGTGCACTGCAGCAGGTTTGTCCGAGCGATCCGCATACCCTGATTCTGGATGCAGCAGCACTGGAAGCAGATAGCGCATATCTGGGTCTGCTGAGCGAAGCACATCATCGTTTTGCAACCGATC…	MAPRPLPLTEHCADPLALAEHVCIGVSPFNSYFTVDRIADLARWAMSAFRGFHFFVPDGPSAFTLEALGYDPVRAAQKAQRQGNYTRNKIVRALQQVCPSDPHTLILDAAALEADSAYLGLLSEAHHRFATDPEFAEHCLGATGWVLDRRLPEGEHPTRDQLRSAVRYFLAELPMFVGTVAVAGVGSSVFAYHQRVAFLERLYRGELSWRPLPGQGFVVLEQAVPERAE	a GCA codon (Ala) was added after the start codon for cloning facilities
7		Streptomyces somaliensis DSM 40738	SsomD4_010100015357	WP_010473184	probably partial because of start codon misannotation		complement of nucleotides 14944-15678 of NZ_AJJM01000075	CCATGGCCTTTGAAATTGAACCGCTGACCGAACGTTGTCGTGGTCTGCTGCCGGAAGCAGTTCATGTTTGTATTGGTGTTAGCCCGTTTAACAGCTATTTTAGCACACCGCGTCTGCGTCGTCTGGCAGATTGGGCACTGACCCGTTTTCCGGGTGTTCATTTTTTTGTTCCGGATGCAGCAGCAGCATATACCCTGGAAGCACTGGGTTATGATCCGGCACGTGCACGTCATAAAGCACAGCGTCAGGGTCAGTATGTTCATAACAAAATTTGTACCGCACTGCGTGCAGAAGGTGTTGAACATCCTGAGGATCTGGTTCTGGGTATGGATCGTCTGCATGGCACCGCACGTTATACCGAACTGCTGGATGAAGCACATCGTCGTTTTCATGAAGATG…	MAFEIEPLTERCRGLLPEAVHVCIGVSPFNSYFSTPRLRRLADWALTRFPGVHFFVPDAAAAYTLEALGYDPARARHKAQRQGQYVHNKICTALRAEGVEHPEDLVLGMDRLHGTARYTELLDEAHRRFHEDGDFRAACLDASHWVLDRKLPPGTVPTEEQLRGAVRYFLAELPLFVDSGGIAGHGPSFFVYHQRVAFLERFFRHELSWRPVDGQGFLVVREAAGDVPAAEEPAAPVREVAHGVG	a GCA codon (Ala) was added after the start codon for cloning facilities
8		Candidatus Odyssella thessalonicensis L13 HMO	COdytL_10466	WP_010302596			COdytL_10466	CCATGGCAATTCCGCAGCAGAAAATTGATCCGCAGGATTTTGAATATAACCACCTGGTTGATAGCAATGAACATGCCCTGATTGGTATTAGCCCGTTTAATGGTTATTTTAGCACCCAGAACATCGAAAATCTGATTCGTTGGGCAAGCAACAACTTCAAAGATTTCGATATCTTCACAATGGACAGCGCCAGCAAATACAATCTGATGGCAATTGGTTATACCGAAGGTGACGCAATCAAAAAAACCAAAAAACAGGATCAGCATCTGCAGAACAAAATTGTTCGTTGCCTGACCAATATTGGCCTGACCAAAGAAGAAGCCCAGAAAAAAATCGTGTTTATCAGCCATCTGTATCAGAACGAACGTTATCTGGAACTGTATAAAGAGTACCTGAACC…	MAIPQQKIDPQDFEYNHLVDSNEHALIGISPFNGYFSTQNIENLIRWASNNFKDFDIFTMDSASKYNLMAIGYTEGDAIKKTKKQDQHLQNKIVRCLTNIGLTKEEAQKKIVFISHLYQNERYLELYKEYLNLFKNNTSFRSDCLNASKSILSQKIAEVTDESAYLAVNYLLQEIPIWFNTPYILGINSSVFVYKDLPLFWRNVCYNYGLISPNQKILIKQMYF	a GCA codon (Ala) was added after the start codon for cloning facilities
9		Legionella pneumophila subsp. pneumophila LPE509 plasmid	LPE509_p00072	WP_015445053			LPE509_p00072	CCATGGATAACCGCAATGTTATTGTTACACCGCATCTGATTACCAGCCTGAGCGCAACCCTGTATCAGCAGAAAGAACATGTGCTGCTGGGTATTAGCCCGTTTAATAGCTATTTCAGCGAAGAAATGATTGGCGATTGGATTCAGTGGGCACATACCACCTTTAGCAGCTTTCATGTTTTTATTCCGGATACCCTGCCGATCTATACCTTTCTGGCACTGGGTTATGATGAACTGAACGCAAAAAAAAAAGCCAAAAAACAGGCAGCCTATCTGAAAAACAAAGTTGCACGTGCACTGGTTCAGCGTCAGCTGGATCATATTGATACCAACAAACTGATCATCGACATGGACTATCTGGAAAATAATCAGGCATACCTGGAACTGAAAAAAGCATGTT…	MDNRNVIVTPHLITSLSATLYQQKEHVLLGISPFNSYFSEEMIGDWIQWAHTTFSSFHVFIPDTLPIYTFLALGYDELNAKKKAKKQAAYLKNKVARALVQRQLDHIDTNKLIIDMDYLENNQAYLELKKACYALYNENPEFQKECDQCTGWVLNGHAVKDSHRANNNIAVQYILNEMPLFMDTPSILNTPSSLFSYHQTPQFINYLYTDHRENKFVALNQGYIELSVHTRHKILDGAVFGNELR
10		Sphingobium japonicum UT26S	SJA_C1-32620	WP_013041345	probably partial because of start codon misannotation		complement of nucleotides 3246475-3247194 of NC_014006	CCATGGATGTTACCGTTCTGAGCCATCGTGCACTGACCGTTACCAGCATTCGTCCGGGTGATCGTATGAATATTGGTGATTATGGTCATGCACTGATTGCCGTTAGCCTGTTTAATAGTTATTATAGCACCGATCGTATTACCACCCTGGTTCGTTGGGCAAAACATACCTTTGAACGTAGCCATATTCCGGTTTTTGATCTGCCGCATGCATATACCCTGAGCGCACGTAAAGGTCATAGTCCGGGTAGCGTTCGTCGTGCACGTAAAGAAGGTCGTAAACTGCATAACAAAATTGCCCGTATTCATGCCGAAGAGGGTATTGATAGTGATGCACATCGTCTGCTGACCTGGGATGATCTGGTTCGTAATGATGATTATCTGCAGCTGCGTGTTGATG…	MDVTVLSHRALTVTSIRPGDRMNIGDYGHALIAVSLFNSYYSTDRITTLVRWAKHTFERSHIPVFDLPHAYTLSARKGHSPGSVRRARKEGRKLHNKIARIHAEEGIDSDAHRLLTWDDLVRNDDYLQLRVDVDRAFCTDACFRQACLTMADTLLDPEITDEDDRRAACFLAARYLLDELPLLIDLPSIIKCDSSVFLYHRAPSLLKQLFEGRFTLKPSDRQGYFILSDASEIEAADSY
11		Kutzneria sp. 744	KUTG_09682	EWM19378			KUTG_09682	CCATGGCAAGTCATGGTCGTGGTCGTGGTAGCATTGTTTTTACCCTGGATTGGCTGGCAGAAACCGCACGTCATCGTGATCATGTTCTGGTTGGTCTGAGTCCGCAGAATGGTCGTTATAAACCGGAATATATTCGCAACCTGATCTTTTGGCTGCAGCCTCGTTTTCGTAGCATTGATGTTGTTATTCCGGGTTTTGAAGCAGCATATACCCTGGTTGCAGCAGGTCATCCGCCTGCACAGGCAGTTCATCGTGCACGTCGTGCATATCGTCAGCTGCGTAATCCGGCAGTTCGTGCACTGGCCGATCTGGGTGTTCCGGATCCGAGCCGTCATGTTACCAGCTGGACCCGTCTGCATGCCGATGCAGCATATCGTGCAAGCCTGATTCGTAGCCGTA…	MASHGRGRGSIVFTLDWLAETARHRDHVLVGLSPQNGRYKPEYIRNLIFWLQPRFRSIDVVIPGFEAAYTLVAAGHPPAQAVHRARRAYRQLRNPAVRALADLGVPDPSRHVTSWTRLHADAAYRASLIRSRKAYLTDPRIRRACREMTAEVVGNAADGQPVTQCDIDIAVRYVIAEIPLLTDGPDVFGADRSVFVYHRATPLVAAIADSGSILTAAPGQTWAIVSQEEENRDGHDRTGTPAAIPVSAR	a GCA codon (Ala) was added after the start codon for cloning facilities
12		Saccharopolyspora spinosa NRRL 18395	SspiN1_010100037249	WP_010314882			SspiN1_010100037249	CCATGGCAAATGCAGGTCGTCAGCCGATGATGCGTCATGAACCGGCAACCGAAGAAAGCGCACGTATTTTTCAGCGTCGTCGTCATGCACTGGTTGGCACCGCACTGTTTAATAGCTATTTCAAACAGGCACGTCTGGATGAACTGCTGCGTTGGGCAGTTACCGAATTTGAAAGCGTTCATGTTTTTCTGCCGGATACCACCACCGCATTTACCATGCAGGCACGTGGTTATCCGGCAGTTGAAGCAGAACGTAAAACCCGTCGTGAAGCACGTCGTCTGCGTGGTAAAATTTGTGGTAGCCTGGCAATGCTGGGTGTTGCAAGTCCGGAACAAATGATTATTGATTTTGCCTGGCTGAACGAGAACGAAGAATATCTGCGTACCCGTGATGAAGTTG…	MANAGRQPMMRHEPATEESARIFQRRRHALVGTALFNSYFKQARLDELLRWAVTEFESVHVFLPDTTTAFTMQARGYPAVEAERKTRREARRLRGKICGSLAMLGVASPEQMIIDFAWLNENEEYLRTRDEVAEVFGADEDFRKACLAESESVARSRRRTDGILTEEELNMAARYLLAEIPLFVNAPAILGMPETVFCYHRIEPFERDLYRGAFALKAVPRQGWVVVESASSEMVDAGAAAGSLPRPRTAGAL	a GCA codon (Ala) was added after the start codon for cloning facilities
13		Marinomonas mediterranea MMB-1	Marme_0276	WP_013659485			Marme_0276	CCATGGCACTGAGCATTGAAGCACAGAGCGGTGAAGCAAAAAGCATTCTGAAAGAACTGAAAGCCAACACCGATTATCATGCCTTTAGCATTCATGGTGAAACCAGCCGTTGTAATACCATTATTGCAAAAGGCGAACATGTGTTTGTTGGCATTAGCCCGTTTAATAGCCGTTTCAGCAAAGAATATATTCGTGCCATTATTGAGTGGGCACAGATTAACTTTCTGCAGGTTGATATTCTGCTGCCGAGCACCGAAGAAGCAAGCCGTCTGCTGGTTGCAACCGGTTATAGCACCGAAAAAGCCAAAAAAAAAACCGCACGTGAACTGCGTCGTCTGAACAAATATGTTGAAGAAGCACTGAGCCGTAGCCTGATTTTTGAAGGTATTCGTGTGATCG…	MALSIEAQSGEAKSILKELKANTDYHAFSIHGETSRCNTIIAKGEHVFVGISPFNSRFSKEYIRAIIEWAQINFLQVDILLPSTEEASRLLVATGYSTEKAKKKTARELRRLNKYVEEALSRSLIFEGIRVIDFSHYLLVPEYIELKDNVEKAFEEDSCFRESCLQMSRQALLGRLKGVGKGEQDLSEKDINIALPYIFAELPFYLDTPRILNVSSSTLVYHRPWPIGKGLYAGEFNLKVGRFQSYGVIKPIHTF	a GCA codon (Ala) was added after the start codon for cloning facilities
14		Streptomyces cattleya NRRL 8057	SCAT_0901	WP_014141671	probably too long because of start codon misannotation		nucleotides 154-887 of SCAT_0901	CCATGGCACGTAGCGGTGATTTTAACTGTCGTCCGCTGACCCCGAATTGTGCACGTGTTGTTGATGCCGGTGAACATGCAGTTGTTGGTGTTAGCCTGGGTAATAGCTATTTTCGTGGTGATATTCTGCGTGCACTGCTGCGTTGGCTGAGCGGTCGTTTTGCACAGCTGGATGTTGTTATTCCGGATAGCAGCTATCGTGATAATCTGCTGGCAGCCGGTTATCAGCCTGCACATGCAGATGGTAAAGCACATCGTGAAGCAGCAACCGCACGTAGCCGTGTTCTGCGTAGCTGGCGTGAAGCCGGTGTTCCGCTGAGCGGTGATGCACATGTTCATCTGCTGAGCGATCTGACCGCAAATCCGGCATATCGTGCACTGCGTCTGCGTGTTGAACATG…	MARSGDFNCRPLTPNCARVVDAGEHAVVGVSLGNSYFRGDILRALLRWLSGRFAQLDVVIPDSSYRDNLLAAGYQPAHADGKAHREAATARSRVLRSWREAGVPLSGDAHVHLLSDLTANPAYRALRLRVEHALRLDPELYAECLAMSRAALRSQLKGVTPSAAQAEAGIQYLTAELPFFIGSAELFGVSSSLCFYHKPVPVADLLFTRPGPLRPPREQGYALIQPVT	a GCA codon (Ala) was added after the start codon for cloning facilities
15		Streptomyces cattleya NRRL 8057	SCAT_4268	WP_014144981			SCAT_4268	CCATGGCAGATGCAGCAGGTCCGGATACCGCAGTTGGTTTTGGTTTTTTTCCGGTTACCCATACCTGTCGTCTGATTTGGGAAGAAGGTGCACATCTGACCATTCCGGTTGGTCCGTGGTCACCGGGTGCAAGCGCAGATCGTATTGCAGCACTGACCTGTTGGAGCGCACGTCATTTTGGTCAGGTTGATGTTGTTCGTACCGATCTGGGTGTTGAAGGTGTTCTGGCAGCATTTGGTCATGATCCGTGGGATGCACGTCGTCGTGCAGCAGCACTGGATCGTGCAGTTCGTGCAACCATTGCACAGGGTGTTCGTGAAGCCGGTGCAGCAGGTCGTCGTGTTCGTGTTCGTGCACTGAGCGATTTTGCAGATCATCACATGTATCGTGTTCTGTGTC…	MADAAGPDTAVGFGFFPVTHTCRLIWEEGAHLTIPVGPWSPGASADRIAALTCWSARHFGQVDVVRTDLGVEGVLAAFGHDPWDARRRAAALDRAVRATIAQGVREAGAAGRRVRVRALSDFADHHMYRVLCHRVEAALTAEDELRQACDHTVQQFLASRLQDSGPATEDQLRAGRAYLTAELPFLVDTPGLLGVPSSVFCHPVATPLAEVLFGRGSGLRAARDQGYAVVRPARVVRDAA
16		Streptomyces sviceus ATCC 29083	SSEG_10527	WP_007379823			SSEG_10527	CCATGGCACATGATTGGGCAATGCCTGCAGCATGGGCACCGAGCACCGAAGCACGTAGCGGTGATGGTTTTCTGGCAACCCCGTTTAGCGAACGTTGTGCAGGTCTGGTTGATGCAGGTCATCATGTTTTTCTGGGTATTAGTCCGGGTAATGGCTATTTTAGCGAAGATCGTCTGCTGGCACTGCTGCGTTGGGCAGCAGCACGTTTTACCCGTATTGAAATTGCACATCCGGATACCGATACCGTTGCATGTACCTATCTGGGTCGTGGTTATGAACCGCGTCATGCACGTGCCCGTGCACATCGTGATGTTCGTCAGACCGCAAATCGTATTAGCCGTGCAGTTACCAGCGCACGTATTGAACCGCCTCGTCTGCGTGTTGCACGTTTTAGCGATT…	MAHDWAMPAAWAPSTEARSGDGFLATPFSERCAGLVDAGHHVFLGISPGNGYFSEDRLLALLRWAAARFTRIEIAHPDTDTVACTYLGRGYEPRHARARAHRDVRQTANRISRAVTSARIEPPRLRVARFSDFYDTPAYRTALERVTRAHREQPAFRTTHTRMVTGVLRTTMPADWTPSAGQLAAGAEYLDRELPFLLDTPAILGVPASVFAYRATPALAGFLYGPDAPLPAVETQGFVTVEPLPAT	a GCA codon (Ala) was added after the start codon for cloning facilities
17		Parabacteroides sp. 20_3	HMPREF9008_03529	WP_005863245			HMPREF9008_03529	CCATGGCAAGCCTGCTGTATGAACGTCGTCTGGAAAGCTGTTATATTGAACGCATTTATCCGTATAGCGAAAGCAATGCATTTCTGGGTGTTAGCATTTGTAGCCGTCTGTTTAGCGAAAAAACCCTGATTGCACTGTTTGATTGGTGCAAAGTTAATGTGAAAAGCGTGTATGTTCTGATCGCCGATGAAATTCAGATGTATACCTTTATGGCAAGCAAAGGTCTGGAACGTAAAGAAGCATGCGCAAAAGCACTGCAGATTGGCGATATCAAATATCGCTTTATTGAGCGCGTGATCAAAAAAGGCGATTATGATAATGTTCGTCTGCTGAGCTGGAAAGCAGTTGCACTGGAACCGCGTTTTAAAACCCTGCTGCAGCGTCTGCGTCTGCTGTATG…	MASLLYERRLESCYIERIYPYSESNAFLGVSICSRLFSEKTLIALFDWCKVNVKSVYVLIADEIQMYTFMASKGLERKEACAKALQIGDIKYRFIERVIKKGDYDNVRLLSWKAVALEPRFKTLLQRLRLLYGTEILFRREVIKQILERNRRLPEGFRFARIDSSDYDLASLYILNELAVILYFHLYFDPVCQYQISPLPMTPLLEILYDGTFLKDLLVPKKDIGYIEIMEEKDLTGRMIKVNTKGAPL	a GCA codon (Ala) was added after the start codon for cloning facilities
18		Moorea producens	LYNGBM3L_69800	WP_008190827			LYNGBM3L_69800	CCATGGCAAGCAGCCATCGTGATGAAGAAACCATTATCGAAAACTTCGATTGGAATCAGCTGAGCCTGGAACAGCTGAAACTGCTGCAGAGCCAGATTATCAAAGCAATCGATCTGAAAATCCGCGATCTGAAACTGACCCAGAGCACCGCAAATCTGAGCAAAGTTCATCGTTATAAAGCAAGCCTGGCAAAAGTTTTTCCGCGTCGTCTGCGTAGCAGCCTGAGCGATTATCAGAATTGCTTTTTTATCATTAGCCTGGGCAGCCGCAATTTTGTTGATAGCGAACGTCTGGAAGCAAGCATTAAATGGATTAGCGAACATTTTAAAGCCTGCCTGGTTCTGGTTTGCGATAGCATTTATCGTCTGACCATTGAACTGCGTCAGGGTCTGAAAGGTG…	MASSHRDEETIIENFDWNQLSLEQLKLLQSQIIKAIDLKIRDLKLTQSTANLSKVHRYKASLAKVFPRRLRSSLSDYQNCFFIISLGSRNFVDSERLEASIKWISEHFKACLVLVCDSIYRLTIELRQGLKGDEAWLEAIRTGETFINQNRFLFQQYSGSCQFQFQMASQIENQSEFEIYYKDFQGLYQKDESFQRMVNSFAQTYLNRGEQSEEEEVEQLLQRQKHLAITYLLEESAVFTCLAKEGWPVFVYPGSIKTFEEIAEGLHPEVPLPLKQMIWVSLRLKRKATAGESI	a GCA codon (Ala) was added after the start codon for cloning facilities
19		Pseudomonas aeruginosa PA21_ST175	H123_18841	WP_003158562			H123_18841	CCATGGCAAATCTGATCGCAGAAGATTTTAGCACCCGTAGCCTGCTGGCAGGCGAACGTTATAAAGCAAAAATTGCATTTGTTAGTCCGCATACCCGTCGCAATAGCTTTGAAGATGAACCGAAATGTTTTCTGGGTGTGAGCCTGGAAAATCGTAATTTTACCCCGAATCGTTTTCACAGCATGGTTGAATGGGCAGCACGTCGTTTTGAAAAATGTAGCATTCTGATTGGCGATCATATTCATCGTATTACCCTGCAGAGCACCCGTGATATGCCGGAAGAAGATGCACGTCGCGAAGCAGTTCGTCTGGGTGATGCATTTATGGAAGAAAGCCGTCTGATTGTTGATGCATATCGTCATGCAACCGATTTCCAGTATATTACCTGTAGCGAAATTC…	MANLIAEDFSTRSLLAGERYKAKIAFVSPHTRRNSFEDEPKCFLGVSLENRNFTPNRFHSMVEWAARRFEKCSILIGDHIHRITLQSTRDMPEEDARREAVRLGDAFMEESRLIVDAYRHATDFQYITCSEIQASTECKDFYSSLRNYFLEHSGFRDSVEKFGRNYHRHNWEKLSEEQQRHRLDFSSRYFLEEFSVFACLVRKGFKVMAYPGAFSTLAEIAAGDFPGMLDELQKLTVVSLQLKRR	a GCA codon (Ala) was added after the start codon for cloning facilities
20		Diplorickettsia massiliensis 20B	Dmas2_010100010809	WP_010598945	probably partial because of start codon misannotation		complement of nucleotides 3383-4258 of NZ_AJGC01000004	CCATGGAACTGCATGCCAAAATTAACGGCCTGGAAAAACATCTGAAACAGCATCCGACCAAACGCGATTTTAGCATTGTTAATGTGATCAGCATGGATCAGCCGAGCCAGCGTGGTGAAAAATTTGAAGCATTTACCCGTCGTATTAATCTGCTGCATAAAAAACGTGGTGTTCGCAAACTGGTTATTATTCTGACCGATAGCCTGCAAGAACATTATCTGGGTCTGAATCCGAATCTGGTTCCGACCAACATTAAACGTCTGGCACATAAAAAAGGCACCGATTGGATTCGTCAGAATAGCAAAAGCCTGAGCTTTTGTCTGGATCCGAAAGTGAATATTGAAATCTGGCGTTGGAAAAAACTGCTGAGCTGTGATGATTTCAAAAAAAGCTATCGTG…	MELHAKINGLEKHLKQHPTKRDFSIVNVISMDQPSQRGEKFEAFTRRINLLHKKRGVRKLVIILTDSLQEHYLGLNPNLVPTNIKRLAHKKGTDWIRQNSKSLSFCLDPKVNIEIWRWKKLLSCDDFKKSYREVEQLYEQDKSFQEIVNRLSGDYAQKLSDRRKNWKNPPSPNACFAAAKNYLLEESAIWGPLLNLGFDFITYPGCKNEAVNYTYDKLSQSINQFLPWLRYSFEKKRSLPSLVSKKLIDPTKSIENLYFPQFFSKIPSDNLPEDFELLELEESYQGRRLSL
21		Diplorickettsia massiliensis 20B	Dmas2_010100011124	WP_010599006			Dmas2_010100011124	CCATGGCACCGGAAAACTATACCAATAAAGTGAAATTCCATAGCAAACTGCCGGAAGGTAGCATTCTGATTTATGGTGTTAGCAAAGATAATGATCGTCAGACCGGTAATAACTTTCAGGCACTGGTTGATTGGGTGATTGAAAACAAACGCAAAATTAGCGAATTCAAAATCGTGCTGAGCGATTGGCTGCATCGTTTTTATGTTGGTGAAGAGGAATCACTGCTGTGGGGTAAAAAATGGGAAGAAGATAATCGCGAAAGCCTGAGCAAACTGAACAAAGCAAAAATTGCCTATCAGCTGATCAACTGGAAACTGGTTATTGAAACCGAGGCCTACAAAAAAACCAAAAGCGAAATTGATGATCTGTATTACAAAGATAAAGGCTTTGTTGCCGTTG…	MAPENYTNKVKFHSKLPEGSILIYGVSKDNDRQTGNNFQALVDWVIENKRKISEFKIVLSDWLHRFYVGEEESLLWGKKWEEDNRESLSKLNKAKIAYQLINWKLVIETEAYKKTKSEIDDLYYKDKGFVAVVEGLANSHKHKAGFTAAVDYLLEESAAIASLGQGVLTYPSHELNGALHYTLSKLNCGPIYIGHMLIPPKFRYDPQKNLCQSTFKAICALNQAGYKSTQAKINFFMQSMKAYEIEKNNFSLFEKELTTLQERCFDEASSHQSRIMEVSELDDDKLTNSTLKRCSI	a GCA codon (Ala) was added after the start codon for cloning facilities
22		Diplorickettsia massiliensis 20B	Dmas2_010100005805	WP_010598044			Dmas2_010100005805	CCATGGCATTTCCGACCATTAAACTGAAAAAACATCTGCATAGCGCAGATGGTAAAACCGCAAGCGTTCTGATGATTATTAGCATCGATCAGATTTATCAGCAGAAAGAAGATTTTGAAGCCTTTTGCCTGAAAATGAATGAAGAGTATAAAGAAGGCCACTGCCATAAAGTGACCATTATTGAAACCGGTTATCTGAAACGTCATTATCTGGCACTGGATAGCAAATTTAGCAGCAGCGAAGAAAGCGATCTGGCAGCAATTCAGCTGGGTATTGAATGGCGTGAAGAACAGAAAGAAAGCATCAATAAACTGAAAATGCCGGTGAAAATTATCAGCTGGAAAGAAATTCTGGAAACCCAGCTGAACGAAAAAGATAAACCGTTTTGTGAGTATCTGA…	MAFPTIKLKKHLHSADGKTASVLMIISIDQIYQQKEDFEAFCLKMNEEYKEGHCHKVTIIETGYLKRHYLALDSKFSSSEESDLAAIQLGIEWREEQKESINKLKMPVKIISWKEILETQLNEKDKPFCEYLSDIKKTYETDKCFKGHVEHLSKKYAKKLLEKYDPEKNRKLDDKCLEAARNYLLEESSIIFKLVHYDFTHQLYPGAGNAALRYVHRKYFGENNPLPWVEYKIENPNDLSKLKSSNSCFFKEVGIDNQNTNIKKNILLELNKLKQEEQIKLINELYIEYSMKYSSFVSHK	a GCA codon (Ala) was added after the start codon for cloning facilities
23		Candidatus Glomeribacter gigasporarum BEG34 WGS	CAGGBEG34_30028	WP_006683143			CAGGBEG34_30028	CCATGGCCAAAATCGCCTATTTCAAAGGTCTGGAACAGTTCATTCTGGAAAACAGCCTGATTAAAAACAAACCGATTAAAATCGTGATTGGCATTAGCATGCAGAGTCCGCATCAGATTAGCAATGAACATAAACAGAGCGGTGATAGCTTTCGTGCATTTGTTGATCTGCTGCGTAAAACCAATGAACAGTGTATTCGTGATGAGAACAATAACGAAAGCGCCATTCGTATTAGCGAACTGATTGTTGTTATTACCGATGGTCTGCATCGTCATAATCTGCGTCTGTATAAAAACGTTAGCACCACCGAAGCAGAAAGCGAAGCAGCAGGTCTGGGTCAGAAATGGGTTGCAGATAATCGTCAGTTTCTGGAAGCAATTGGTCAGTGTGGTATTAGCT…	MAKIAYFKGLEQFILENSLIKNKPIKIVIGISMQSPHQISNEHKQSGDSFRAFVDLLRKTNEQCIRDENNNESAIRISELIVVITDGLHRHNLRLYKNVSTTEAESEAAGLGQKWVADNRQFLEAIGQCGISYKVIHWEELKSVAFNRYLQIVEEEYEKPNSEFRSIIDNLTQTHLEKLVNFLLETRDSSFTQEDCVSATRKYLLEEAASAFEFASLKADGMTYPGPCSPGFKYIYDTYLSESNPLPFIEYGMRGGKKLPSFWKEESPVENALSGMPDEEFLIHHTSNFSN
24		Rickettsiella grylli	RICGR_1344	WP_006034660			RICGR_1344	CCATGGCACGCTACAAAAAAATGAAAAAAGCCAAATTTCAGGGCAATGTGGATATTATCAAAAATGCACAGTGTCTGCTGATGGGCATTAGCATGAATCAGACCCATCAGAGCGGTGAAGAACTGTATGCCTTTATCAACGAAATCAAAAAATACACCAATATCAAAAAAGTGATTTTTGTGATTACCGATTACCTGCACCGTCATTATGTGCAGCTGGAAACCGGTCTGCCGCTGGAAGAAGCAGGTAAAGAAGCAGAAAAAATGGGCGAAAGCTGGCTGCAGCTGAATGAAGCAAGCCTGAATAGCCTGAGTCCGGTTGAACTGCAGCTGGTTCAGTGGAAAAGCCTGGTTGAAGGTAGCAATCAGATTGAAGATACCAGCTATAGCGATTGTCTGA…	MARYKKMKKAKFQGNVDIIKNAQCLLMGISMNQTHQSGEELYAFINEIKKYTNIKKVIFVITDYLHRHYVQLETGLPLEEAGKEAEKMGESWLQLNEASLNSLSPVELQLVQWKSLVEGSNQIEDTSYSDCLSKTENCYRDDPFFQQMVDTYSNEFGQKHCNRLKNRIEITLEACQQAAKNYFLEESTIILKFISLNFDVITYPGKCNQGINYIYNKYIGKPLNFISYRFRSEHVKNSLFSFSKKTEESINDAHQFRRNI	a GCA codon (Ala) was added after the start codon for cloning facilities
25		Parachlamydia acanthamoebae str. Hall's coccus	pah_c026o110	WP_006341088			pah_c026o110	CCATGGCCAACAGCTATATTTGGCGTCAGAATTTTACCGCAACCTTTACCGATCAAGAAAAAACCGTTCGTGGTAAACTGGCCTTCAAAACCAAAGATATTACCTGGCTGGAAACCAGCGCACCGGTTATTCTGCCGATTAGCATTCATAGCAATTTTCACGAAGGTTTCCAGGGCGATTTCAAAATGAATGCATTTATTAGCACCATCAAAAAACATGTGAAAGGCAAAATTACCGTGCTGCTGACCGAAAAAGCACATGTTAAAACCCTGAGCCTGAAATACAGCAATAACTTTGAACGTGCCTTTGAAGAATGTCTGAAAAGCGCACATATGCTGGCACAGCGTTATGAAAGCATTTTTGAAAATTGCAACGTGGTGTATTGGCACAGCTATATCT…	MANSYIWRQNFTATFTDQEKTVRGKLAFKTKDITWLETSAPVILPISIHSNFHEGFQGDFKMNAFISTIKKHVKGKITVLLTEKAHVKTLSLKYSNNFERAFEECLKSAHMLAQRYESIFENCNVVYWHSYICQDPYFKKIVELLEDLYSSDLNFQKLLHEDAEISYENLHHRESYMNKSLYIEKCIEDLIEQCACLLVLVNKGYKFQFYPGKPCLSTEYVNRIFVPKDNRISWIDVFLSIEKKTITPHNLHM	a GCC codon (Ala) was added after the start codon for cloning facilities
26		Candidatus Protochlamydia amoebophila UWE25	pc1814	WP_011176359	probably partial because of start codon misannotation		nucleotides 2168543-2169298 of NC_005861	CCATGGCCAACAAATATACCTGGCGCAAAAACTTTACCGCCATTCTGAGCAATCAGAAAGAAATTATCAAAGGCAAACTGGCCTTCAAAACCGAAGAAACCCATTGGCTGGAAACCGAAAAACCGGTTATTATTCTGGTTAGCACCCATAGCAGCTTTCACGAAAAAATCAGCGGTGATCTGAAAATGAATGCCTTTGTTAGCACCATTCGCAATCATGTGAAAGGCAAAATTACCGTTCTGCTGAGCGATCGTGCACATATTAACACCATGAGCCTGCGTTTTCAGAATGATCTGCAGAAAGCACAAGAAGAGTGTCTGATTAAAGCACATGCACTGCGTAATCGTTATCAGAGCTATTTTGAAAATTGCAACGTGGTGTATGGCCACAGCTATATTA…	MANKYTWRKNFTAILSNQKEIIKGKLAFKTEETHWLETEKPVIILVSTHSSFHEKISGDLKMNAFVSTIRNHVKGKITVLLSDRAHINTMSLRFQNDLQKAQEECLIKAHALRNRYQSYFENCNVVYGHSYISQNKNFASFLKVIESLAENDSTFHELLLKDAESAYSNTFIHLFPDKNLFIKNTREDILTQCASSLVLIDKGYRYQFYPGSSYESLDYLNRIFISQEKQLSWIRVFLTIEKKTILHNIMQN	a GCC codon (Ala) was added after the start codon for cloning facilities
27		Micavibrio aeruginosavorus EPB	A11S_1546	WP_015467885			A11S_1546	CCATGGCAAAAGTTGCACCGAAAAGCCTGAGCATTTGGAAAGAATACAAAACCGCATGTGTGGGCATTAGCATGCATAGCGAAAATCATGTTGGTGAAGCACTGCATGGTATGCTGAATTGGGTTCAAGAAAACTTTGAAAACTGCATCCTGGATTTCAGCGATCTGCTGTATCGTCATAACTATATTAGCGCAGGTTATAGTCCGGAAGTTGCATTTAAACTGAGCCAAGAGGATGGTAGCAAATGGCTGCGCAATAACATGGATATTATTCAGAGCATTAGCATTCCGACCAAAATCATTCATTGGCAGACCTGGCTGAATCATCCGGATTTTATTCCGAATCTGAATCAGTTTCGCCATGCCTATAACACCCAGCCTGCATTTCGTGATGCACTGC…	MAKVAPKSLSIWKEYKTACVGISMHSENHVGEALHGMLNWVQENFENCILDFSDLLYRHNYISAGYSPEVAFKLSQEDGSKWLRNNMDIIQSISIPTKIIHWQTWLNHPDFIPNLNQFRHAYNTQPAFRDALLGDVSKFYKRKNSEPSSGIESIENSVEYMLEELAAHSILYTEHPSAVIYPGKQHESFKMVRAGQVASVPQGIKNSKYVRMIVYNFDSKCTHTPDVRGAETCLISQAA	a GCA codon (Ala) was added after the start codon for cloning facilities
28		Legionella longbeachae D-4968	LLB_2968	WP_003635969			LLB_2968	CCATGGCACCGAAAGTTCGTGGTCCGCGTGATGGTAAACTGATTACCGCAAGCTTTGATGGCAAAGAAAAAAGCCTGTTTCCGAGCCTGAAAACCACCAAAGACCTGGTTCTGCTGAGCATTCGTGGTAATGAATATTGTACCGGTGAATATCTGGGTGCAATTGTTCAGCAGGCAGTTGCAACCCATCAGACCCCGATTGATCATAGCGGTGCAAAAGGTAAAGCAACCTTTCTGATTGCCGATGAAATCTATTGGCATAACATTAAACAAATGATTAGCAGCGAAAGCGAGGTCGAAATTCTGAAACAAGAGGCAATCAAAATCGGTGCCGATTATTTTCTGACCAATCTGGGTGCATTTCTGACACCGCTGGATATGACCATTGAACAGTTTAACG…	MAPKVRGPRDGKLITASFDGKEKSLFPSLKTTKDLVLLSIRGNEYCTGEYLGAIVQQAVATHQTPIDHSGAKGKATFLIADEIYWHNIKQMISSESEVEILKQEAIKIGADYFLTNLGAFLTPLDMTIEQFNEKYPEKSVDEIITIINQLADEQGKNFEIVRWKTWVAQNDSQEKINKMMGFYDSVEGLKESVIRTQNNFVKRHGKDGDEELWKLRSHDYLIEESPAVMWLAASLGYNFIVYPGEILPPFEATKEFFVVPNHVPRISQGKNIIEECEHNEYSIHTDNPNRLVNWLEVNFKRSHPPKQAGVSVENEVTSVGKSFASVEQPLVSVEKKMSFFSSSPRKKTKVRVLDKQVEDNVTMDLPLSNPNALMLGSALEGIGKALISKHSNGKIQSKS…	a GCA codon (Ala) was added after the start codon for cloning facilities
29		Fluoribacter dumoffii Tex-KL	FdumT_010100010802	WP_010654300			FdumT_010100010802	CCATGGCACCGAAAGTTCGTGGTAGCAAAACCGGTAAATATGTTACCGCAACCTTCGATAGCAAAGACAATAGCAAAAGCCGTTTTCCGAGCCTGAAAACCACCAAAGACCTGATTCTGCTGAGCATTAAAGGCAATGAATATTGCGCCAACGAATACCTGAAAGCAATTGTTCAGCAGGCAGTTAAAACCCATGAAACCGATGAAAGCTATAGCGGTGTTAAAGGTAAAGCCACCTTTCTGATTGCCGATGAAATCTATTGGCACAATCTGAAAAATCCGAGCACCGTGAATGAAAATGAACTGCGTGGTAAAGCACTGCAGATGGGTGAAACCTTTTTTGAAAGCAATGTTACCGCATTTCTGGCACCGCTGGATATTGATCCGGTTGTTTTTATTC…	MAPKVRGSKTGKYVTATFDSKDNSKSRFPSLKTTKDLILLSIKGNEYCANEYLKAIVQQAVKTHETDESYSGVKGKATFLIADEIYWHNLKNPSTVNENELRGKALQMGETFFESNVTAFLAPLDIDPVVFIQTHADKSVDEKIQIINQLALQKGKNFEIIRWRDWIEQNNFHTKLPEIMPLYNSVEGLKFAIDQSVTEFARRHANDEEGSLDLWLARSRGYLEHESPSIMLQAASLGYNFVIYPGSVLPPFLATKEYFIVDNHVPRIEKGKSILEECTHDKHCLHVDKPASLVNWLEVNFERRDELVPRSRRISPEGRNKFKKGDKESTLTLGRPSMPRISREGITFFSNSQETAPAASSDLQQGNNSTSGVSELTAEGLEHRLTQVPKDEFIASSIS…	a GCA codon (Ala) was added after the start codon for cloning facilities
30		Rickettsiella grylli	RICGR_0139	WP_006034819			RICGR_0139	CCATGGCCCATAGCATGAAACATCATAAAATCAGCGGTCTGAATACCATCAAAAAAGACTTTAAAACCCCGTTTGTTCAAGAAGCCAGCCTGATTATTGGTGTTAGCGTTGGTAGCAAAAAACATGATGGTGAAGCACTGGCAGCACTGGTTGAAGCAATTAATCGTCTGCATAAAAGCGTGCGTATTACCAATTGTACCATTGCAGTTTGTGATAGCCTGCAGCGTCATAATTATCGCATTGATGGTAAAACCGATGAAGAAAAAGCACTGAGCATGAGCAAAAAAGCCGGTGCAGAATGGATTGAAGCAAATATTGAAACCCTGAAACACCTGAACGTGGATTATACCATTGTTCGTTGGGATACCTGGCTGAAAGATGAAAAACGTTATCGTGAAG…	MAHSMKHHKISGLNTIKKDFKTPFVQEASLIIGVSVGSKKHDGEALAALVEAINRLHKSVRITNCTIAVCDSLQRHNYRIDGKTDEEKALSMSKKAGAEWIEANIETLKHLNVDYTIVRWDTWLKDEKRYREAFLEISNLLAQDYAFQKTMDNSIQVFSSRFNKRYQELGISAPINDDVLQKSCRDYLLEECAIIMKMWPLYKQEHSQYILYPEKMTEALEYVYKQVVSQKNLFKWVNFRFKKIMQLKGDVLPLPDSEPKEYFSSSGQPEEGKSSYGFFTKADSMNSPVPLEDSIVSDQTIFKHT	a GCC codon (Ala) was added after the start codon for cloning facilities
31		Rickettsiella grylli	RICGR_1349	WP_006034794			RICGR_1349	CCATGGCCCTGAAAAATAACAATAATAGCATCAAAGCACCGAGCTATCGTATTGCACATTGTGGTAATTTCCCGAACTATTATCTGAATGGCGTGAGCTTTCATGAAAAAAACCTGATTTATCTGGTGAGCGTGGGCAAAGAAAAATTCGAAAACAAATGGGTGGAACGCTTTGTGAACTTTGTCAAAGAAGTTAAACCGCAGAAAGTGCTGATTGTTGTTGCAGATAGCCTGCAGCGTTTCAACATTGAAGTGGATGATAACATCGATCCGAAAGAAGCATTTACCAAAAGCATTAAACAGGGCGAAAAATGGGTGATGAACTATAAACCGCTGTTTAGCAGCCTGACCATCAACTATGAATTTGTTCATTGGGAAGCCCTGAAAGAAGATAAAGATT…	MALKNNNNSIKAPSYRIAHCGNFPNYYLNGVSFHEKNLIYLVSVGKEKFENKWVERFVNFVKEVKPQKVLIVVADSLQRFNIEVDDNIDPKEAFTKSIKQGEKWVMNYKPLFSSLTINYEFVHWEALKEDKDFEHYFHEIKKLDEEDNNFKEALEISSKEYTHRPSRVIGVAYQKAEENSRQFLIEECAVFHVLAKDKENLAIVYPGAVTNILHYAIKHINENNRTKEHAFHWLDLRPTKTNKKCKNIESTVQAPFNSLFFRSLSLNETQSSQQTYQNVDKNSF	a GCC codon (Ala) was added after the start codon for cloning facilities
32		Uncultured bacterium ACD_69C00020	ACD_69C00020G0002	EKD46099			ACD_69C00020G0002	CCATGGCCCAGATTAACAAACCGCGTGCAGTGTTTAAATGCAGCGAAGAATTTAAACTGCGTTTTGCCCATAGCGATTGTCTGCTGACCATTAGCGTTGGTCAGGCAACCCATGAAGAAGAACTGTTTGCAATTACCCTGGATCTGGTGAATAAAAGCTTTGCAAGCTGTACCCTGCTGGTTGATGATAGCCTGCAGCGTCATAATATGGCAATTAATACCACCAAAGATGCCAATTTTTTCTACGAGATTGCCGTGAAAGAAGGTGATCTTTGGCTGGAACGTAATCGCAAATATTACGATGGTCTGACCATTCCGCTGCGTATTTTTCGTTGGGATCGTTGGCTGAAACATCCGAACTTTCATAACAAACTGAACGAGATTAAAGCAGCCGTTGAAA…	MAQINKPRAVFKCSEEFKLRFAHSDCLLTISVGQATHEEELFAITLDLVNKSFASCTLLVDDSLQRHNMAINTTKDANFFYEIAVKEGDLWLERNRKYYDGLTIPLRIFRWDRWLKHPNFHNKLNEIKAAVENDPIYRSTFYNSIEGFLKKYRERLPDLESFDMEKARQLSYDFVTEECAALCLWPELQCHFEIYPIRHNEAINATRERFVLPYYPNLLQAVVIAFKNIKQIKPQRFYLF	a GCC codon (Ala) was added after the start codon for cloning facilities
33		Fluoribacter dumoffii Tex-KL	FdumT_010100011357	WP_010654411			FdumT_010100011357	CCATGGCCAGCATGATTGATAACCGTATTGTTAAAGCAAGCTTTCGCGAAAATCCGGTGGAAGAACGTAAACTGTTTCCGCAGAGCAGCTGTCTGATGCCGATTAGCGTTGGTCAGGCAATTCATGAAGATGAAAAATTTGCAGCCGTGATTAAACTGATCAACGCCAGCTTTAAACAGTGCACCATTCTGGTTGATGATAGCGTTCAGCGTCATACCATTGGCATTATGAATCATGCAACCACCGAAGAACTGTATCAGCTGGCAGTTAAAGAAGGTGATGAATGGCTGAAACGTAATCAGCGTTTCTATAAACAGCTGACCATTCCGTTTGAAATTATGCGTTGGGATGATTGGTATAACAGCCCGAATTATATCAATAGCCATCTGCGTGTGCAGA…	MASMIDNRIVKASFRENPVEERKLFPQSSCLMPISVGQAIHEDEKFAAVIKLINASFKQCTILVDDSVQRHTIGIMNHATTEELYQLAVKEGDEWLKRNQRFYKQLTIPFEIMRWDDWYNSPNYINSHLRVQKEYDTNKAFQNAIHANIDDFLTRYLSRFSPADVDHERAFRLCLDYLIEECSVMCLWTEQKYDFEVYPSGRNKAMAATYEFLIKPHHPNYLRPVALRFKKYPAKITGDNLNLIQEQVHENGSMVGGF	a GCC codon (Ala) was added after the start codon for cloning facilities
34		Diplorickettsia massiliensis 20B	Dmas2_010100005975	WP_010598076			Dmas2_05975	CCATGGCACCGAAAACCAGCCGTCTGAGCTATAGCGGTTTCTATAAAAGCCATAATCGCGAAAAACTGAAATTCACCCAGCAGACCACCGTTCTGTGGATGCCGATTAGCATTGGTCAGCCGTATCATGAAAGCGATAGCCTGTGTGATGTTCTGGAACTGCTGGTTAAACACTTTATTAACCGTCCGCTGGTTAAAGTTGTTATTGCAGATACCGCACAGCGTTATAGCCTGGCCATTAAAAACAAAGAAACACCGGATGCAATGCGTGATCTGGCAAACAAAAAAGGCAATATTTGGGAAGAGGGCTACAAAGACCTGATCAAAAACAAATTCAAAGAAAGCCAGGTGATCTATCACCGTTGGGATGAATGGACCAATCATGAACTGTATGAAAAAG…	MAPKTSRLSYSGFYKSHNREKLKFTQQTTVLWMPISIGQPYHESDSLCDVLELLVKHFINRPLVKVVIADTAQRYSLAIKNKETPDAMRDLANKKGNIWEEGYKDLIKNKFKESQVIYHRWDEWTNHELYEKARQEIDSLYSKKDSAFYNAIESDVLKFEKRYSERENISFSDKEREYCRECLKEECAVLIVWGKILVHPGYCCIFYPKPMTDCILFINEKYTCFMSMFSELKSKSKSKLSMFYTNSSTENTSNDQASSFLKINPS	a GCA codon (Ala) was added after the start codon for cloning facilities
35		Micavibrio aeruginosavorus ARL-13	MICA_581	WP_014102141			MICA_581	CCATGGCCAACTATAAAGTGAAAATTCTGGGTCCGAATGCAACCCATAGCCATCCGGTTGGTCGTCTGGATATTAGCGTTGGTCAGCCGTATCATGAAGGTGAAAAACTGGCAGCAACCATTCAGTGGGCACATGCACGTTTTGGTCATGTTATTGTTAGCGTTGCAGATACCCTGCAGCGCTTTAATATGATGGCAGATGGTGTTGAACAGGGTGAAGCATGGCAGAAAAGCTATGATGCAGGCACCGAATGGATTGGTCGTAATGCAAATCTGCTGAAAGGTTGTACCGTTATTCGTTGGGATGAACGTGTTCGTCATCCGCTGTTTCAGCAGTTTATGATGCGTACCCTGGATCTGATTCGTGATGATGCCGATCTGATGGGTCGTATGCATGCAG…	MANYKVKILGPNATHSHPVGRLDISVGQPYHEGEKLAATIQWAHARFGHVIVSVADTLQRFNMMADGVEQGEAWQKSYDAGTEWIGRNANLLKGCTVIRWDERVRHPLFQQFMMRTLDLIRDDADLMGRMHAAANQYADRRGVHHAAPRMGYLIEEMAVFDMLFRLEPAADVYPGSILPFWSHPAYGDRAAFTRIDFVRRVAIS	a GCC codon (Ala) was added after the start codon for cloning facilities
36		Vibrio brasiliensis LMG 20546	VIBR0546_16848	WP_006880660			VIBR0546_16848	CCATGGCAACCAAAGCCCGTTTTAAACATGATGGCGAAAAACAAGAACTGGTGGGCAAAAAATGTATTCTGGCAATTAGCGTGGGCCAGAAATATCATGAAGGTGATAAACTGAGCAGCACCATTGAACTGATTAACAAAAGCGGTTTTAGCAGCTGTACCATTATGCTGGGTGATACCCTGCAGCGTCATAATCTGACCGATTGTCCGTGTGAAGTTAGCGCACGTGAAAAAGCAAATAGCCTGGGTGATAGCTGGCTGGATCGTAATCGTGAACTGCTGGATAGCATTAATCCGAAACTGGAAGTTATTCGCTGGGATGATATTATCGATAGCGAAGAGTATTACAACGAACGCAAACGCATCGAACACGAGTATAACATTAACGATGAATACAAAA…	MATKARFKHDGEKQELVGKKCILAISVGQKYHEGDKLSSTIELINKSGFSSCTIMLGDTLQRHNLTDCPCEVSAREKANSLGDSWLDRNRELLDSINPKLEVIRWDDIIDSEEYYNERKRIEHEYNINDEYKKCINSTVFTFLQRRVNNGKPFDIEDSFYRGLEYLIEECPAIMPLWAKQGYDFIIYPQPMSQAMKATYNIFVKPNFDKANWLSLRFKKSSNSSNDIPYLKTA	a GCA codon (Ala) was added after the start codon for cloning facilities
37		Burkholderia lata	Bcep18194_C7320	WP_011350007			Bcep18194_C7320	CCATGGCCTATAAAGTTAGCCTGCAGGCACAGGGTAAATTTCAGGCACATGAATATGTTGGTAAAACCGCACTGCTGCTGATTAGCGTTGGTAAAGAATATCATGAAGGCGAAAAACTGGCAGCCACCGTTGATAAAATCAATGTTGCAGGTTTTGGTCAGTGCGTTATTGGTGTTGCAGATACCCTGCAGCGTCATAATTATGTTACCGGTAGCGCACATAGCAACTATCAGAAAAGCCGTGATCGTGGTGATGCATGGCTGCGTGATCATAGCGATACCCTGGCAAAACTGAGCATGCGTCGTGAAATTCTGCGTTGGGATGATCTGCTGCGTCGTGATGATTATAGCCAGTATTATCATCTGATCACCAACGAGTATTACAGCAACCATGAATATC…	MAYKVSLQAQGKFQAHEYVGKTALLLISVGKEYHEGEKLAATVDKINVAGFGQCVIGVADTLQRHNYVTGSAHSNYQKSRDRGDAWLRDHSDTLAKLSMRREILRWDDLLRRDDYSQYYHLITNEYYSNHEYRHAINDTIGVFAERNGLVQGTPEHEAAFYRSLFYILEECPIIMPMWAQDGVDFIIYPKQMTAAMSKTREIFVQQGSDTRANWLAVKFKKKSQSNSEEDTEALAHE	a GCC codon (Ala) was added after the start codon for cloning facilities
38		Gordonia effusa NBRC 100432	GOEFS_047_00070	WP_007317485			GOEFS_047_00070	CCATGGCAACCCTGACCCTGGCAGCACCGGTTGGTAGCGTTAGCCATAAAGCAGCATTTGATCTGAAAGGTCTGCAGTATGATTATGCAGGTCGTAGCACCATTCTGCTGGTTAGCGTTGGTGCAGATTATCATGAAGGTGAAAAACTGGGTGCAACCGTTGATCTGCTGAATCGTAGCGGTTTTGCACGTGTTACCGTTGCAGTTGCAGATACCCTGCAGCGTCATAATGTTGATGCAAGTCCGGCACAGGCATATCATCAGACCCGTCGTCGTGGTGATCAGTGGCTGGCACGTAATCAGCCGCTGCTGGATCTGCTGACCGCAGATGTTGATGTTCTGCGTTGGGATGATGCACTGAGCGATCCGAATTATCCGCGTGCACTGGATGAAGTTCGTA…	MATLTLAAPVGSVSHKAAFDLKGLQYDYAGRSTILLVSVGADYHEGEKLGATVDLLNRSGFARVTVAVADTLQRHNVDASPAQAYHQTRRRGDQWLARNQPLLDLLTADVDVLRWDDALSDPNYPRALDEVRSVYQTNRDYAVAIESTIDRFVARRGEGLPDEDRIRNGCRTYLLEEVPIIQPLWARQGYDFVVYPQQISTAMQATRDLFVTDGAAWLPLRFKKRKSAK	a GCA codon (Ala) was added after the start codon for cloning facilities
39		Nocardia brasiliensis ATCC 700358	O3I_025450	WP_014985896			O3I_025450	CCATGGCAACCACCACCACCCTGCTGAGCGCAAGCCATAAAGCAGCATATGATCTGCGTAGTGATGGTATTACCACCGATGGTCGTAGCACCGTTCTGCTGGTTAGCGTTGGTGCAGATTATCATGAAGGTGAAAAACTGGCAGCAACCATTGATCTGATTAATCGCAGCAATTTTGGTCGTGTTAGCATTGCAGTTGCAGATACCCTGCAGCGTCATAATCTGAGCGGTGGCACCGATATTGATCGTCATGCACGTGCACGTATTGCCGGTGATGAATGGATTGCACGTAATAGCACCCTGCTGGATCGTATTGATTGTCCGACCAATGTTCTGCGTTGGGATTTTGCACTGAGCCATCCGCGTTATGGTGATCTGTATGATGCAGTTGAACATGCCT…	MATTTTLLSASHKAAYDLRSDGITTDGRSTVLLVSVGADYHEGEKLAATIDLINRSNFGRVSIAVADTLQRHNLSGGTDIDRHARARIAGDEWIARNSTLLDRIDCPTNVLRWDFALSHPRYGDLYDAVEHAYETDEPYRHAIDSTIDRFIERRLSREPDVDQESVRKACRAYLLEECPIIMPLWAHEGFDFVIYPQRISAAMGRTRELFVVPEHPDRVAWLPLRFKKRKSALHGAREEQ	a GCA codon (Ala) was added after the start codon for cloning facilities
40		Streptomyces albulus CCRC 11814	K530_11825	WP_016572541			K530_11825	CCATGGCCAATAGCTATCTGGTTGATGGTCGTACCAAAGCCAATTTTGGTGAAGCAGCAAAAAAACTGACCCTGGCAGGCACCCGTGCAATTCTGCTGGTTAGCGTTGGTCAGCGTTATCATGAAGGTGATAAACTGCGTGCAACCGTTGAACTGGTTAATCGTAGCGAATTTAAACAGCTGACCATTGCAGTTGCAGATACCCTGCAGCGTAGCAACTATATTGATGCAAGTCCGGAACAGGCATATGCACGTAGCCTGCGTGAAGGTGATGAATGGCTGGAACGTAATGATAAAATTCTGGGTCAGCTGAGCGTTCCGAATGAAGTTCTGCGTTGGGATGAAGCACTGAAAGATCCGGATTATCCGCAGTTTCGTCAGCGTATTGAACGTGCCTATG…	MANSYLVDGRTKANFGEAAKKLTLAGTRAILLVSVGQRYHEGDKLRATVELVNRSEFKQLTIAVADTLQRSNYIDASPEQAYARSLREGDEWLERNDKILGQLSVPNEVLRWDEALKDPDYPQFRQRIERAYAEIAEYRQAVDSTIKKFIDRLTARTPEADTEKAFKGCLEYLIEECPIIMPMWAHQGYDHVIYPQPMTAAMAESQRLFVTTEYPGKGGWLSLRFKKRAAAADQLA	a GCC codon (Ala) was added after the start codon for cloning facilities
41		Streptomyces albulus CCRC 11814	K530_11977	WP_016572571	probably partial because of start codon misannotation		nucleotides 81705-82424 of NZ_AROY02000068	CCATGGCACTGAGCGGTCTGGTTCCGGCACTGGATCATAGCATGCGTGAAGAAATTCTGGGTAATCGTGGTCGTAAAATTCGTCAGCGTGGTGAACATGCACTGATTGGTATTAGCGCAGGTAATAGCTATTTCAGCCAGAAAAATGTTACCATGCTGCTGCAGTGGGCAGGTCAGCATTTTGAACGTACCGATGTTGTTTATGTGGATACCCATATTGATGATATGCTGATGGCAGATGGTCGTAGCGCACAAGAAGCAGAAAAAAGCGTTAAACGTACCCTGAAAGACCTGCGTCGTCGTCTGCGTCGTAGCCTGGAAAGCGTTGGTGATCATAGCGAACGTTTTCGTGTTCGTAGCCTGAGCGAAATTCAAGAAACACCGGAATATCGTGCAGCAC…	MALSGLVPALDHSMREEILGNRGRKIRQRGEHALIGISAGNSYFSQKNVTMLLQWAGQHFERTDVVYVDTHIDDMLMADGRSAQEAEKSVKRTLKDLRRRLRRSLESVGDHSERFRVRSLSEIQETPEYRAARESTDRAFREDGEFATVCEEMVRAVVMNRPGDGVGISEEHLRAGLNYVLAEAPLFADSPGVFSVPSSVLCYHIPTPVSTFLAHRETGFQAAQGQAYVVVRPQELADAA	a GCA codon (Ala) was added after the start codon for cloning facilities
42		Streptomyces albulus CCRC 11814	K530_34281	WP_016576960			K530_34281	CCATGGCAGATACCAGCATGGGTGCCGGTGGTAGCGGTGCAACCGATTTTGGTGCAGATGCACGTGCAGGCACCGTTGCAGGTCGTCGTGTTCCGCCTGGTTTTACCATTGAACCGTTTACCGATCGTTGTCGTGAAATTTGGGCACGTGGTGAACATGCACTGATTGGTGTTAGTCCGGGTAATGGTTATTTTAGCGAACAGCGTCTGACCGGTCTGCTGCGTTGGGCAAGCGAAGCATTTGCAGAAGTTGATCCGATTGTTCCGGATGTTGCACTGGTTCATACCTATCGTGCACTGGGTCATCCGGAAGAACGTGCACGTAGCTATGCACAGCGTGATACCCGTCGTCTGTGTCGTCGTATTGCACGTGCATGGACCGCAAGCGGTGTGCCGGAAC…	MADTSMGAGGSGATDFGADARAGTVAGRRVPPGFTIEPFTDRCREIWARGEHALIGVSPGNGYFSEQRLTGLLRWASEAFAEVDPIVPDVALVHTYRALGHPEERARSYAQRDTRRLCRRIARAWTASGVPEHRHRIRTLTEFTGDPTYRALLGRVERAAERQPSVREVFLRASGKALASHLKGATPTPEQLAEGMRYLIAEMPLCMDTPGILAVPSSVHVYHQVIPTVPLVFDELFSTPLQAYAVVRPVLPGPPPSAPPRRSGQLPPVGPLTGVVTGP	a GCA codon (Ala) was added after the start codon for cloning facilities
43		Pseudomonas sp. M47T1	PMM47T1_20098	WP_008372311			PMM47T1_20098	CCATGGCAAGCGCAACCTATAAAGCAGCATTTGAAACCGATCTGAGCCATGATTATCGTGGTAAACATGCACTGCTGCTGATTAGCGTTGGTCAGGATTATCATGAAGGTGGTAAATTTGATGCCACCATTGATCTGGTTAATCGTCAGGGTTTTGCAAGCTGTACCATTGCAGTTGCAGATATTCTGCAGCGTCATAATCTGAGCAACTATAGCTATGAAGAGGTGTATAAAGTTAGCGCAGCAAGCGGTGAACAGTGGCTGGCACGTAATCAGGGTGCAATTAATCGTCTGGCAACCGTTACCCGTATTCTGCGTTGGGAAGCATGTCTGCTGGATCCGGGTTATCGTCCGCTGCTGGATCGTGTTCAGTTTGAATATGAAAACAATCGCGATTATC…	MASATYKAAFETDLSHDYRGKHALLLISVGQDYHEGGKFDATIDLVNRQGFASCTIAVADILQRHNLSNYSYEEVYKVSAASGEQWLARNQGAINRLATVTRILRWEACLLDPGYRPLLDRVQFEYENNRDYRAEVNGTIGLFLDRLHKRDPDADLEEARFRCLNYLIEECPIIMPLWASQGIDFVVYPQPMTRAMAATRQLFVEPHHPAQGHWLSLKFKKRAAVVDQPVPALGRPIWATAAFAI	a GCA codon (Ala) was added after the start codon for cloning facilities
44		Pseudomonas protegens Pf-5	PFL_1389	WP_011059731			PFL_1389	CCATGGCGAGTAAGGTACAGGAGATCAACCTGAAAGCGTACTTCAACAAA GGTGGAGAAGAGCATGAATTTGACGGCAAACGCGTTGTTCTGGCCGTATC AGTCGGTCAGGAATATCACGAAGATCAGAAACTGCGCAGCACCATTCACC TGATCAATCAATCGGGTTTCTCCCACGTTAAGGTGGTCGTTGCCGATACT CTCCAGCGCCATAACAAACATGGCAAATCTCCAGGGGAAGCGCTCAGTGC TGCGATTCGGGATGGCGATGCCTGGCTGGCCCGCAACCAAAGCATCCTTG ACGGCTTACGTGTGCCGTATCACATTACCCGCTGGAATCAGGAGCTCGCG AGCGACCGTTATGCTGAGCTGCGTCAGCAGTTGAATCAGGTG…	MASKVQEINLKAYFNKGGEEHEFDGKRVVLAVSVGQEYHEDQKLRSTIHL INQSGFSHVKVVVADTLQRHNKHGKSPGEALSAAIRDGDAWLARNQSILD GLRVPYHITRWNQELASDRYAELRQQLNQVYQQREELRDAIDSTIGVFTE RLRLRDEHADIERAAAQCREYILEEIPIILPLWADEGYHYVLYPQQMTTA MATSRELLIEPHSPDRVRWLPLKFKKRGIPIPFTLPGAIHPNWTSGAIAI	a GCG codon (Ala) was added after the start codon for cloning facilities
45		Gibberella zeae PH-1	FG04615.1	XP_384791			FG04615.1	CCATGGCGTATCATCTCGATCTGGAACCCTTTGCAGCGAATGGTCACTGTGC TGTGGCAATTTGCTTAGGCGAAACTCCACTGGATGATCCGAGCAACATTT ACGACCTGATCATGAGTCTGCAGCAACGCTTCTCGGATATTGTGTTTCTG ATTTGCGACGAGATCCACAAGTACGAGATGATGATTCCTCGCAATATGAC TATCACACGTGCTCAACGTTTAGCGATCAAGAAAGGCGACAACATGGATG CGATCCTGAACAACGTGTTCGAACATTTGCGCCAAGCCGATCAGCTGCTG GCCAATCTGACGATTCTCCGTTGGAGCCAAATTGAAGATCAGGACTACCA GAAAGTTCATGACATCATGTACCAGTATCGCAACCAGTTT…	MAYHLDLEPFAANGHCAVAICLGETPLDDPSNIYDLIMSLQQRFSDIVFLICDEIHKYEMMIPRNMTITRAQRLAIKKGDNMDAILNNVFEHLRQADQLLANLTILRWSQIEDQDYQKVHDIMYQYRNQFEQELSTSSGFYIKRRLAVATLTEERLENFTKYTLAELPVQLLGFNHNNRQYTTIFHPVYPRKNADGSAGDVNSAYVSPIETVVNACRSNTDVVGDIFRSVPHMEAGKVTRVFFDRPVRKEVDEKSYIRSVDTPLTKSTAVS	a GCG codon (Ala) was added after the start codon for cloning facilities
46		Desulfovibrio aespoeensis Aspo-2	Daes_1150	WP_013514096			Daes_1150	CCATGGCGATCATCAAAAGCTACTACAAGACCACCCAAGCGCAGATTGAA GCTCGTCGTTGGAATCCGTATCTGGGGATCTCCATTAACAACCGCGCGTT TACCTGTGAGTATCTGCACTCGTACATGAAATGGGCAGCTTGCCGTGCCA ATACTCGCTTTGCGGTAGTGATTGTCGACATTATTCAGCACATCAACAAT CAGGTCTTTGATCGTTCGAAGCCTTTGTCTGCGATTGAGAAAGCATTTCG CAAAGCAGACGAAATCCGCTTATTGTGTGAGCAGGCGAAAAGCAAACTGT CTACAGAAGAAGCGAATCGGCTGGTTATCCTCGAATGGACTGATCTGGTG GTCGATGAATGCTTTGCCCATAACCTGAAAATCTTCCGTGAA…	MAIIKSYYKTTQAQIEARRWNPYLGISINNRAFTCEYLHSYMKWAACRANTRFAVVIVDIIQHINNQVFDRSKPLSAIEKAFRKADEIRLLCEQAKSKLSTEEANRLVILEWTDLVVDECFAHNLKIFREEYANNEKFKNAIVSITKNNLGTIVKRLNDIELEMLGQYLVNELPELATGFNYDGVHYNLNVYPGNIASIYAELLKMDFFHRILSKIRMIGEIASVEAYSQD	a GCG codon (Ala) was added after the start codon for cloning facilities
47		Streptomyces sp. AA4	SSMG_00951	WP_009073312			SSMG_00951	CCATGGCGATCAGCAACGGCTTCCGCGTAGAACCCCTGACCGCCGCTTGC CAAGAAGTCTGGGAATCCCGCCGCCACGCGGTTTTCGGCGTAAGCCCCGG CAACAGCTACTTCAACGTCGACCGCCTGCGCTCCACTTTGGACTGGCTGC AAACGGAATTCAAGCAAATCGACGTCATCATCCCCGACAGCGCCCTGAAA CACACCTTCATCGCACTGGGCTACGACGAGCCGAAAGCCGCGAAGAAAGC CAGGTCGGAAACCAACGTCCTGCGCAACCGAGTCCTCCGAGCCTGGACGG CCCTAGCCGGCCCAAGACCGACCGACGGCCTGCACCGCATGTCCGAACTC CAGGCAGACCCCGTCTACACCGAAGTCTTGGCACACTGCGCG…	MAISNGFRVEPLTAACQEVWESRRHAVFGVSPGNSYFNVDRLRSTLDWLQ TEFKQIDVIIPDSALKHTFIALGYDEPKAAKKARSETNVLRNRVLRAWTA LAGPRPTDGLHRMSELQADPVYTEVLAHCAQLTATDPALAAASTEMTQEV LAAKGLTGEATPAQLAEAKKYLIAELPFFVSSCRIFDVDASLNFYHQPLP LANVIFSGASALKPDPGQGYATIRPA	a GCG codon (Ala) was added after the start codon for cloning facilities
48		Streptomyces cattleya NRRL 8057	SCAT_0198	WP_014140974			SCAT_0198	CCATGGCGCTGCATCGAACGTCCTTCTCCGTGGAACCGTTGACGGAAACC TGCCGCGTGGTGGTTCACAACAGGGACCACGTCGTCCTCGGGGTGAGCCC CGGTAACAGCTATTTCCGGACGTCGCTGCTGACCGAGCTGCTGGTCTGGC TGACCGAGGGGTTCCGCCGCATCGACGTGGTGATCCCCGACACCGCGCTG ACGCACACCTACGAAGCCCTGGGATACACCCCGCAGCGGGCCTCGGTGAA AGTGCGCGGCGAGACCAACGTGTTGCGTAACCGGGTGCTGCGGGCCTGGC ACGATGCGGGCGGTCGGCGCCCCGCCGACGGACACCACATGATGTCCGAC CTCGCCGGTCACCCCGTCTACCAGCGTGTTCTCGCGCAGTGC…	MALHRTSFSVEPLTETCRVVVHNRDHVVLGVSPGNSYFRTSLLTELLVWL TEGFRRIDVVIPDTALTHTYEALGYTPQRASVKVRGETNVLRNRVLRAWH DAGGRRPADGHHMMSDLAGHPVYQRVLAQCEAALRVDAGLRRTCRAMSRE ALLARRPDQEPGPAQIDQGVRYLVEELPFFVASADIFEVGSSLCFYHRRI PLADVVFSGRCALAASPRQGYAVIRPVPEQLPAEP	a GCG codon (Ala) was added after the start codon for cloning facilities
49		Streptomyces venezuelae ATCC 10712	SVEN_1864	WP_015033069			SVEN_1864	CCATGGCGACTCAGGCGGCTTTCGCCCCTGCAGAGACGCTCCGACTCCAG CCGTACACCGATCACTGCCGCGTCATCGCCGACGAGGGCGCGCACGTGGT CATCGGCGTCTCCCCGGGAAACAGTTATTTCACCGCCCAGCGGCTGCGCG AGCTGACGCGCTGGGGCATGGACCACTTCGACCAGGTCGATCTCGTCTAC ACCGATCTGCACGTCTCCGACATGTACGAGGCGCTGGGGTACGGGGCCGA CGAGGCGCGACGGAAAGCCGTGAAGAACCTGCGGGGGGTGCGGGCGAAGG TCGCGGCCGCCGTGGCCGAGGCCGATCCCACGGGGGTACGGGTACGGGGC CGCGGGATGTCGGAGTTCGGCGACGTCCCGGCCTACCGCGCG…	MATQAAFAPAETLRLQPYTDHCRVIADEGAHVVIGVSPGNSYFTAQRLRELTRWGMDHFDQVDLVYTDLHV SDMYEALGYGADEARRKAVKNLRGVRAKVAAAVAEADPTGVRVRGRGMSEFGDVPAYRALHRTVLDAVAA DPLVRETCDALTGIFLAGKLAPGQRTDERQREVCRAYICAEVPLFLDTPAILGVPSSLNCYHQALPLADL LYGRGPGLRASRNQGHGILTPTDTPDRGAAR	a GCG codon (Ala) was added after the start codon for cloning facilities
50		Streptomyces sp. F12	pFRL6_147c	WP_024127498.1			complement of nucleotides 134060-134761 of NC_023286	CCATGGATCAGGCAGGCGGTTGTGCAGCAATGACCGTTGAACCGCTGAGCGCAGCATGTGCAGCAGTTGTTGCACGTGGTGAACATGCCTGTTTTGGTATTAGCCCGTTTAACAGCTATTTTTCCACCGATCGTATTCGTGATCTGGCAGCATGGGGTCTGGCACGTTTTGAACGTGTTGATTTTTTTGTTCCGGATGCACCGAGCGCATTTACCTTTGAAGCACTGGGTTATACACCGGAAAAAGCAGCATGGAAAGCACGTCGTCAGGGTCAGTATACCCGTAACAAAATTGCAGTTGCACTGGGTAGCCTGGGTGTTACCCAGCGTGGTGCACGTGTTCTGGGTTGGGCAGAACTGGAAGCAAATGCAGCATTTGGTCGTCTGCATGAACATGGTC…	MDQAGGCAAMTVEPLSAACAAVVARGEHACFGISPFNSYFSTDRIRDLAAWGLARFERVDFFVPDAPSAFTFEALGYTPEKAAWKARRQGQYTRNKIAVALGSLGVTQRGARVLGWAELEANAAFGRLHEHGLRRYAEDAEFRDACREASGWVLAGKLPAGQRPDAEQVERAVRYFLAELPLFLDTPSIVDAGISLFCYHQPPDVLRRLYSGELSWRPAAGQGFAVITPASRV	no comments
51		Nocardiopsis gilva	D475_RS0128060	WP_026126430.1			nucleotides 15369-16028 of NZ_ANBG01000445	CCATGGTTCGTCCGCTGAGCCCGTATTGTGTTCCGGCTCTGGCAGAACGTACCCATGCATGTCTGGGTATTAGCCCGTTTAATGGTTATTTCACCACCGGTCGTATTCGTGATCTGGCAGCATGGGCACTGAATCGTTTTGAAAGCATGCATCTGTATATGCCGGATGGTCCGACCGCAACCACCCTGGCAGCACTGGGTTATGCACCGGCACGTGCAGCAGCAAAAGCACGTAGCCAGTGTCGTTATCTGCGCAATAAAATGGTTCGTGCACTGGATGATCTGGGCGTTCCGGCACCGGAAGAACTGATTCTGGATAGCGCAGCACTGGCAGATAATACCCGTTATCAAGAACTGCTGAATGATGCACATGCACTGTTTGATCATGATAGCGAATTTC…	MVRPLSPYCVPALAERTHACLGISPFNGYFTTGRIRDLAAWALNRFESMHLYMPDGPTATTLAALGYAPARAAAKARSQCRYLRNKMVRALDDLGVPAPEELILDSAALADNTRYQELLNDAHALFDHDSEFRRSCLEAARWVLHGRIAPDEMSQERLRTAVPYLLAELPLFSHTPEIVDVSVSVFCYHRPPEFVEHLVHRRLAWCPLPKQGFAVVTRP	no comments
52		Kutzneria albida DSM 43870	KALB_7471	AHI00829.1	probably partial because of start codon misannotation		complement of nucleotides 8448062-8448769 of CP007155	CCATGGTTCCGTGGGGTGTTCTGACCACCAGTCCGCTGGTTCCGAGCTGTCCGCTGCCGACCGCAGTTGATCATGTTTGTCTGGGTGTTAGCCCGTTTAATAGCTATTTTACCGCAGAACGTCTGCTGGAACTGGTTACCTGGGCAAATCGTTGTTTTCGTGAATTTCATGTTTTTCTGCCGGATGAACCGGCAGCACATACCCTGGAAGCACTGGGTTATCCGATTGAACGTGCACGTCATAAAGCACGTCGTCAGGCCAATTATATGCGTAACAAAATTTGTCGTGCACTGAGTGATGCCGGTGTTGATGATCCGCTGAGCCGTGTTCTGGATAGCGAAGCACTGCGTGGTAATGAAGCATATCAGAGCCTGCATGGCACCGCAGAATTTCTGTTTC…	MVPWGVLTTSPLVPSCPLPTAVDHVCLGVSPFNSYFTAERLLELVTWANRCFREFHVFLPDEPAAHTLEALGYPIERARHKARRQANYMRNKICRALSDAGVDDPLSRVLDSEALRGNEAYQSLHGTAEFLFHDDDQFRAACLEATNWVLDRKLPDGARPTPDQLLCAVRYFLAELPLFAGTTLIVDRPSSAFVYHQRVWFLERFYRGELTMRPEPGQGFLVVEEAEEAESLAVR	no comments
53		Staphylococcus pseudintermedius	SPSE_RS03685	WP_014613406.1			nucleotides 844175-844846 of NC_017568	CCATGGCACTGCAGCAGTTTAAAGTTGATTTTCTGACCGAAAATTGCAAAAAAATCTATCAGCGCAAAAAACACGTGATTCTGGGTATTAGCCCGTTTACCAGCAAATACAATGAAACCTATATCCGCAAACTGATTCAGTGGGCAAACACCAACTTTAAAGATTTCAGCATTCTGCTGGCAGGCGAAGAAAGCAAAAATCTGCTGGAATGTCTGGGTTATAGCACCACCAAAGCAAATCGTAAAGTTCGCAAAGAAGTGAATCGTCAGATTCGCTTTTGTGAAAATGAACTGCTGAATTGCAATCGCACCATTAACGATCGTATTTTTCGCTTCAGCGACTTCAAACAGAACACCTATTATGTGAATATGTATCAGAAAATTGAAGGCCTGTTCAACA…	MALQQFKVDFLTENCKKIYQRKKHVILGISPFTSKYNETYIRKLIQWANTNFKDFSILLAGEESKNLLECLGYSTTKANRKVRKEVNRQIRFCENELLNCNRTINDRIFRFSDFKQNTYYVNMYQKIEGLFNTDDSFKKCCLNMSLQALQSKKNNLNSTIEFTNDMLEYSAQYVLAELPFFLNANPIINTYETLMAYHAEWELGTNIINNMFDLKMDSHQGYIN	a GCA codon (Ala) was added after the start codon for cloning facilities
54		Bacillus sp. 171095_106	H139_RS0110570	WP_028408934.1			nucleotides 1004638-1005351 of NZ_AZVK01000004	CCATGGCAAGCCAGATTCTGCTGGAAAAAATTGCAAAACCGCTGTTTGCAATTGAACCGCTGAGCCAGAATTGTCAGCGTATTTTTGAACGTCGCAACCATATTCTGATTGGCATTAGCCCGTTTAATAGCCGTTTTAGCGAAGAGTATATCTATCGCCTGATTGAATGGGGCATTAAAGAATTCAAAGATGTTAGCGTTCTGCTGGCAGGTAATGAAGCAGCAAATCTGCTGGAAGCACTGGGCACCAGCCGTGTTAAAGCAGAACGTAAAGTTCGTAAAGAAGTGAATCGTAATCGTCGTTTTGCAGAACGTGCACTGAAAGCACATGGTGGTAATCCGGAAGCAATTTATACCTTTAGCGATTTCATTACCCAGCCGGTTTATTGTGATATGCGCA…	MASQILLEKIAKPLFAIEPLSQNCQRIFERRNHILIGISPFNSRFSEEYIYRLIEWGIKEFKDVSVLLAGNEAANLLEALGTSRVKAERKVRKEVNRNRRFAERALKAHGGNPEAIYTFSDFITQPVYCDMRTKIEESFLHQPNFQNACLEMSHAAIVGRASGTNMDISVVTSEMLHNAVQYVLAELPFFIGAPNILGIPETVLAYHKPWRLGEQIKDEQFSIRMQQNQGYITVDEIQ	a GCA codon (Ala) was added after the start codon for cloning facilities
55		Bacillus sp. NSP9.1	M654_RS0118580	WP_026588781.1			nucleotides 371373-372122 of NZ_KE819965	CCATGGCAACCGAACTGATGATCGAAAGCAAACATAGCCTGTTTAAAACCGAAACCCTGAGCCAGAATTGCCATGAAATTCTGACCCGTCGTCGTCATGTTCTGATTGGTATTAGCCCGTTTAATAGCCGCTTTAGCGACGATTATATCTATCGTCTGATTGGTTGGGCACTGGATGAATTTCAGGATGTTAGCGTTCTGCTGGCAGGTAAAGAAGCAGCAAATCTGCTGGAAGCACTGGGCACCCCGAAAGGTAAAGCAGAACGTAAAGTTCGTAAAGAAGTTAGCCGTAATCGTCGTTTTGCAGAACGTGCACTGGTTGCACATGGTGGTAATCCGGAAGCAATTCATACCTTTAGCGATTTTGCAGAACAGACCGCATATATTAGCCTGCGTCAAG…	MATELMIESKHSLFKTETLSQNCHEILTRRRHVLIGISPFNSRFSDDYIYRLIGWALDEFQDVSVLLAGKEAANLLEALGTPKGKAERKVRKEVSRNRRFAERALVAHGGNPEAIHTFSDFAEQTAYISLRQEVEHAFSEQPHFRQACLDMSHAAILGRARGTQLAIGDVNDAMLNLAVEYVIAELPFFIGAPDILGVEETLLAYHRPWKLGERISRNEFAVRMRPNQGYLMVSEPDGSMESKNMQEERV	a GCA codon (Ala) was added after the start codon for cloning facilities
56		Streptomyces albus	IH64_RS29765	WP_033229996.1	WP_033229996.1 is the new NCBI reference sequence. The design of the corresponding synthetic gene was made according to the NCBI reference sequence WP_031176477.1 that has been removed. WP_031176477.1 contains a C-terminal TGLP sequence that is not present in WP_033229996.1.		complement of nucleotides 19267-20078 of NZ_JODZ01000033	CCATGGCAAATGTTCCGGAACGTCTGGAATTTAGCCTGGAACCGATGACCGAAAATTGTGCAAGCGTTTGTGAACGTCGTGAACATGTTGTTGTTGGTGTTAGTCCGGGTAATAGCTTTTTTCGTGTTCCGCTGCTGGCCGATCTGATTCATTGGCTGAATAGCCGTTTTGCACGCATGGATATTATTGTTCCGGATGCAGAACTGGCACCGACCTTTATGGCACTGGGTTATAGTCCGGAACGTGCAGCAGGTAAAGCACGTGGTGAAGTTAATGCAGTTCGTAATCGTATTGTTCGTGCATGGGAAAGCCTGGGTGGTCCGCGTCCGGGTGATGGTCTGCATCTGATGAGCGAACTGGTTGATCGTCCGCAGTATCTGACCGCACGTCGTCGTTGTG…	MANVPERLEFSLEPMTENCASVCERREHVVVGVSPGNSFFRVPLLADLIHWLNSRFARMDIIVPDAELAPTFMALGYSPERAAGKARGEVNAVRNRIVRAWESLGGPRPGDGLHLMSELVDRPQYLTARRRCEKALAVDGNLRTACQNASRTVLLARRPEKEPTAREIEQGMRYLLAELPFFVASADIFGVPSSLCFYHRPLPLAALIFSGRTVLKPTLRQAYALIRPTGLP	a GCA codon (Ala) was added after the start codon for cloning facilities
57		Streptomyces sp. CNH287	H299_RS0130965	WP_027751606.1			nucleotides 345319-346008 of NZ_KE384253	CCATGGCAAGCGCAAAATTTCTGGTTGAACCGTTTACCGAAAACTGCTATGAAGTGTACCAGAAAAAAGAACATGTGGTGTTTGGTGTTAGTCCGGGTAATAGCTATTTTCGTGTTCCGCTGCTGACCGATCTGCTGGGTTGGCTGTGTGGTGAATTTTCAGTTGTTGATGTTGTGATTCCGGATAGTCCGCTGGTTCATACCTATGTTGCAATGGGTTATGATCCGGAACGTGCAGAACGTAAAGCACGTGGTGAAATCAATGTTCTGCGTAATCGTGTTAATCGTGCATGGCAGGCACAGGGTGGTCCGCGTCCGGCAGATGGTCTGCATATGATGAGCGATCTGGCAGCAAATACCACCTATCAGCGTCTGCTGGGTCATTGTGAACAGCTGGTTA…	MASAKFLVEPFTENCYEVYQKKEHVVFGVSPGNSYFRVPLLTDLLGWLCGEFSVVDVVIPDSPLVHTYVAMGYDPERAERKARGEINVLRNRVNRAWQAQGGPRPADGLHMMSDLAANTTYQRLLGHCEQLVSEDGQLRDTCLAMSRDVLAARSPGYAPTPEQVQRSARYLIEELPFFLASVDIFDMSSSLCFYHQRLPLADLIFSGKCALRAAPHQGHAIVRPAQPTAP	a GCA codon (Ala) was added after the start codon for cloning facilities
58		Nocardiopsis halophila	D450_RS0105200	WP_017537615.1			nucleotides 765-1490 of NZ_ANAD01000044	CCATGGATGTTAGCGGCACCGGTCCGGAACCGCAGCGTCCGGTTTTTACCGCAGAACCGTTTGGTCAGGATGGTCGTACCGTTCTGGAACTGGGTCATCATGCAGTTCTGGGTCTGAGTCCGGGTAATCGTTATTTTAGCGTTCCGGTTCTGACCGGTCTGCTGGAATGGCTGGGTGAACGTTTTACCCGTATTGATGCAGTTGTTCCGGATAGCGCACTGGAACACACCTATCGTGCACTGGGTTATGAACCGCGTCGTGCAGCAAAAAAAGCACGTGGTGAAACCAATGTTCTGCGTAATCGTGCAGCACGTGCATGGGAAAGCCTGGGTGGTCCGCGTGGCACCGATGGTCTGCATCGTATGAGCGAACTGGCAAGCGGTGATGTTTATCGTGAAC…	MDVSGTGPEPQRPVFTAEPFGQDGRTVLELGHHAVLGLSPGNRYFSVPVLTGLLEWLGERFTRIDAVVPDSALEHTYRALGYEPRRAAKKARGETNVLRNRAARAWESLGGPRGTDGLHRMSELASGDVYRERYAECERALADDPVLHETCAEMSTEVLAARGSTGPPTGQALETAMRYLVAELPFFLASADIFGAPSSLNFYHRRLPLAELVFSGDSVLKAPPWQGYATVRPVTGEPGGG	no comments
59		Xenorhabdus doucetiae	XDD1_0394	CDG16097.1			nucleotides 372331-373041 of FO7045505	CCATGGCCTATAAAGTTAGCCTGCAGGCACAGGGTAAATTCAAAGCAAATCACTATATGGACAAAACCGTGCTGCTGCTGATTAGCGTTGGTAAAGAATATCATGAAGGCGAAAAATTCAGCGCCACCATCGATAAAATCAATCAGAGCGGTTTTAGCAAATGCATTATTGCAGTTGCAGATAGCCTGCAGCGTCATAACTATAGCACCGGCACCGCACGCGATAATTATCATTATAGCCTGATGCGTGGCAACGAGTGGATTAAAAACAATGCAAAAAGCCTGAGCAATCTGACCATTCCGAATGAAATTATTCGCTGGGATGTGTATCTGAAACGCGAGGATTATAAACACTATTATGATCGCATCCTGAATGAGTACTATAGCAACGAAAATTATC…	MAYKVSLQAQGKFKANHYMDKTVLLLISVGKEYHEGEKFSATIDKINQSGFSKCIIAVADSLQRHNYSTGTARDNYHYSLMRGNEWIKNNAKSLSNLTIPNEIIRWDVYLKREDYKHYYDRILNEYYSNENYRACINETINVFAERNNLKYGTPEYEGAFYRSLFYILEECPIIMPMWANDGIDFIIYPKSMTAAMSKTREIFVEESYNKYANWLSLKFKKKSQSSIEAEQRELMNE	a GCA codon (Ala) was added after the start codon for cloning facilities
60		Photorhabdus luminescens BA1	BA1DRAFT_RS13010	EYU14754.1			complement of nucleotides 10083-10766 of NZ_JFGV01000039	CCATGGCCAGCTATACCTTTTTTAGCAAAGCAGCCTTCAACTTTGATAAAGAGAAAACCGCACTGCTGGGTAGCAAAGTTATTCTGCTGATTAGCGTTGGCCAGAAATATCATGAAGGTGATAAACTGGCAGCAACCATTGATCTGATTAATCGTAGCGGTTTTAGCAGCTGTACCATTGCAGTTGCAGATACCCTGCAGCGTCATAATTATCTGGGTATGAGCTGTGAAGCAGCATATCGTTTTACCTATGAACTGGGCACCAGCTGGATTGCACGTAATAGCGAAGTTCTGGCAGCACTGAGCATTCCGAATAACATTCTGCGTTGGGATGAAGCCCTGAACGATATTTCATATCTGGCATTTCGCGAAGATATCGAAGAACTGTATGCAAATGATC…	MASYTFFSKAAFNFDKEKTALLGSKVILLISVGQKYHEGDKLAATIDLINRSGFSSCTIAVADTLQRHNYLGMSCEAAYRFTYELGTSWIARNSEVLAALSIPNNILRWDEALNDISYLAFREDIEELYANDLAYKEAINETIGIFIDRMVKREPSIDTAQAFISCLNYLMEECPIIMPIWAAKGYDFVIYPQPMTAAMNATRERFVVEKYPGKERWLSLRFKKRSMPNFLNNTFLQEDAIHCMVE	no comments
61		Mycobacterium neoaurum	BN1047_02312	CDQ44434	The old NCBI reference sequence is WP_030135402.2.		complement of nucleotides 660461-661165 of LK021338.1	CCATGGCAACCACCACCCTGCTGAGTCCGGATCTGGAACTGGCAAGCCATAGCCATAAAGCAGCATTTGATCTGAAAGGTCTGCAGTATGAATATGCAGGCACCAGCGCAATTCTGCTGGTTAGCGTTGGTGCAGATTATCATGAAGGTGAAAAACTGGGTGCAACCATTGATCTGATTAATCGCAGCAATTTTGGTCAGATTACCGTTGCAGTTGCAGATACCCTGCAGCGTCATAATCTGGATCTGCCTGCAGGTCGTGCATATGAACTGAGCCGTCGTCGTGGTGATCAGTGGATTGATCGTAATCGTCCGCTGCTGGATCGTATTGGTAGTGATGTTGATGTTCTGCGTTGGGATGATGCACTGAGCCATGCAGATTATCCGGGTTTTCTGCATC…	MATTTLLSPDLELASHSHKAAFDLKGLQYEYAGTSAILLVSVGADYHEGEKLGATIDLINRSNFGQITVAVADTLQRHNLDLPAGRAYELSRRRGDQWIDRNRPLLDRIGSDVDVLRWDDALSHADYPGFLHRVQAAYADDAAYRNAINSTIDRFMARREGGGPLENAAAVRHGCLTYLLEECPIIQPLWASQGYDFVIYPQQISTAMQATRDLFVDDDHVAWLPLRFKKRKSAR	a GCA codon (Ala) was added after the start codon for cloning facilities
