# Supplementary material for: A Comprehensive Overview of the Cyclodipeptide Synthase Family Enriched with the Characterization of 32 New Enzymes
Source: Front Microbiol. 2018 Feb 12;9:46. doi: 10.3389/fmicb.2018.00046 (PMC5816076; doi:10.3389/fmicb.2018.00046)
Supplement: Supplemental Data Set 3 — LC-MSMS analyses of the supernatants of BL21AI-pREP4 expressing the recombinant CDPSs. [file DataSheet3.xlsx]

## Sheet: Feuil1
	Data Set 3: LC-MSMS analyses of the supernatants of BL21AI-pREP4 expressing the recombinant CDPSs
	CDPS	Bacterial Strain	Analytical column	Peak					Identification
				#	RT (min)	Area ( 214 nm)	Precursor ion	Fragment ions (%)
	62	BL21AI-pREP4	C18	1	20.6	145	235	107 (30.5); 118.9 (2.2); 128.9 (14.7); 135.9 (100); 146.8 (3.5); 161.9 (1.8); 163.8 (1.7); 178.9 (1.2); 189.9 (3.2); 206.9 (89.2);	cYA
	N. potens			2	29.5	1666	219	103.1 (0.9); 119.9 (100); 130.8 (0.6); 145.9 (2.9); 147.9 (0.5); 173.9 (4.5); 190.9 (58.8);	cFA
				3		EIC	277	86.2 (8.1); 91.1 (3.9); 106.9 (5.2); 118.9 (5.3); 135.9 (100); 170.9 (5.7); 203.9 (4.2); 231.9 (9.5); 247.7 (1.8); 248.9 (88.4);	cLY
				4	32.4	82	263	166.9 (10.7); 214.8 (100);	cMM
							215	84.1 (0.6); 111 (3.9); 138.9 (4.2); 166.8 (100); 171.9 (1.1); 186.9 (0.8);
				5	36.9	731	311	91.1 (3.2); 118.9 (3.6); 119.9 (27.5); 135.9 (57); 204.9 (12.2); 237.9 (5.6); 265.9 (5); 282.9 (100);	cFY
				6	37.4	82	245	196.9 (100);	cLM
							197	84.2 (2.7); 85.2 (8.1); 86.2 (0.8); 96 (1.5); 101.1 (3.3); 113 (17.5); 124 (2.6); 139.9 (1.4); 140.9 (20.5); 150.9 (1.1); 151.9 (12.3); 168.9 (100)
				7	38.8	2650c	279	230.9 (100);	cFM
							231	91.1 (13.9); 112.9 (3.3); 120 (2.9); 129.9 (39.2); 130.9 (3.1); 146.9 (3.8); 155.9 (3.2); 156.9 (7.9); 157.9 (12.7); 174.8 (39.6); 185.9 (44.4); 202.9 (100);
				8	39.7	100c	247	72.4 (4.5); 100.1 (0.9); 103 (1.7); 119.9 (100); 173.9 (8.4); 183.9 (0.6); 190.9 (0.7); 201.9 (12.1); 217.7 (1.4); 218.9 (71.1);	cFV
				9	43.8	605	261	86.2 (25.3); 103.1 (3.7); 114.1 (0.9); 119.9 (100); 188 (2.3); 204.8 (1); 215.9 (25.5); 232.9 (46);	cFL
				10	46.3	92	334	116.9 (3.6); 119.9 (6.8); 129.9 (100); 131.9 (25.6); 169.8 (8.5); 202.9 (2.3); 288.9 (3.5); 306 (1.9); 317 (7.2);	cFW
				11	46.8	2573	295	103 (5); 119.9 (100); 157.8 (2.4); 221.9 (1.9); 249.9 (4.4); 267 (74.8);	cFF
	63	BL21AI-pREP4	C18	1	25.9	198	315	130 (28.6); 270 (1.1); 280 (17); 296.5 (1.2); 298 (100);	cWQ
	S. lavendulae						298	125.1 (0.7); 129.9 (54.1); 132 (14); 138.9 (1.6); 146 (0.8); 152.9 (3.1); 169.9 (0.8); 186.9 (2.3); 251.9 (0.8); 253 (6.7); 270 (100); 280 (52);
				2	26.8	26	301	283.9 (100);	cWN
							284	129.9 (100); 132 (3.3); 136.8 (2.6); 154.8 (7.4); 169.8 (93.6); 186.8 (13); 194.8 (4); 196.7 (2.9); 211.9 (3.3); 220.8 (8.8); 221.9 (2.6); 222.9 (9.2); 229.8 (1.8); 238.9 (63.3); 239.8 (3.8); 241.8 (9.8); 248.8 (3.6); 255.9 (8); 265.9 (5); 266.9 (9.3);
				3	27.1	450	274	129.9 (100); 132 (15.9); 169.9 (11.1); 197.7 (1.4); 228.9 (1); 245.9 (1.7); 256 (1); 256.9 (1.2);	cWS
				4	27.7	150	244	130 (100); 132 (13.2); 169.9 (6); 186.9 (1.2); 198.9 (0.5); 202.8 (0.8); 216 (0.5); 220.8 (3.3); 226.9 (1.5); 268.5 (0.6);	cWG
				5	28	180	316	130 (9.2); 132 (2.1); 187.1 (0.6); 270.1 (8.5); 280 (5.8); 298 (100);	cWE
							298	118 (1.2); 125 (1.1); 130 (10.1); 132 (15.2); 141.9 (0.9); 152.9 (3.3); 169.9 (1.4); 186.9 (1.2); 252 (2.4); 253 (4.7); 270 (100); 280 (35.5);
				6	29.9	2342	258	89.3 (0.4); 117 (0.4); 117.9 (0.4); 128 (0.4); 129.9 (100); 132 (11.8); 145.9 (0.3); 169.9 (4.3); 186.9 (0.5); 213 (0.4); 240.9 (0.8);	cWA
				7	34.8	162	290	103.1 (0.9); 117 (1.1); 118 (0.2); 120.9 (0.4); 127.7 (0.3); 129.9 (100); 131.9 (11.1); 136.6 (0.3); 141.9 (0.6); 145.9 (0.4); 169.7 (1.9); 186.9 (0.5); 244.9 (0.2); 262 (0.7); 272.9 (1.4);	cWC
				8	37.6	3780	284	115.1 (6); 117.1 (1.4); 118 (1.8); 125 (2.7); 129.9 (100); 132 (24.4); 152.9 (4.8); 169.9 (20.4); 238.9 (5.8); 267 (3.7);	cWP
				9	42	3802	300	86.4 (0.5); 117.1 (1.2); 118 (1); 128 (0.5); 129.9 (100); 132 (19.6); 168.9 (0.9); 169.9 (4.3); 255 (1.6); 271.9 (0.7); 282 (1.2); 283 (3.7);	cWL
				10	42.9	96	300	86.3 (0.7); 117 (1.8); 118.1 (2.4); 130 (100); 132 (23.2); 145.9 (0.8); 169 (0.9); 169.9 (4.9); 255 (3.3); 272 (2.9); 282.1 (1.6); 283.1 (5.4);	cWI
				11	45.8	14802	373	118 (3.4); 130 (100); 132 (6.1); 168.9 (8.3); 169.9 (6.5); 185.9 (4); 186.9 (4.7); 213.9 (15.3); 241.9 (69.2); 243.9 (4.8); 256 (13.5); 356.1 (19.8);	cWW
				12	46.4	197	334	103.1 (1.9); 117 (4.1); 120 (11); 129.9 (100); 132 (38.4); 164.9 (1.7); 169.9 (10.2); 202.9 (3.2); 289 (4.9); 317.1 (9.3);	cWF
	64	BL21AI-pREP4	C18	1	45.9	11884	373	129.9 (100); 131.9 (6.9); 158.8 (3.7); 168.9 (8.5); 169.8 (6.6); 186.8 (5.6); 213.8 (14.7); 224.8 (3.5); 241.9 (81.5); 243.9 (4.8); 255.9 (12); 356 (17.9);	cWW
	S. purpureus
	65	BL21AI-pREP4	C18	no cyclodipeptide detected
	N. xinjiangensis		hypercarb	no cyclodipeptide detected
		M15-pREP4	C18	no cyclodipeptide detected
	66	BL21AI-pREP4	C18	1	27.3	164	327	107 (3.5); 118.9 (2.4); 135.9 (52.1); 146.9 (1.1); 175.9 (1.1); 192.9 (1.9); 220.9 (14); 253.9 (5.5); 281.9 (4.9); 299 (100);	cYY
	Actinomadura oligospora			2	36.9	2729	311	91.1 (2.1); 103.1 (1.7); 107 (2.1); 118.9 (2.4); 119.9 (25.2); 135.9 (53.2); 204.9 (11.1); 237.9 (3.8); 265.9 (5.2); 283 (100);	cFY
	67	BL21AI-pREP4	C18	1	27.3	EIC	327	107 (3.2); 118.9 (6.1); 135.9 (43); 146.8 (2.2); 219.2 (2); 220.8 (11.7); 254 (5.1); 264 (4.2); 282 (3.1); 299 (100);	cYY
	S. catenulae			2	36.9	1969	311	91.1 (2.5); 107 (3.3); 118.9 (3.5); 119.9 (26.3); 135.9 (52.9); 176.9 (0.8); 204.9 (13.2); 237.9 (4.1); 266 (5.6); 283 (100);	cFY
	68	BL21AI-pREP4	C18	1	41.9	11431	300	86.2 (0.4); 103 (0.6); 116.9 (0.6); 118 (0.4); 129.9 (100); 131.9 (19.1); 140.9 (0.3); 168.9 (0.4); 169.8 (5.2); 254.9 (1.5); 272 (0.6); 283 (2.1);	cLW
	S. sp. NRRL F-5053			2	42.3	EICa	227	86.2 (48.8); 98.1 (3.6); 126 (1.2); 142.9 (1.7); 154 (10.2); 170.9 (3.4); 181.9 (100); 198.9 (26);	cLL
				3	43.8	85	261	86.2 (24.6); 93.1 (0.5); 103.1 (2.8); 119.9 (100); 131.8 (1.3); 187.9 (7.7); 215.9 (28.1); 232.9 (52);	cLF
				4	46.4	122	334	103.1 (1.4); 116.9 (2.9); 119.9 (7.3); 129.9 (100); 131.9 (25.2); 169.8 (8.3); 202.8 (2.4); 288.9 (3.3); 317 (5.1);	cFW
	69	BL21AI-pREP4	C18	1	37.1	11709	350	116.9 (3.5); 117.9 (1.6); 129.9 (100); 131.9 (23.4); 135.9 (10); 169.8 (10.7); 180.9 (3.1); 190.8 (2.1); 218.8 (2.1); 305 (5.7); 332.2 (1.4); 333 (10.4);	cWY
	S. rimosus			2	45.9	230	373	117.9 (4.2); 129.9 (100); 131.9 (4.7); 168.9 (13.5); 169.8 (9.7); 186.9 (8); 213.9 (19); 241.9 (77.9); 243.9 (4.7); 255.9 (14.2); 328.1 (5.8); 356 (21);	cWW
	70	BL21AI-pREP4	C18	1	25.9	332	315	129.9 (42.3); 269.9 (1.5); 279.9 (18.9); 296.2 (1.3); 297.9 (100);	cWQ
	S. sp. NRRL B-24484						298	103.1 (0.6); 111 (0.8); 124.9 (0.6); 129.9 (69.6); 131.9 (14.6); 138.8 (1); 152.9 (2.9); 159 (0.7); 169.8 (2.2); 186.9 (3); 223.8 (0.6); 251.8 (2.8); 252.9 (5.5); 269.9 (100); 279.9 (46);
				2	26.8	150	301	283.9 (100);	cWN
							284	129.9 (66.1); 132 (1.7); 154.8 (8.5); 169.8 (100); 186.9 (10.9); 194.8 (4); 211.9 (5.5); 220.9 (4.1); 222.9 (6.3); 238.9 (58.6); 241.9 (12.4); 255.9 (7.8); 266.9 (8.8);
				3	27.1	1643	274	103 (0.7); 105 (0.3); 114.9 (0.5); 116.9 (0.3); 117.9 (0.3); 128 (0.4); 129.9 (100); 131.9 (11.5); 142.8 (0.7); 169.8 (9.2); 228.8 (1.8); 243.9 (0.4); 245.9 (0.8); 255.9 (0.4); 256.8 (1.4);	cWS
				4	27.7	32	244	75.5 (0.7); 112.9 (0.8); 118 (0.7); 124 (1.1); 129.9 (100); 132 (8.4); 169.8 (6.3); 173.8 (0.7); 186.9 (0.7); 197.8 (0.6); 226.9 (0.7); 252.2 (1.7);	cWG
				5	28	44	316	129.9 (7.4); 270 (5.9); 279.9 (5.9); 297.9 (100);	cWE
							298	116.9 (1.2); 124.8 (2); 129.9 (6.7); 131.9 (11); 138.7 (1.4); 152.7 (1.8); 170 (3.2); 186.9 (1.9); 251.9 (1.7); 252.8 (4.5); 270 (100); 279.9 (23.9);
				6	29.9	150	258	89.2 (0.2); 129.9 (100); 131.9 (11.7); 136.1 (0.3); 169.9 (3.5); 186.9 (0.2); 212.9 (0.6); 229.9 (0.3); 239.9 (0.2); 240.9 (1.2);	cWA
				7	37.6	28	284	114.9 (3.9); 116.8 (2.2); 124.8 (1.7); 129.9 (100); 131.9 (22.9); 138.8 (0.8); 152.8 (5.3); 169.9 (21.4); 237 (0.9); 238.9 (2.9); 264.5 (1.3); 266.9 (6.7);	cWP
				8	42	600a	300	86.2 (0.5); 103 (0.7); 117 (1.5); 117.9 (0.5); 129.9 (100); 131.9 (22); 168.9 (1); 169.8 (5.7); 170.9 (0.5); 254.9 (1.7); 271.9 (0.9); 283 (2.4);	cWL
				9	45.8	18457	373	118 (3.3); 129.9 (100); 131.9 (4.9); 158.9 (3.9); 168.9 (9); 169.9 (7.7); 185.9 (3.4); 186.9 (7.1); 213.9 (15.3); 241.9 (83); 255.9 (10.5); 356 (20.4);	cWW
				10	46.4	200c	334	103 (1.5); 116.9 (3.7); 119.9 (4.9); 129.9 (100); 131.9 (24); 164.8 (1.5); 169.9 (9.7); 202.9 (1.5); 204.8 (1.1); 289 (4); 306.1 (1.9); 317 (6.5);	cWF
	71	BL21AI-pREP4	C18	1	27.1	EIC	274	105 (2.6); 128.9 (1); 129.9 (100); 131.9 (11.5); 169.8 (12.2); 245.7 (2.5); 255.9 (2.3); 256.9 (2.6);	cWS
	S. roseochromogenes subsp. Oscitans DS 12.976			2	29.9	92	258	89.1 (0.8); 116.9 (0.2); 127.9 (0.2); 129.9 (100); 131.9 (11.2); 169.8 (3.8); 186.9 (0.2); 212.8 (0.5); 240.9 (1.6); 256.7 (0.2);	cWA
				3	37.1	4667	350	116.9 (5.2); 127.9 (2.2); 129.9 (100); 131.9 (22.7); 135.9 (6.9); 145.9 (2.3); 169.8 (11.5); 180.9 (3.9); 190.8 (2.1); 305 (10.8); 321.9 (3.1); 333 (14.8);	cWY
	72	BL21AI-pREP4	C18	no cyclodipeptide detected
	S. sp. AW19M42		hypercarb	no cyclodipeptide detected
		M15-pREP4	C18	no cyclodipeptide detected
	73	BL21AI-pREP4	C18	1	29.9	138	258	89.2 (0.5); 129.9 (100); 131.9 (11.2); 169.8 (4.3); 212.8 (0.6); 240.9 (1.3);	cWA
	S. aureocirculatus			2	37.5	92	284	115 (5.1); 116.9 (1.5); 117.9 (0.9); 124.9 (1.4); 129.9 (100); 131.9 (20); 152.8 (5.4); 169.8 (19.2); 238.9 (5); 266.9 (3.3);	cWP
			hypercarb	no cyclodipeptide detected
		M15-pREP4	C18	1	29.9	223a	258	130 (100); 132 (11.5); 169.9 (4.2); 241 (1.4);	cWA
				2	37.3	100	284	115.1 (3.3); 117 (1.3); 118.1 (2); 125 (1.8); 130 (100); 132.1 (26.5); 152.9 (4); 170 (22.5); 239 (8.6); 267 (3.5);	cWP
	74	BL21AI-pREP4	C18	1	27.1	EIC	274	103.1 (1.3); 105.1 (0.8); 129.9 (100); 131.9 (10.9); 169.8 (12.6); 186.9 (1.1); 200 (0.8); 228.8 (1.1); 245.9 (1.4); 255.9 (1.9); 256.9 (0.9);	cWS
	S. sp. NRRL S-1868			2	29.9	81	258	89.1 (0.6); 118 (0.3); 129.9 (100); 131.9 (10.3); 169.9 (3.2); 186.9 (0.7); 212.9 (0.4); 241 (1);	cWA
				3	37.5	15655	284	115 (4.2); 116.9 (1.6); 124.9 (1.9); 129.9 (100); 131.9 (21); 152.9 (4); 169.8 (16.9); 238.9 (5.7); 255.9 (1.3); 266.9 (3.8);	cWP
	75	BL21AI-pREP4	C18	1	27.6	EIC	244	129.9 (100); 131.9 (8.1); 169.8 (5.4); 186.7 (0.9); 215.9 (1.4); 220.8 (6); 227 (0.8); 238.7 (0.6); 242 (0.8); 261.9 (1.4); 262.7 (1.2);	cWG
	S. sp. NRRL F-5123			2	37.5	7616	284	115 (6.3); 117 (2.2); 117.9 (1.1); 124.9 (2.8); 129.9 (100); 131.9 (24.1); 152.8 (5); 154.9 (1); 166.8 (1); 169.8 (19.3); 238.9 (6.3); 266.9 (3.6);	cWP
				3	46.4	50	334	116.9 (2.8); 119.9 (8.3); 129.9 (100); 131.9 (31.3); 164.8 (1.9); 169.9 (8.8); 202.8 (4.6); 209.7 (2); 233.9 (1.8); 246.9 (1.9); 287.2 (1.8); 288 (3.5); 289 (2.9); 315.9 (3.5); 317 (9.6);	cWF
	76	BL21AI-pREP4	C18	no cyclodipeptide detected
	Streptacidiphilus albus		hypercarb	no cyclodipeptide detected
		M15-pREP4	C18	no cyclodipeptide detected
	77	BL21AI-pREP4	C18	1	18.4	179	215	85.2 (2.6); 86.2 (3); 113 (4.7); 126 (5.9); 140.9 (31.1); 142.9 (1.8); 151.9 (6.1); 152.9 (5.7); 168.9 (70.7); 170.9 (2.4); 186.9 (11); 196.8 (100);	cLT
	S. scabrisporus			2	27.6	49	185	84.2 (1.9); 86.2 (65.8); 101.1 (2.8); 112 (5.6); 114 (1.6); 121.8 (0.7); 128.9 (6); 138.9 (0.7); 139.8 (100); 156.9 (21.4);	cLA
				3	36.3	1715	213	72.3 (16.3); 84.3 (6.1); 86.2 (24); 111.9 (1); 128.9 (0.7); 139.9 (18.9); 149.9 (0.6); 156.9 (2); 167.9 (100); 184.9 (69.8);	cLV
				4	41.4	559	227	69.3 (1.9); 86.2 (83.2); 98.1 (5.2); 113.9 (3.1); 121.9 (0.7); 153.9 (24.5); 163.9 (0.5); 170.9 (3.5); 181.9 (100); 198.9 (73.3);	cLI
				5	42.4	550	227	86.2 (49.5); 88.3 (0.5); 98.1 (3); 114 (1.1); 125.9 (1); 142.9 (1.5); 153.9 (6.3); 170.9 (2.1); 181.9 (100); 198.9 (24.5);	cLL
			Hypercarb	1	28.5	281	215	86.2 (4.2); 112.9 (4.6); 126 (6.1); 140.9 (19); 142.9 (3.3); 151.9 (2.4); 168.9 (86.2); 170.9 (2.1); 186.9 (9.9); 196.9 (100);	cLT
				2	32.2	IEC	185	84.2 (1.2); 86.2 (58.2); 96.7 (1.2); 101.1 (4.1); 112.1 (3.3); 114 (2.2); 121.6 (1.4); 128.9 (9); 139.9 (100); 156.9 (22.8);	cLA
				3	40	1284	213	67.3 (1.2); 72.4 (23.6); 84.1 (5.6); 86.2 (30.3); 93.1 (1); 113.9 (1.1); 139.9 (25.8); 156.9 (2.9); 167.9 (100); 184.9 (70.6);	cLV
				5	46.6	246	227	86.2 (47.7); 88.2 (0.5); 98.1 (2.7); 114 (1.3); 125.9 (1.1); 142.9 (1.8); 153.9 (7.7); 170.9 (3.7); 181.9 (100); 198.9 (25.9);	cLL
				4	48	180	227	69.4 (2.2); 86.2 (79.1); 98.1 (3.4); 114 (3.6); 125.9 (0.8); 130.9 (1.4); 153.9 (21.2); 170.9 (2.3); 181.9 (100); 198.9 (67.4);	cLI
	78	BL21AI-pREP4	C18	1	25.2	51	205	119.9 (60.7); 130.9 (0.9); 131.9 (17.5); 147.9 (0.8); 148.9 (3.1); 159.9 (9.3); 160.7 (1.4); 176.8 (100); 186.7 (2);	cFG
	Kibdelosporangium aridum		hypercarb	1	40.5	EIC	205	no MS2	cFG
		M15-pREP4	C18	1	25.1	20	205	77.5 (10.2); 120.1 (100); 132 (13.4); 159 (6.6); 176.1 (11.6); 177 (76.7);	cFG
	79	BL21AI-pREP4	C18	no cyclodipeptide detected
	Kibdelosporangium aridum		hypercarb	no cyclodipeptide detected
		M15-pREP4	C18	no cyclodipeptide detected
	80	BL21AI-pREP4	C18	no cyclodipeptide detected
	S. nataliensis		hypercarb	no cyclodipeptide detected
		M15-pREP4	C18	no cyclodipeptide detected
	81	BL21AI-pREP4	C18	no cyclodipeptide detected
	S. roseoverticilatus		hypercarb	no cyclodipeptide detected
		M15-pREP4	C18	no cyclodipeptide detected
	82	BL21AI-pREP4	C18	1	13.1	EIC	143	57.3 (2.2); 69.3 (1); 70.3 (4.6); 83.1 (18.3); 87.1 (1.5); 97.1 (2.7); 98.1 (100); 100.9 (1.8); 114.9 (65.9); 124.9 (62.4); 125.9 (1.6);	cAA
	S. varsoviensis			2	18.7	1813	169	70.3 (100); 96.1 (5); 98.1 (2.7); 113 (7.5); 123.9 (3); 125 (6.1); 140.9 (33.2); 151.8 (13.5);	cPA
				3	25.5	689	197	70.4 (22.3); 72.3 (29.9); 98.1 (4.1); 109.9 (1.5); 112.9 (1.9); 123.9 (37); 126.9 (2.4); 140.9 (24.3); 151.9 (2.5); 152.9 (2.1); 168.9 (100); 179.9 (13.7);	cPV
				4	27.5	82	185	86.2 (64.5); 89.2 (0.4); 95.1 (0.8); 96.2 (0.6); 101 (4.5); 111.9 (2.1); 114 (0.8); 128.9 (6.6); 139.9 (100); 156.9 (18.5);	cLA
				5	28	132	229	180.8 (100)	cPM
							181	68.3 (0.4); 70.4 (8.9); 82.2 (0.9); 84.2 (4.1); 97.1 (3.9); 108.1 (0.3); 113.9 (0.5); 124.9 (100); 151.3 (0.5); 152.9 (62.6);
				6	30.6	35	211	69.4 (3.2); 70.4 (17.1); 86.2 (64.2); 98.1 (2); 112.9 (1.5); 113.9 (1.3); 137.9 (33.8); 153.9 (1.3); 154.9 (33); 165.9 (3.7); 182.9 (100); 193.9 (7.9);	cPI
				7	32	5945	211	70.4 (100); 72.3 (2.9); 86.3 (92.6); 110 (3.8); 113.9 (7.7); 126.9 (13.2); 138 (41.9); 154.9 (25.4); 165.9 (8); 166.9 (6.8); 182.9 (84.2); 193.9 (32.3);	cPL
				8	35.5	EIC	245	70.5 (59.4); 120.1 (100); 167 (48.6); 209 (15.6); 217 (45.9); 227 (37.7);	cPF
			hypercarb	1	22.7	EIC	143	70.4 (1.2); 71.3 (1.4); 87.2 (8.8); 97.1 (4.4); 98 (100); 99 (3.7); 114.9 (44.2); 124.8 (3.7);	cAA
				2	28	2006	169	70.3 (100); 96.1 (6); 98 (4.3); 112.9 (6.3); 123.9 (4.4); 124.9 (4); 140.9 (41.4); 151.8 (14.4);	cPA
				3	33	1051	197	70.3 (24.5); 72.3 (33.3); 98.1 (1.1); 112.9 (1.5); 123.9 (30.7); 140.9 (33.9); 151.9 (2.4); 152.9 (1.1); 168.9 (100); 179.8 (12.9);	cPV
				4	32.1	87	185	86.2 (60.5); 95.1 (0.9); 101 (5.5); 112 (4.3); 113.9 (1.4); 121.9 (0.6); 128.9 (8.3); 138.9 (0.6); 139.9 (100); 156.9 (23.2);	cLA
				6	37.7	EIC	211	69.4 (3.3); 70.4 (26.8); 86.2 (82.9); 98.1 (3.1); 112.9 (2.6); 137.9 (32.8); 154.9 (39.2); 165.9 (3.9); 182.9 (100); 193.9 (13.6); 182.9 (90.6); 193.9 (34.2);	cPI
				7	43	5892	211	70.3 (100); 86.2 (57.2); 98.1 (1.8); 110 (2.4); 113.9 (4.4); 126.9 (14.7); 137.9 (40.2); 154.9 (23.3); 165.8 (10); 166.9 (6.8); 182.9 (90.6); 193.9 (34.2);	cPL
				8	35.5	164	245	70.4 (39.9); 103 (2.1); 119.9 (100); 130.9 (2.8); 153.9 (1.4); 171.9 (2.4); 188.9 (2.8); 199.8 (6.1); 216.9 (54.5); 227.9 (1.2);	cPF
				9	46.5	EIC	227	86.2 (53.2); 98.1 (4.2); 114 (1.2); 142.9 (1.5); 153.9 (7.3); 170.9 (3.3); 181.9 (100); 198.9 (30.4);	cLL
	83	BL21AI-pREP4	C18	1	18.4	140	254	97.2 (0.5); 98 (0.4); 124.9 (0.3); 139.9 (0.4); 165.9 (3); 166.9 (1.1); 193.9 (58.2); 194.8 (100); 208.9 (0.7); 211.9 (1.7); 219.9 (4.4); 236.9 (18.6);	cPR
	Lysobacter antibioticus		hypercarb	no cyclodipeptide detected
		M15-pREP4	C18	1	18.4	EIC	254	166.1 (6.2); 167 (2.6); 194 (88.4); 195 (100); 212 (1.7); 219.9 (4.7); 237 (36.1);	cPR
			hypercarb	no cyclodipeptide detected
	84	BL21AI-pREP4	C18	1	37	EIC	245	196.9 (100);	cMI
	Allokutzneria albata						197	84.2 (3.9); 85.2 (3.7); 96.1 (6); 97.1 (6); 101.1 (26.7); 113 (4.9); 123.9 (6.9); 126.9 (2.2); 140.9 (32.6); 151.9 (16.6); 168.9 (100);
				2	41.2	EIC	227	69.4 (1.5); 86.2 (69.8); 98.2 (2.1); 114 (3); 125.9 (0.8); 153.9 (45.2); 181.9 (61.7); 198.9 (100);	cLI
				3	44	111	261	86.3 (41.4); 91.2 (1); 103.1 (1.6); 114.1 (1.2); 120 (97.8); 165.1 (1); 188 (18); 197.9 (1.5); 216 (26.3); 233 (100);	cFI
			hypercarb	2	49.4	EIC	227	69.4 (1.6); 86.2 (63.7); 98.1 (2.7); 113.9 (1.6); 130.9 (1.1); 153.9 (42.9); 181.9 (56.3); 198.9 (100);	cLI
				1	50.3	EICa	245	196.8 (100)	cMI
							197	85.1 (4.7); 96.2 (4.4); 97 (6); 101.1 (23.8); 112.9 (8.3); 123.9 (6); 126.8 (3.7); 140.9 (39.9); 151.8 (23.7); 168.9 (100);
		M15-pREP4	C18	1	36.6	12	245	197.0 (100)	cMI
							197	84.3 (6.8); 85.3 (8); 96.2 (8.5); 97.2 (10); 101.1 (30.7); 113.1 (7.7); 124.1 (8.3); 141 (39.9); 152 (30.9); 169 (100);
				2	41	EIC	227	no MS2	cLI
				3	44.1	158	261	86.3 (34.6); 93.2 (0.8); 103.1 (1.1); 114.1 (1.1); 120 (100); 165 (1.1); 188 (15.1); 198 (2.5); 216 (25); 233 (85.7);	cFI
	85	BL21AI-pREP4	C18	1	22.8	45	203	154.8 (100);	cMA
	Actineokineospora sp. EG49						155	71.4 (0.6); 82.3 (0.7); 84.2 (0.7); 98.1 (1.3); 99.1 (22.2); 108.9 (1); 110 (5.7); 126.9 (100);
				2	26.5	162a	185	69.4 (1.5); 86.2 (100); 89.2 (0.7); 112.1 (6.4); 113.9 (1.2); 128.9 (0.9); 139.9 (35.4); 156.9 (41.3);	cIA
				3	27.6	213	185	84.1 (0.6); 86.2 (63.3); 101 (3.4); 112 (5.8); 114 (3.1); 128.9 (6); 139.9 (100); 156.9 (24.1);	cLA
				4	28.1	34	229	180.8 (100);	cMP
							181	70.4 (7.5); 82.3 (2.6); 84.2 (4.6); 97.1 (3.1); 98.1 (0.6); 124.9 (100); 152.9 (58.7);
				5	31.2	EICa	217	86.2 (12); 101.1 (4.2); 104 (1.9); 115.9 (3.5); 120.9 (1.2); 125 (2.5); 143.9 (16.7); 152.9 (57.5); 171.8 (95.7); 188.9 (100); 198.9 (2.9); 199.8 (1.6);	cLC
				6	31.4	EICa	231	182.9 (100);	cMV
							183	69.4 (1.4); 82.2 (2); 83.2 (2.5); 85.2 (2.1); 95.1 (2.1); 99.1 (5.7); 101.1 (9.8); 110 (4.2); 126.9 (26.8); 137.9 (14.7); 154.9 (100); 164.9 (1.7);
				7	32.1	99a	211	70.4 (100); 86.2 (79.3); 98.1 (2.8); 109.9 (2.4); 114 (5.2); 126.9 (12.4); 137.9 (39.7); 154.9 (18.7); 165.9 (8.9); 166.9 (6.3); 182.9 (80.9); 193.9 (30);	cLP
				8	36.2	315	213	72.3 (26.6); 84.3 (2.5); 86.2 (34.9); 112.1 (0.6); 114 (0.6); 128.9 (1.5); 140 (28); 156.9 (4.3); 167.9 (100); 184.9 (79.8);	cLV
				9	36.7	587	245	196.9 (100);	cMI
							197	69.3 (0.9); 84.2 (6); 85.2 (3.3); 96.1 (5.3); 97.1 (4.5); 101.1 (25); 113 (6); 123.9 (6.3); 126.9 (2.6); 140.9 (30.7); 151.9 (16); 168.9 (100);
				10	37.4	211	245	196.9 (100);	cLM
							197	84.2 (2.8); 85.2 (7.5); 86.2 (1.1); 96.1 (1); 101 (3.3); 113 (15.7); 124 (2.3); 126.9 (0.8); 140.9 (19.4); 151.9 (11.7); 168.9 (100);
				11	41.5	4220	227	69.3 (2.9); 86.2 (94.8); 98.1 (5.3); 114 (1.2); 131 (1.3); 142.8 (0.9); 154 (34); 170.9 (2.8); 181.9 (100); 198.9 (75);	cLI
				12	42.3	345	227	86.2 (54.2); 98.1 (3.7); 114 (0.5); 114.9 (1.1); 142.9 (1.7); 154 (9.3); 170.9 (2.3); 181.9 (100); 198.9 (26.1);	cLL
	86	BL21AI-pREP4	C18	1	18.4	112	215	86.2 (3.6); 113 (5.6); 126 (8.1); 140.9 (23.7); 151.9 (1.9); 152.9 (2.9); 168.9 (70.7); 170.9 (2.3); 186.9 (9.1); 196.9 (100);	cLT
	Hahella ganghwensis			2	22.8	EIC	203	154.8 (100);	cMA
							155	no MS3
				3	27.6	166	185	73.4 (0.5); 84.2 (0.6); 86.2 (64.7); 89.2 (0.6); 98 (0.5); 101.1 (5.8); 112 (3.6); 114 (2.2); 121.9 (0.7); 128.9 (6.5); 139.9 (100); 156.9 (21.1);	cLA
				4	28	IEC	229	180.8 (100);	cMP
							181	69.3 (2.2); 70.4 (8); 82.3 (3.8); 84.2 (4.9); 97 (4.3); 121 (2.5); 124.9 (100); 152.9 (39.9); 162.8 (10); 179.8 (5);
				5	29.7	IEC	277	86.2 (11.8); 91.1 (2); 107 (6); 118.9 (4.7); 135.9 (100); 146.9 (1.7); 170.9 (9.6); 203.9 (3.9); 219.8 (1.6); 230.9 (1.6); 231.9 (10.2); 249 (79.1);	cLY
				6	31.2	10	217	86.2 (9.9); 101 (2); 104 (5.3); 120.9 (1.8); 125 (2.8); 130.9 (2.3); 143.9 (17.5); 152.9 (67.2); 171.9 (98.3); 188.9 (100); 198.9 (7); 199.9 (3);	cLC
				7	31.4	EICa	231	154.9 (0.8); 182.9 (100);	cMV
							183	69.4 (1.4); 82.2 (1.8); 84.1 (1.6); 95.1 (3.6); 99.1 (9.2); 101.1 (10); 110 (3); 124.9 (1.3); 125.8 (1.6); 126.9 (33.5); 137.9 (13.3); 154.9 (100);
				8	32.1	194	211	70.4 (100); 86.2 (73.3); 98.1 (1.8); 110 (2.3); 114 (3.8); 126.9 (13.7); 137.9 (33.7); 154.9 (14); 165.9 (7.6); 166.9 (6.2); 182.9 (68.2); 193.9 (30.3);	cLP
				9	36.2	77	213	72.4 (29.1); 84.3 (4); 86.2 (29); 111.9 (1.3); 114.1 (1.4); 128.9 (1.1); 140 (32.1); 156.9 (4.1); 167.9 (100); 184.9 (76.2);	cLV
				10	36.7	EIC	245	170.8 (1.5); 196.9 (100);	cMI
							197	69.4 (2.5); 84.2 (2.9); 85.1 (3.7); 96.1 (5.5); 97.1 (7.1); 101.1 (30.9); 113.1 (5.5); 123.9 (6.3); 127 (3.5); 140.9 (36); 151.9 (26); 168.9 (100);
				11	37.4	129	245	169 (0.9); 196.9 (100);
							197	84.2 (1); 85.2 (7); 98.1 (1.4); 101.1 (2.7); 107 (1.5); 110 (1.5); 113 (13.5); 123.9 (1.9); 140.9 (24.3); 150.9 (1.5); 151.9 (16.1); 168.9 (100);	cLM
				12	41.2	327	227	69.5 (1.5); 86.2 (83.9); 98.1 (4.6); 114 (3.5); 125.9 (1.4); 131 (1.2); 153.9 (22.1); 170.9 (2.6); 181.9 (100); 198.9 (76.9);	cLI
				13	42.3	926	227	86.2 (50.9); 98.1 (3); 112.2 (0.3); 114 (1.1); 125.9 (1.3); 142.9 (1.6); 153.9 (7.9); 170.9 (2.6); 181.9 (100); 198.9 (26.1);	cLL
	87	BL21AI-pREP4	C18	1	7.5	3040	187	76.3 (0.5); 113 (0.8); 126.9 (0.5); 168.8 (100);	cGE
	Legionella langensiensis		hypercarb	1	24.1	3121	187	84.2 (0.4); 113 (0.7); 140.9 (0.6); 168.8 (100);	cGE
	88	BL21AI-pREP4	C18	no cyclodipeptide detected
	Geminicoccus roseus		hypercarb	no cyclodipeptide detected
		M15-pREP4	C18	no cyclodipeptide detected
	89	BL21AI-pREP4	C18	1	13.6	EICa	143	70.4 (2.4); 87.2 (2.4); 97.1 (3.4); 98.1 (100); 115 (39.6);	cAA
	Algicola sagamiensis			2	18.6	3454	169	70.4 (100); 72.3 (0.2); 96.1 (4.5); 98.1 (3.6); 113 (5.4); 123.9 (3.4); 124.9 (4.4); 140.9 (27.8); 151.8 (14.7);	cAP
			hypercarb	1	22.5	109	143	70.3 (2.7); 87.2 (3); 98 (100); 114.9 (32.1); 125.9 (1.7);	cAA
				2	27.9	3023	169	70.3 (100); 96.1 (5.5); 98.1 (6.9); 113 (7.2); 123.9 (4.9); 124.9 (5.8); 140.9 (42.2); 151.8 (16.2);	cAP
	90	BL21AI-pREP4	C18	1	13.9	527	235	70.4 (12.5); 81.2 (2.2); 83.2 (2.8); 93 (2.3); 95.1 (2.2); 109 (2.8); 110 (100); 111.9 (2.4); 137.9 (15); 161.9 (80); 165.8 (65.5); 173.8 (2.7); 189.8 (11.2); 206.9 (15.9); 216.9 (6.8);	cHP
	Parcubacteria bacterium RAAC4_OD1_1		hypercarb	1	20.3	EICa	235	70.4 (10.1); 93.1 (3); 109.9 (100); 137.9 (13.9); 161.9 (75.2); 165.8 (73.3); 189.8 (13.8); 206.9 (18); 216.9 (11.3); 217.8 (3.3);	cHP
				2	20.9	688c	267	110 (11.1); 165.8 (4); 175.8 (5.4); 203.8 (11.5); 220.9 (44.3); 230.9 (0.9); 231.9 (0.7); 248.9 (100);	cHE
							249	93.1 (1); 110 (25.8); 137.9 (0.6); 164.7 (0.6); 165.8 (5.6); 175.8 (28.2); 202.9 (2.2); 203.8 (28.8); 220.8 (100); 230.8 (5.3);
		M15-pREP4	C18	1	13.9	376	235	70.5 (13.1); 83.3 (3.1); 93.2 (2.6); 110.1 (100); 138 (9.2); 162 (64.5); 165.9 (37.9); 189.9 (9.5); 207 (13.8); 217 (8.4);	cHP
				1	20.3	245	235	70.5 (17.8); 93.3 (4.2); 95.2 (3.9); 110.1 (100); 138 (16.1); 162 (95.1); 166 (65.8); 190 (17.7); 207 (21.9); 217 (15.5);	cHP
				2	20.9	1476a	267	110.1 (7.7); 166 (2.6); 176 (7.6); 204 (11.3); 221 (45.6); 231 (1.9); 249 (100);	cHE
							249	93.2 (1); 110.1 (17.8); 166 (4.9); 176 (28); 203 (3.9); 204 (37.3); 221 (100); 231 (5.5);
	91	BL21AI-pREP4	C18	1	26.3	40	295	231 (1.3); 246.9 (100);	cYM
	Methylovulum miyakonense						247	85.2 (16.6); 107 (17); 113 (20.8); 140.9 (26.3); 145.9 (52.8); 146.8 (7.3); 162.9 (10.8); 173.8 (19.7); 189.9 (8.9); 190.8 (24.1); 201.9 (72.3); 218.9 (100);
				2	36.9	1953	311	91.1 (2.6); 103 (1.3); 118.9 (3.1); 120 (23.9); 135.9 (45.5); 204.9 (10.7); 237.9 (4); 265.9 (4.3); 283 (100); 294 (1.2);	cFY
				3	38.8	190	279	202.9 (0.7); 230.9 (100);	cFM
							231	84.2 (2.9); 91.1 (12.9); 129.9 (33.3); 145.9 (3); 146.9 (3); 156.9 (7.9); 157.9 (8.4); 174.9 (36.6); 185.9 (37.9); 202.9 (100);
				4	43.8	441	261	77.3 (0.7); 86.2 (25.6); 93.1 (0.8); 103.1 (3); 119.9 (100); 131.9 (1); 187.9 (6.5); 215.9 (27.1); 232.9 (58.6);	cFL
				5	46.8	2786	295	93.1 (0.8); 103 (5); 119.9 (100); 130.9 (0.6); 157.8 (0.5); 221.9 (2.5); 231.8 (1.1); 249.9 (5.4); 266.9 (73.2);	cFF
	92	BL21AI-pREP4	C18	no cyclodipeptide detected
	Aminiphilus circumscriptus		hypercarb	no cyclodipeptide detected
		M15-pREP4	C18	no cyclodipeptide detected
	93	BL21AI-pREP4	C18	no cyclodipeptide detected
	Fusarium fujikuroi IMI 58289		hypercarb	no cyclodipeptide detected
		M15-pREP4	C18	no cyclodipeptide detected
	94	BL21AI-pREP4	C18	1	17.7	13	251	87.1 (2.4); 99 (2.3); 106.9 (11.4); 135.9 (13.6); 144.9 (9); 159.8 (3.1); 177.9 (4.9); 202.9 (1.6); 204.8 (13.3); 222.8 (100); 232.9 (9); 251.8 (1.7);	cYS
	S. katrae			2	20.6	1844	235	77.5 (0.7); 107 (28.9); 118.9 (1.3); 128.9 (13.6); 135.9 (100); 146.8 (4.5); 161.9 (2.8); 163.8 (1.8); 178.9 (0.6); 189.9 (5.9); 206.8 (93.7); 217.8 (1);	cYA
				3	26.4	343	295	246.9 (100);	cYM
							247	85.2 (14.4); 107 (19.5); 112.9 (25.7); 140.8 (23.3); 145.8 (57.6); 146.8 (7.3); 162.9 (10); 173.9 (20.9); 189.9 (6.7); 190.9 (19.7); 201.8 (78.3); 218.9 (100);
				4	27.4	12312	327	107 (3.7); 118.9 (1); 135.9 (54); 146.9 (2); 192.8 (3.8); 220.9 (19.2); 254 (2.4); 263.9 (2.3); 282 (5.2); 299 (100); 300.2 (0.8); 320.8 (1);	cYY
				5	29.5	80a	219	119.9 (100); 130.9 (0.6); 145.9 (1.5); 173.9 (2.9); 188.9 (0.7); 190.8 (45.9);	cFA
				6	29.5	80a	277	86.2 (8.3); 91.1 (3.7); 107 (10.2); 118.9 (2.8); 135.9 (100); 146.9 (1.2); 170.9 (10); 203.9 (3.5); 231.9 (8.7); 248.9 (70.7);	cYL
				7	36.9	2564	311	91.2 (2.5); 107 (2.5); 119 (3.7); 119.9 (22.1); 135.9 (46); 176.9 (1.7); 204.9 (7); 237.9 (4); 265.9 (4.4); 283 (100);	cYF
				8	46.8	106	295	93.2 (2.4); 103 (3); 119.9 (100); 221.9 (3.2); 249.9 (2.4); 266.9 (72.5);	cFF
	95	BL21AI-pREP4	C18	1	17.5	16	251	87.2 (5.8); 107 (11.8); 135.8 (29.9); 144.8 (19); 175.8 (2.6); 177.8 (13.6); 187.8 (2.2); 202.9 (4.4); 204.9 (12.7); 220.9 (2.1); 222.9 (100); 232.8 (10.5);	cYS
	Streptacidiphilus melanogenes			2	20.6	4132	235	107 (36.5); 118.9 (1.4); 128.9 (16.7); 135.9 (100); 146.8 (3.2); 161.8 (2.1); 163.8 (3); 189.9 (6); 206.9 (94.8); 217.8 (1.3);	cYA
				3	26.4	128	295	230.8 (0.6); 246.8 (100);	cYM
							247	85.1 (19.4); 107 (13.3); 113 (36.6); 140.9 (19.5); 145.8 (55.2); 162.8 (20.9); 173.8 (19.6); 190.8 (21.5); 201.8 (75.2); 218.9 (100);
				4	27.4	11078	327	91.1 (2.1); 106.9 (6.6); 118.9 (5.1); 135.9 (50.7); 146.9 (1.3); 192.9 (3.2); 220.9 (15); 254 (5.4); 282 (4.2); 299 (100);	cYY
				5	29.5	87a	219	103 (0.8); 119.9 (100); 145.9 (3.2); 162.8 (0.6); 173.8 (8.9); 190.9 (49.8);	cFA
				6	29.5	87a	277	86.2 (6.9); 91.1 (3.4); 107 (3.1); 119 (3.2); 135.9 (100); 146.8 (4.6); 170.9 (9.1); 203.9 (3.8); 231.9 (11.9); 248.9 (82.5);	cYL
				7	36.9	3035	311	91.1 (3.4); 107 (2.2); 119 (2.7); 119.9 (20.4); 135.9 (47.1); 204.8 (10.5); 237.9 (4.4); 265.9 (6.5); 283 (100); 294 (1.8);	cYF
				8	46.7	106	295	91 (1.5); 93.1 (0.5); 103 (4); 119.9 (100); 221.9 (2.2); 231.9 (1); 248.7 (0.5); 249.9 (5.7); 266.9 (64.4); 277 (0.6);	cFF
	96	BL21AI-pREP4	C18	1	20.6	4190	235	107 (28.7); 128.9 (19.2); 135.9 (98.5); 146.8 (3.1); 161.8 (1.5); 163.8 (1); 179 (1); 189.8 (6.5); 205.7 (1.9); 206.9 (100);	cYA
	S. sp.PCS3-D2			2	26.4	309	295	246.9 (100);	cYM
							247	85.2 (21.3); 107 (15.7); 113 (27.2); 140.9 (25.9); 145.9 (65.2); 162.9 (13.8); 173.9 (27.7); 190.9 (23.2); 201.9 (78.1); 218.9 (100);
				3	27.4	10901	327	107 (4.3); 118.9 (3.9); 135.9 (48.5); 146.8 (0.7); 175.8 (0.9); 192.9 (1.6); 220.9 (13.5); 253.9 (5.2); 281.9 (3); 299 (100);	cYY
				4	29.5	EICa	219	119.9 (100); 145.9 (3.8); 147.8 (1.4); 173.9 (9.8); 190.8 (62.4); 201.8 (0.9);	cFA
				5	29.5	EICa	277	86.2 (8); 91.1 (3.7); 107 (4.5); 118.9 (3); 135.9 (100); 170.9 (9.3); 203.9 (3.8); 220.9 (2.4); 231.9 (8.6); 248.9 (75.7);	cYL
				6	36.9	3305	311	91.1 (2.1); 103 (1.2); 107 (2.5); 119 (2.8); 120 (26.7); 135.9 (44); 146.9 (0.9); 204.9 (11.1); 237.9 (4.6); 247.9 (0.8); 265.9 (5.4); 283 (100);	cYF
				7	46.8	182	295	(1.6); 117 ((1.9); 129.9); 103 (1.6); 117 (3.1); 119 (1.9); 129.9 (100); 131.9 (32.4); 135.9 (12.2); 145.9 (2.1); 169.9 (10.4); 180.8 (2.2); 190.9 (3.6);	cFF
	97	BL21AI-pREP4	C18	1	20.6	4970	235	107 (32.1); 119 (1.2); 128.9 (12.5); 135.9 (100); 146.8 (3.4); 161.8 (2.6); 163.9 (1.3); 178.9 (0.9); 189.8 (5.7); 206.9 (96);	cYA
	S. peruviensis			2	26.5	98	295	230.8 (4.4); 246.9 (100);	cYM
							247	85.2 (23); 107 (19); 113 (26.2); 140.9 (31.3); 145.9 (68.9); 146.9 (6.5); 162.9 (16.6); 171.8 (6.6); 173.9 (21.7); 190.8 (23.6); 201.9 (80); 218.9 (100);
				3	27.4	10095	327	107 (4.6); 119 (2.9); 135.9 (49.6); 146.9 (1.1); 175.9 (0.9); 220.9 (14.6); 253.9 (4.7); 270.9 (1.1); 282 (4.1); 299 (100);	cYY
				4	26.9	146a	219	119.9 (100); 145.9 (2.4); 147.9 (0.8); 173 (0.6); 173.9 (6.6); 190.9 (64.3);	cFA
				5	26.9	146a	277	86.2 (9.8); 91.1 (3.8); 107 (6.2); 119 (5.8); 135.9 (100); 146.8 (1.9); 170.9 (9.5); 203.9 (3.1); 231.9 (10.5); 248.9 (73.8);	cYL
				6	36.9	1933	311	91.1 (2.8); 107 (3.9); 119.9 (26.8); 132.1 (1.4); 135.9 (45.1); 146.8 (2); 204.9 (5); 237.9 (3.3); 265.9 (2.7); 282.9 (100);	cYF
				7	46.7	33	295	93.1 (1.1); 103 (5.3); 119.9 (100); 221.9 (3.8); 231.9 (1.6); 249.9 (5.5); 267 (94.3); 277.9 (2.3);	cFF
	98	BL21AI-pREP4	C18	1	18.7	46	169	70.3 (100); 84.2 (1.1); 96.1 (5.7); 98.1 (4.1); 113 (6.6); 123 (1); 123.9 (3.2); 124.9 (3.2); 140.9 (39.7); 151.9 (14.8);	cPA
	Vibrio sagamiensis			2	22.8	302	203	126.9 (0.9); 154.8 (100);	cMA
							155	71.3 (0.4); 74.4 (0.3); 82.2 (0.9); 84.2 (2.4); 86.3 (0.6); 97 (1.3); 99.1 (20.8); 109 (1); 110 (7.5); 126.9 (100);
				3	28	6265	229	180.8 (100);	cPM
							180.8	70.4 (5); 74.3 (0.4); 82.3 (1); 84.2 (4.1); 97.1 (3); 98.1 (0.6); 102.3 (0.5); 114 (0.9); 124.9 (100); 152.9 (47.8);
	99	BL21AI-pREP4	C18	no cyclodipeptide detected
	Lyngbya confervoides		hypercarb	no cyclodipeptide detected
		M15-pREP4	C18	no cyclodipeptide detected
	100	BL21AI-pREP4	C18	1	22.5	1871	195	68.5 (0.9); 70.3 (100); 72 (0.2); 80 (0.2); 98.1 (8.7); 138.9 (0.2); 150.9 (3.1);	cPP
	Nocardia concava		hypercarb	1	32.1	1869	195	70.4 (100); 98.1 (6.1); 150.9 (1.4); 164.9 (0.9)	cPP
	101	BL21AI-pREP4	C18	1	26.5	66	295	218.9 (0.7); 246.9 (100);	cYM
	Thalassomonas viridans						247	85.1 (20); 107 (15.9); 112.9 (31.3); 140.9 (29); 145.9 (55.8); 146.8 (10.7); 162.8 (11.1); 173.9 (27.8); 189.8 (6.6); 190.8 (22.5); 201.8 (76); 218.9 (100);
				2	27.4	3406	327	107 (3.6); 118.9 (2.8); 135.9 (44.8); 146.8 (1.1); 175.8 (1.3); 192.9 (1.5); 220.9 (17.1); 253.9 (4); 281.9 (3.5); 299 (100);	cYY
	102	BL21AI-pREP4	C18	1	8.6	596	161	69.3 (5.4); 76.3 (2.4); 88.1 (3.9); 115 (9.5); 115.9 (57.5); 132.9 (35.4); 142.6 (2.4); 143.7 (100);	cGC
	Algicola sagamiensis			2	16.9	223	205	74.3 (2.3); 76.3 (2.7); 96.1 (8); 99.1 (2.5); 105.9 (11.3); 113 (43.8); 115 (1.9); 131.8 (91.3); 140.8 (3.3); 148.8 (100); 158.8 (19.2); 159.7 (6.9); 176.8 (34); 187.7 (4.6);	cCC
			hypercarb	1	20.7	500a.c	161	69.5 (15.6); 72.5 (2.4); 87.2 (1); 88.2 (8.8); 98.1 (3.6); 115.1 (15.7); 116 (70.1); 133 (41); 142.9 (1); 143.9 (100);	cGC
				2	27.3	167	205	76.4 (5); 86.3 (5.5); 96.2 (10); 106.1 (24.3); 113.1 (48.2); 131.9 (89.2); 148.9 (100); 158.9 (21); 159.9 (7.5); 176.9 (31.8); 187 (5.3); 187.9 (8.6);	cCC
	103*	BL21AI	C18	1	27.2	167	277	86.2 (10.5); 91.1 (4.3); 107 (4.1); 118.9 (3.5); 135.8 (100); 146.8 (2.2); 170.8 (9.5); 203.9 (3.9); 220.9 (1.5); 231.9 (11.4); 248.9 (94); 259.9 (0.8);	cYL
	Streptomyces. sp HPH0547			2	34.8	102	245	169 (0.6); 196.9 (100);	cLM
							197	84.3 (2); 85.3 (7.6); 86.3 (1.2); 101.2 (2.2); 113.1 (22.7); 124 (2.4); 140.1 (1.5); 141 (26.7); 152 (15.8); 168.9 (100);
				3	36.2	1286	179	202.9 (0.7); 230.8 (100);	cFM
							231	91.1 (11.6); 112.9 (2.4); 119.9 (2.8); 129.9 (33.2); 130.8 (2.5); 146.8 (5); 155.8 (2.8); 156.8 (5.8); 157.8 (12.5); 174.8 (33.5); 185.8 (42.3); 202.8 (100);
				4	41.3	16190	261	86.2 (20.5); 103 (1.8); 119.9 (100); 187.9 (4.2); 204.8 (0.7); 215.9 (21.4); 232.9 (65.2);	cFL
				5	44.3	80	295	93.1 (1.1); 103 (3.4); 119.9 (100); 221.9 (2.8); 231.9 (0.8); 249.9 (4.7); 266.9 (76.6); 277.9 (0.6);	cFF
		Data statistics: CDPSs were expressed at least twice in BL21AI-pREP4. The cyclodipeptides reported were detected in all experiments. The quantities indicated as peak areas corresponds to one experiment and not to an average of all experiments. When no/low activity could be detected in BL21-pREP4. an expression trial was made in BL21AI-pREP4.
		Culture supernatants were analysed by LCMSMS on dC18 (Waters) and Hypercarb (ThermoFisher) columns.
		* CDPS 103 from S. sp HPH0547 was studied in a separate set of experiments. It was expressed in BL21AI and analyzed on a different HPLC system.
		Precursor ion fragmented in MS3 are indicated in bold
		RT : retention time obtained with the gradient 1
		a other m/z in the peak
		b widened peak
		c unresolved peak. estimated value
		References
		1 Chen. Y.-H.. Liou. S.-E. & Chen. C.-C. Two-step mass spectrometric approach for the identification of diketopiperazines in chicken essence. Eur Food Research Technology 218. 589-597 (2004).
		2 Gondry. M. et al. Cyclodipeptide synthases are a family of tRNA-dependent peptide bond-forming enzymes. Nat Chem Biol 5. 414-420 (2009).
		3 Giessen. T. W.. von Tesmar. A. M. & Marahiel. M. A. A tRNA-Dependent Two-Enzyme Pathway for the Generation of Singly and Doubly Methylated Ditryptophan 2.5-Diketopiperazines. Biochemistry 52. 4274-4283 (2013).
		4 Guo. Y. C.. Cao. S. X.. Zong. X. K.. Liao. X. C. & Zhao. Y. F. ESI-MSn study on the fragmentation of protonated cyclic-dipeptides. Spectrosc-Int J 23. 131-139 (2009).
