# Supplementary material for: A Comprehensive Overview of the Cyclodipeptide Synthase Family Enriched with the Characterization of 32 New Enzymes
Source: Front Microbiol. 2018 Feb 12;9:46. doi: 10.3389/fmicb.2018.00046 (PMC5816076; doi:10.3389/fmicb.2018.00046)
Supplement: Supplemental Data Set 4 — Prediction of CDPS groups having the same cyclodipeptide-synthesizing activities. [file DataSheet4.xlsx]

## Sheet: Legend
	Supplementary Data Set 4. Prediction of CDPS groups having the same cyclodipeptide-synthesizing activities.
	CDPS sequences used for the phylogenetic tree in Supplementary Data Sets 5 and 6 were grouped according to their clustering on the phylogenetic tree and the identity between their P1 and P2 binding pockets.
	Each group is depicted in the following data sheets, named acording to the main cyclodipeptide synthesized.
	The first seven sheets are related to XYP CDPSs, the next ones to NYH CDPSs.
	For each data sheet, CDPSs characterized prior to this study are indicated in blue (reference is given), CDPSs characterized in this study are in pink.
	Each data sheet contains:
	- the number of CDPSs in the group : the first number indicates the number of CDPS with less than 98% identity between them, the second the number of CDPSs with more than 98% identity with another one.
		- "+ number" : indicates the number of sequences with more thant 98% identity with the sequence indicated in red
	- the name of the CDPSs, if any (inactive CDPSs are identified)
	- the organism of origin
	- the protein sequence accession number
	- the phylum of the organism
	- the residues constituting the binding pocket P1; the numbering refers to the residues identified in AlbC
	- the residues constituting the binding pocket P2; the numbering refers to the residues identified in AlbC
	- the relative proportion of cyclodipeptides produced upon overexpression in E. coli, according to Table 1 and references (percentage lower than 2% are not indicated)
	- the logo sequences for P1 and P2, if appropriate
	- sequences for putative enzymes retrieved from databases, with sequence homology with CDPSs, not retained for the study because too short or obviously lacking essential catalytic residues
	- potential unusual feature of the CDPS
	For data sheets corresponding to not-classified-CDPSs (XYP CDPSs and NYH CDPSs respectively), CDPSs are nevertheless grouped according to similar pocket motifs.
	* sequence completed in N-part

## Sheet: XYP CDPSs
	85 + 9 proteins
	XYP Cyclodipeptide Synthases
	Organism	Protein identity	Phylum	Pocket P1	Pocket P2	Activity upon overexpression in E. coli
				(33,35,65,67,119,185,186,200)	(152,155,156,159,204,206,207)
CDPS 92, inactive	Aminiphilus circumscriptus	WP_026368745.1	Synergistetes	YGVVWELN	IKNSGIG	-
CDPS 46, inactive	Desulfovibrio aespoeensis	ADU62165.1	Synergistetes	YGVVWELN	INNTGIA	-	from Jacques et al. (2015) Nature Chem. Biol. 11, 721-727
CDPS 90	Parcubacteria bacterium RAAC4_OD1_1	ETB63777.1	Parcubacterium	GAYAWELY	FEWKYTR	cHP (44%), cHE (56%)
CDPS 91	Methylovulum miyakonense	WP_019864150.1	g-proteobacterium	FGLAWSLL	LNYSTYA	cFF (51%), cFY (36%), cFL (8%), cFM (3%), cYM
	Parcubacteria group bacterium RIFOXYD2_FULL_52_8	OHB23997.1	Parcubacterium	FGLAWTLI	FKYLTID
	Microgenomates (Roizmanbacteria) bacterium GW2011_GWC2_35_12	KKP66161.1	Metagenome	FGFPWLYT	TENNGGK
	Parcubacteria bacterium] GW2011_GWD2_38_11	KKQ51042.1	Parcubacterium	FGLPWMLL	IENSGSK
	Candidatus Moranbacteria bacterium RIFOXYA12_FULL_44_15	OGI28858.1	Metagenome	IGLPWMLF	IEYSiig
	uncultured archaeon	AQS34941.1	Archae	FGLVWILH	IENNGSL
	Parcubacteria (Azambacteria) bacterium GW2011_GWB1_42_17	KKS44298.1	Parcubacterium	WGEPYLFT	IEITGGK
	Candidatus Kaiserbacteria bacterium RIFCSPLOWO2_02_FULL_55_12	OGG79347.1	Metagenome	WGVSWLFI	INGDGTE
	Candidatus Buchananbacteria bacterium RIFCSPHIGHO2_02_FULL_40_13	OGY49632.1	Metagenome	WGVAWHFL	INGDGSG
	Alphaproteobacteria bacterium RIFCSPHIGHO2_12_FULL_66_14	OFW98505.1	a-proteobacterium	WGVGFLYT	INGDATM
	Candidatus Kaiserbacteria bacterium RIFCSPHIGHO2_02_FULL_55_17	OGG64554.1	Metagenome	WDLPWVLL	SDVMGAK
	Desulfovibrionales bacterium GWA2_65_9	OGR35022.1	d-proteobacterium	YGLVWEFC	SRNGGIT
	Candidatus Zambryskibacteria bacterium RIFCSPHIGHO2_01_FULL_35_32	OHA86337.1	Metagenome	SGYGWHQS	IEANFGK
	Candidatus Kaiserbacteria bacterium RIFCSPHIGHO2_02_FULL_49_11	OGG55244.1	Metagenome	GGYAWEVS	LGFKFGP
	Coxiella sp. RIFCSPHIGHO2_12_FULL_44_14	OGO92868.1	g-proteobacterium	LLLAWLYT	NAYRNMP
CDPS 88, inactive	Geminicoccus roseus	WP_027132568.1*	a-proteobacterium	IPVCWGTA	VMYLGYF	-
	Alphaproteobacteria bacterium AO1-B	OJJ12980.1*	a-proteobacterium	VPLCWGNF	LYYSGCI
	Porphyromonas gingivalis	WP_077070634.1	Bacteroidetes	FGLGWGLE	QHNDGDL
	bacterium B17	OVE73912.1	Metagenome	FGIGFMYE	ERFDGDL
CDPS 99, inactive	Lyngbya confervoides	WP_039723482.1	cyanobacterium	FPIGLAYE	QHISGDL	-
CDPS 101	Thalassomonas viridans	KJE46640.1/WP_044838533.1	g-proteobacterium	FPLCWISE	LKLRREE	cYY (98%), cYM (2%)
	Deltaproteobacteria bacterium RIFOXYC2_FULL_48_10	OGQ92029.1*	d-proteobacterium	FPLCiAAE	MEKFSLN
	Bradyrhizobium sp. cf659	SFH94139.1	a-proteobacterium	FPIAFMSW	FRRRPPE
	Bradyrhizobium sp. Ec3.3	WP_027521251.1 *	a-proteobacterium	FPVAYMSW	FQRRPAD
	Pseudoalteromonas rubra	WP_046006414.1	g-proteobacterium	LPLAFLNE	ALFNMKF
	Myxococcus fulvus 124B02	AKF85484.1	d-proteobacterium	LAFAWIVL	ARLWANP
	Myxococcus fulvus	SEU36648.1	d-proteobacterium	LAFAWIVL	ARLWANP
	Persicobacter sp. CCB-QB2	WP_053405216.1	Bacteroidetes	HGNAWVWK	DRFAAPF
	Coxiella sp. DG_40	KPJ68074.1	g-proteobacterium	IPVAWVLL	AVFRNLH
	Gammaproteobacteria bacterium GWE2_42_36	OGT10994.1	g-proteobacterium	APFAWIET	VTYRSTP
CDPS 32 (inactive)	uncultured bacterium	EKD46099.1	metagenome	LTLDWALE	SGFKIHN	-	from Jacques et al. (2015) Nature Chem. Biol. 11, 721-727
	Legionella maceachernii	WP_058451669.1 / KTD29683.1	g-proteobacterium	LTLDWAME	TEFRSRN
	Legionella maceachernii	WP_058453476.1 / KTD23916.1	g-proteobacterium	ITMCWVME	TEFRSRN
	Gammaproteobacteria bacterium RIFCSPHIGHO2_02_FULL_42_13	OGT21571.1 / OGT68488.1	g-proteobacterium	STMCWVME	AIFRSRN
	Gammaproteobacteria bacterium RIFCSPHIGHO2_12_FULL_41_15	OGT50847.1	g-proteobacterium	IPVDWVME	TEYRTRN
	Tatlockia micdadei	WP_083012831.1/ ARH01206.1	g-proteobacterium	ITMCWVME	TGFRNRN
CDPS 17	MULTISPECIES: Parabacteroides	EFK64745.1 / WP_005863245.1	Bacteroidetes	FGLAWVIC	QERRIPL	cHF (100%)	from Jacques et al. (2015) Nature Chem. Biol. 11, 721-727
CDPS 34, inactive	Diplorickettsia massiliensis 20B	WP_010598076.1	g-proteobacterium	WPVAWVLI	ASDKKMT	-	from Jacques et al. (2015) Nature Chem. Biol. 11, 721-727
	delta proteobacterium HotSeep1	AMM40737.1	d-proteobacterium	FGVIEITQ	VQINQDN
	Persicobacter sp. JZB09	WP_060686518.1	Bacteroidetes	HGNAWVWK	DRFAAPF
CDPS 27	Micavibrio aeruginosavorus EPB	WP_015467885.1 / AGH98352.1	a-proteobacterium	CGDSWAHV	DKFRGQH	cGN (100%)	from Jacques et al. (2015) Nature Chem. Biol. 11, 721-727
CDPS 35, inactive	Micavibrio aeruginosavorus ARL-13	WP_014102141.1	a-proteobacterium	RDSAWVFD	AQYRGIL	-	from Jacques et al. (2015) Nature Chem. Biol. 11, 721-727
	Flammeovirga sp. SJP92	KXX68775.1 / WP_062618269.1	Bacteroidetes	IPNAWVYR	EVYRSTP
	Mesorhizobium australicum	WP_085463145.1 / SMH30170.1	a-proteobacterium	RQVSWVFD	AALRGWL
CDPS 26	Candidatus Protochlamydia amoebophila UWE25	WP_044045232.1	Chlamydia	ILLSHSSQ	DSASGSY	cPP (75%), cPW (14%), cPF, cPL cPY	from Jacques et al. (2015) Nature Chem. Biol. 11, 721-727
CDPS 25	Parachlamydia acanthamoebae str. Hall's coccus	WP_006341088.1 / EFB41666.1	Chlamydia	IPLTHCLQ	DISEGPC	cPP (100%)	from Jacques et al. (2015) Nature Chem. Biol. 11, 721-727
	Candidatus Protochlamydia amoebophila	KIC70912.1	Chlamydia	ILLSHSSQ	DSASGSY
	Candidatus Protochlamydia sp. W-9	WP_075882517.1	Chlamydia	ILLSHSSQ	DSASGSY
CDPS 24	Rickettsiella grylli	WP_006034660.1/ EDP45672.1	g-proteobacterium	LGVTWIIV	YEFKGCN	cFF (54%), cFL (47%)	from Jacques et al. (2015) Nature Chem. Biol. 11, 721-727
	Rickettsiella grylli	WP_071660755.1	g-proteobacterium	LGVTWIII	YEFKGCN
CDPS 23	Candidatus Glomeribacter gigasporarum	WP_006683143.1	b-proteobacterium	VGVTWSAG	LTHEGCS	cFF (93%), cFL (7%)	from Jacques et al. (2015) Nature Chem. Biol. 11, 721-727
CDPS 20	Diplorickettsia massiliensis 20B	WP_010598945.1*	g-proteobacterium	VVITWIWF	LDYKGKN	cFN (90%), cFP (8%)	from Jacques et al. (2015) Nature Chem. Biol. 11, 721-727
CDPS 22	Diplorickettsia massiliensis 20B	WP_010598044.1	g-proteobacterium	LIITWIIH	LKYKGKN	cYV (30%), cYP (23%), cYT (11%), cYA (10%), cFP (10%), cFV (7%), cFT (3%), cYL, cYS	from Jacques et al. (2015) Nature Chem. Biol. 11, 721-727
CDPS 21	Diplorickettsia massiliensis 20B	WP_010599006.1	g-proteobacterium	IGVSWAIL	LSHKSEL	cLL (70%), cLF (18%), cLM (11%)	from Jacques et al. (2015) Nature Chem. Biol. 11, 721-727
	Legionella oakridgensis	WP_058388869.1 / KTD38745.1	g-proteobacterium	VPLCWAVL	MTWCKIT
	Legionella pneumophila	WP_061401048.1/CZP47117.1	g-proteobacterium	VPLCWAVL	MTWCKIT
	Candidatus Rickettsiella isopodorum	WP_071662527.1	g-proteobacterium	MAVTWAIF	HTYKGIN
	Vibrio quintilis	WP_073581503.1 / SHO55992.1	g-proteobacterium	FGLGGETL	FTFRGLA
	Vibrio aerogenes	WP_073605747.1 / SHI68726.1	g-proteobacterium	FGLGGETL	FTFRGLA
	Vibrio gazogenes	WP_072957547.1 / SHF14039.1	g-proteobacterium	FGLGGETL	FKTRGLA
	Vibrio sp. CECT 9026	WP_074375171.1 / SIO96779.1	g-proteobacterium	FGLGGETL	FKTRGLA
	Cellvibrionaceae bacterium 017	WP_086929701.1	g-proteobacterium	FGLGGETL	FQFRGLA
	Vibrio mangrovi	WP_087481160.1 / SMS01144.1	g-proteobacterium	FGLGGETL	FIFRGLA
	Methylococcaceae bacterium Sn10-6	WP_045779938.1/ KJV05787.1	g-proteobacterium	MGLGTLTF	FNFEGLR
	Gammaproteobacteria bacterium RIFCSPHIGHO2_12_FULL_38_14	OGT38484.1	g-proteobacterium	IGLISIFL	FYYRGIQ
CDPS 18	Moorea producens (Lyngbya majuscula 3L)	WP_008190827.1 / EGJ28925.1	cyanobacterium	FILCAVFF	FTYRGIK	cAP (100%)	from Jacques et al. (2015) Nature Chem. Biol. 11, 721-727
CDPS 89	Algicola sagamiensis	WP_018691765.1	g-proteobacterium	FAYVHAVM	FFYRGID	cAP (100%)
	Moorea producens	WP_070395432.1 / AOX03039.1	cyanobacterium	VMLGAVFF	FTYRGIK
	Moorea producens	WP_083373957.1	cyanobacterium	VMLGAVFF	FTYRGIK
CDPS 30	Rickettsiella grylli	WP_006034819.1 / EDP45831.1	g-proteobacterium	IGACWIII	SVFREMT	cAM (23%), cGM (17%), cAF (11%), cAL (5%), cPM	from Jacques et al. (2015) Nature Chem. Biol. 11, 721-727
CDPS 31	Rickettsiella grylli	WP_006034794 .1/ EDP45806.1	g-proteobacterium	ILVAWVFI	SEYRGVT	cAG (36%), cAA (14%)	from Jacques et al. (2015) Nature Chem. Biol. 11, 721-727
	Rickettsiella grylli	WP_071660866 .1/ OJA00862.1	g-proteobacterium	ILVAWVFI	SEYRGVT
	Coxiella sp. RIFCSPHIGHO2_12_FULL_44_14	OGO92405.1	g-proteobacterium	IGACWVII	SSFRGMT
	Caedibacter sp. 37-49	OJX10430.1	a-proteobacterium	VLACWIIV	TEFRGMP
CDPS 45, inactive	Fusarium graminearum PH1 (Gibberella zeae PH-1)	XP_384791.1	Fungus, Ascomyota	AALCWVQP	SFYRRNA	-	from Jacques et al. (2015) Nature Chem. Biol. 11, 721-727
CDPS 93, inactive	Fusarium fujikuroi IMI 58289	CCT76237.1	Fungus, Ascomyota	AALCWIQP	SFYRRNA	-
	Fusarium verticillioides 7600	EWG55864.1 / XP_018762055.1	Fungus, Ascomyota	AALCWVQP	SFYRRNP
	Fusarium oxysporum f. sp. conglutinans race 2 54008	EXL74422.1	Fungus, Ascomyota	AALCWVQP	SFYRRNP
	Fusarium oxysporum f. sp. radicislycopersici 26381	EXL41915.1	Fungus, Ascomyota	AALCWVQP	SFYRRNP
	Fusarium proliferatum	CVL08617.1	Fungus, Ascomyota	AALCWVQP	SFYRRNP
	Fusarium fujikuroi	KLO96748.1	Fungus, Ascomyota	AALIWVQP	SFYRRNP
	Penicillium griseofulvum	KXG52145.1	Fungus, Ascomyota	IILCWLYP	SEYRPFT
	Proteins with 98% or more sequence identity with the above sequences
+ 1	Reference: [Parabacteroides]	OJX12690.1
	Parabacteroides sp. merdae-related_45_40	OKZ30767.1	Bacteroidetes	FGLAWVIC	QERRIPL
+ 1	Reference: [Candidatus Protochlamydia amoebophila]	WP_044045232.1
	Candidatus Protochlamydia sp. R18	WP_042282034.1	Chlamydia	ILLSGSSQ	DSASGSY
+1	Reference: [Fusarium proliferatum]	CVL08617.1
	Fusarium proliferatum ET1	CZR43933.1	Fungus, Ascomyota	AALCWVQP	SFYRRNP
+2	Reference: [Fusarium graminearum PH1]	XP_384791.1
	Fusarium pseudograminearum CS3096	EKJ71626.1 / XP_009259465.1	Fungus, Ascomyota	AALCWVQP	SFYRRNA
	Fusarium graminearum	EYB27928.1	Fungus, Ascomyota	AALCWVQP	SFYRRNA
+2	Reference: [Fusarium fujikuroi]	KLO96748.1
	Fusarium fujikuroi	KLO83446.1	Fungus, Ascomyota	AALIWVQP	SFYRRNP
	Fusarium fujikuroi	KLP14794.1	Fungus, Ascomyota	AALIWVQP	SFYRRNP
+1	Reference: [Fusarium fujikuroi IMI 58289]	CCT76237.1, CDPS 93
	Fusarium proliferatum ET1	CZR49576.1	Fungus, Ascomyota	AALCWIQP	SFYRRNA
+1	Reference: [Fusarium oxysporum f. sp. conglutinans race 2 54008]	EXL74422.1
	Fusarium oxysporum Fo5176	EGU88493.1	Fungus, Ascomyota	AALCWVQP	SFYRRNP
	sequences not retained (too short or no obvious catalytic residue)
	Diplorickettsia massiliensis	WP_010598302.1	g-proteobacterium
	Streptomyces flavochromogenes	WP_078944646.1	actinobacterium
	Haliangium ochraceum	WP_045118617.1	d-proteobacterium
	Haliangium ochraceum DSM 14365]	ACY13648.1	d-proteobacterium
	Microgenomates (Roizmanbacteria) bacterium GW2011_GWA2_35_19	KKP71497.1	Metagenome
	Streptomyces cellulosae	WP_051858625.1	actinobacterium
	Streptomyces sp. NBRC 110611	WP_066938425.1	actinobacterium
	Streptomyces swartbergensis	WP_086604544.1	actinobacterium
	Fusarium mangiferae	CVK94786	Fungus, Ascomyota
	Fusarium fujikuroi IMI 58289	CCT74201	Fungus, Ascomyota

## Sheet: cLI_cLL
	21 + 12 proteins
	Organism	Protein identity	Phylum	Pocket P1	Pocket P2
				(33,35,65,67,119,185,186,200)	(152,155,156,159,204,206,207)	Activity upon overexpression in E. coli
CDPS 19	Pseudomonas aeruginosa	WP_003158562.1 / EME92465.1	g-proteobacterium	FGLGCVFM	FNYHGFS	cLI (93%)		from Jacques et al. (2015) Nature Chem. Biol. 11, 721-727
CDPS 85	Actinokineospora sp. EG49	EWC64439.1/ WP_052020295.1	actinobacterium	FGLGCVFF	FRYRGFS	cLI (66%), cMI (9%), cLL (5%), cML (3%), cLV (5%), cLP (5%), cLA (3%), cLC, cMV, cMP
CDPS 86	Hahella ganghwensis	WP_026179668.1	g-proteobacterium	FGLGCIFF	FSYRGFG	cLL (50%), cLI (18%), cLP (10%), cLA (9%), cML (7%), cLV (4%), cLC, cMI
	Erwinia toletana	WP_017802962.1	g-proteobacterium	FGLGCIFM	FKYKGFS
	Williamsia herbipolensis (sp. ARP1)	WP_045824589.1	actinobacterium	FGLGCIFM	FAYKGFS
	Mycobacterium chelonae	ANA96484.1	actinobacterium	FGLGCIFM	FAYKGFS
	Burkholderia plantarii	ALK30866.1 / WP_082465261.1	β-proteobacteria	FGLGCIFM	FRYNGFS
	Streptomyces ossamyceticus	WP_063799014.1*	actinobacterium	FGLGCIFM	FRYSGFS
	Streptomyces kanamyceticus	WP_063806046.1	actinobacterium	FGLGCVFM	FAYKGFS
	Photorhabdus temperata subsp. khanii NC19	ETS32117.1	g-proteobacterium	FGLGCVFM	FKFYGFS
	Nostoc sp. NIES-3756	BAT53543.1 / WP_067768778.1	cyanobacterium	FGLGCVFM	YEFNGLP
	Streptomyces violaceusniger	WP_079059397.1	actinobacterium	FGLGCIFM	FAYKGFS
	Tistrella mobilis	WP_062766526.1 / KYO51290.1	α-Proteobacteria	FGLGCVFM	FNYHGFS
	Mycobacterium chelonae	WP_070918782.1 / OHT49630.1	actinobacterium	FGLGCIFM	FAYKGFS
	Providencia heimbachae	WP_068440758.1	g-proteobacterium	FGLGCIFM	FIFYGFG
	Roseofilum reptotaenium AO1-A	OJJ25125.1	cyanobacterium	FGLGCVFM	FKYRGFS
	Streptomyces sp. MJM8645	WP_079136570.1	actinobacterium	FGLGCIFM	FRFRGFG
	Streptomyces hygroscopicus	WP_078646810 / AQW56328.1	actinobacterium	FGLGCIFM	FAYKGFS
	Streptomyces sp. CB02009	WP_079188202.1	actinobacterium	FGLGCVFM	FAYKGFS
	Streptomyces platensis	OSY47471.1 / WP_085923173.1	actinobacterium	FGLGCIFM	FRYKGFS
	Proteins with 98% or more sequence identity with the above sequences
+10	reference: [Pseudomonas aeruginosa]	WP_003158562.1 / EME92465.1
	Pseudomonas aeruginosa	WP_017001986.1	g-proteobacterium	FGLGCVFM	FNYHGFS
	Pseudomonas aeruginosa	WP_016252817.1 / KSE91369.1	g-proteobacterium	FGLGCVFM	FNYHGFS
	Pseudomonas aeruginosa	WP_023132408.1 / ERX73743.1	g-proteobacterium	FGLGCVFM	FNYHGFS
	Pseudomonas aeruginosa	WP_023084811.1 / KSL26240.1	g-proteobacterium	FGLGCVFM	FNYHGFS
	MULTISPECIES: [Pseudomonas	WP_034049746.1 / KSJ73610.1	g-proteobacterium	FGLGCVFM	FNYHGFS
	Pseudomonas aeruginosa	WP_049272032.1	g-proteobacterium	FGLGCVFM	FNYHGFS
	Pseudomonas aeruginosa	WP_033955884.1	g-proteobacterium	FGLGCVFM	FNYHGFS
	Pseudomonas aeruginosa	WP_033980885.1	g-proteobacterium	FGLGCVFM	FNYHGFS
	Pseudomonas aeruginosa	WP_034055736.1	g-proteobacterium	FGLGCVFM	FNYHGFS
	Pseudomonas aeruginosa	WP_034025836.1	g-proteobacterium	FGLGCVFM	FNYHGFS
+1	Reference: [Mycobacterium chelonae]	ANA96484.1
	Mycobacterium chelonae	OHU53465.1	actinobacterium	FGLGCIFM	FAYKGFS
+1	Reference: [Streptomyces violaceusniger]	WP_079059397.1
	Streptomyces castelarensis	WP_086707151.1	actinobacterium	FGLGCIFM	FAYKGFS
	* sequence completed in N-part
	sequences not retained (too short or no obvious catalytic residue)
	tRNA-dependent cyclodipeptide synthase [Xenorhabdus bovienii]	WP_080717919.1
	hypothetical protein XBKQ1_1510001 [Xenorhabdus bovienii str. kraussei Quebec]	CDH18758.1
	Streptomyces sp. 769	AJC60537.1 / WP_078876041.1	actinobacterium	FGLGCIFx	FRYKxxx

## Sheet: cGG
	16 +1 proteins
	cyclo(L-Gly-L-Gly) synthases
	Organism	Protein identity	Phylum	Pocket P1	Pocket P2	Activity upon overexpression in E. coli
				(33,35,65,67,119,185,186,200)	(152,155,156,159,204,206,207)
CDPS 33	Fluoribacter dumoffii	WP_010654411.1	g-proteobacterium	LPLDWVME	NDFRSRN	cGG (100%)	from Jacques et al. (2015) Nature Chem. Biol. 11, 721-727
	Legionella oakridgensis RV-2-2007	ETO92013.1 / WP_035896067.1	g-proteobacterium	LPLDWVME	NDFRSRN
	Legionella oakridgensis RV-2-2007	ETO92557.1 / WP_035895398.1	g-proteobacterium	LPLDWVME	NDFRSRN
	Legionella tunisiensis	WP_019217707.1	g-proteobacterium	LPLDWVME	NDFRSRN
	Legionella shakespearei DSM 23087	WP_018577765.1 / KTD56219.1	g-proteobacterium	LPLDWVME	NDFRSRN
	Legionella fallonii LLAP-10	CEG58333.1	g-proteobacterium	LPLDWVME	NDFRSRN
	Legionella cherrii	WP_051544382	g-proteobacterium	LPLDWVME	NEFRSRN
	Legionella anisa	WP_019234354	g-proteobacterium	LPIVWVME	NDFRSRN
	Legionella tucsonensis	WP_058521179.1 / KTD74209.1	g-proteobacterium	LPLDWVME	NDFRSRN
	Fluoribacter gormanii	WP_058468555.1 / KTD01961.1	g-proteobacterium	LPLDWVME	NEFRSRN
	Legionella steelei	WP_058509448.1 / KTD71113.1	g-proteobacterium	LPLDWVME	NDFRSRN
	Fluoribacter bozemanae	WP_058460154.1 / KTC70971.1	g-proteobacterium	LPLDWVME	NDFRSRN
	Legionella jordanis	WP_058471010 / KTD17232.1	g-proteobacterium	LPLDWVME	NEFRSRN
	Legionella steigerwaltii	WP_058477315.1 / KTD77404.1	g-proteobacterium	LPLDWVME	NDFRSRN
	Legionella parisiensis	WP_058517592.1 / KTD40422.1	g-proteobacterium	LPLDWVME	NDFRSRN
	Legionella sp. 39-23	OJW07827.1	g-proteobacterium	LPLDWVME	NDFRSRN
	Proteins with 98% or more sequence identity with the above sequences
+1	reference: [Legionella cherrii]	WP_051544382.1
	Legionella cherrii	WP_058387985 .1	g-proteobacterium	LPLDWVME	NEFRSRN
	sequences not retained (too short or no obvious catalytic residue)
	Legionellales bacterium RIFCSPHIGHO2_12_FULL_37_14	OGV27817.1	g-proteobacterium

## Sheet: cAA
	32 + 1 proteins
	cyclo(L-Ala-L-Ala)/cyclo(L-Ala-L-Pro) synthases
	Organism	Protein identity	Phylum	Pocket P1	Pocket P2	Activity upon overexpression in E. coli
				(33,35,65,67,119,185,186,200)	(152,155,156,159,204,206,207)
CDPS 28	Legionella longbeachae, LLB_2968	WP_003635969.1	g-proteobacterium	LLLAWAVI	TNFRGIL	cAA (95%), cAP	from Jacques et al. (2015) Nature Chem. Biol. 11, 721-727
CDPS 29	Fluoribacter dumoffii	WP_010654300.1	g-proteobacterium	LLLAWSIV	SEFRGVL	cAA (97%), cAP	from Jacques et al. (2015) Nature Chem. Biol. 11, 721-727
	Legionella sainthelensi	WP_027271130.1	g-proteobacterium	LLLAWAVI	TDFRGIL
	Legionella wadsworthii	WP_051635502.1	g-proteobacterium	LLLAWAII	TDFRGIL
	Legionella oakridgensis ATCC 33761 = DSM 21215	AHE67855.1 / WP_025386288.1	g-proteobacterium	LLLAWGVI	MNFRGMI
	Tatlockia micdadei	CEG60675/ (WP_045099051.1	g-proteobacterium	LLLAWAVI	TNFRGQL
	Legionella massiliensis / Legionella sp. LegA	CEE13936.1 / WP_043874731.1	g-proteobacterium	LLLAWAVI	AVFRGKL
	Legionella moravica	WP_051190698.1 /KTD31030.1	g-proteobacterium	LLLAWAVI	DSFRGIL
	Legionella cherrii	WP_058387950.1 / KTC80241.1	g-proteobacterium	LLLAWSII	ADFRGIL
	Legionella drancourtii	WP_040535523.1* + WP_040535520.1*	g-proteobacterium	LLLAWGVI	VDFRGQI
	Legionella anisa	WP_019235586.1	g-proteobacterium	LLLAWSII	SDFRGIL
	Legionella tunisiensis / Legionella sp. LegM	WP_040916530.1*	g-proteobacterium	LLLAWSVV	TDFRGII
	Fluoribacter gormanii	WP_058468685.1/ KTD01838.1	g-proteobacterium	LLLAWSII	TEFRGIL
	Legionella birminghamensis	WP_058524003.1/ KTC69726.1	g-proteobacterium	VLLAWAVI	VDFRGMI
	Legionella drozanskii LLAP-1	WP_058494503.1 / KTC93793.1	g-proteobacterium	LLLAWAVI	TNFRGML
	Legionella cincinnatiensis	WP_058464376.1 / KTC91766.1	g-proteobacterium	LLLAWAVI	ADFRGIL
	Legionella waltersii	WP_058480079.1 / KTD79302.1	g-proteobacterium	LLLAWAVI	SQYRGSL
	Legionella steigerwaltii	WP_058476179 .1/ KTD80331.1	g-proteobacterium	LLLAWSII	SEFRGIL
	Fluoribacter bozemanae	WP_058459548 .1/ KTC73266.1	g-proteobacterium	LLLAWSII	SDFRGIL
	Legionella tucsonensis	WP_058521091.1 / KTD74115.1	g-proteobacterium	LLLAWSII	SDYRGIL
	Legionella steelei	WP_058511052.1 / KTD69097.1	g-proteobacterium	LLLAWSII	SEFRGIL
	Legionella parisiensis	WP_058517737.1 /KTD40588.1	g-proteobacterium	LLLAWSII	ADFRGIL
	Legionella feeleii	WP_058445004.1 / KTD00615.1	g-proteobacterium	LLLAWSVV	ADFRGMI
	Legionella gratiana	WP_058499493 .1 / KTD09139.1	g-proteobacterium	LLLAWAVV	TDFRGIL
	Legionella quateirensis	WP_058472478.1 / KTD54714.1	g-proteobacterium	LLLAWSII	DSFRGIL
	Legionella santicrucis	WP_058512564.1 / KTD69988.1	g-proteobacterium	LLLAWAVI	ANFRGIL
	Legionella feeleii	WP_058443851.1 / KTD03022.1	g-proteobacterium	LLLAWAVV	TEFRGMI
	Legionella nautarum	WP_058504723.1 / KTD36759.1	g-proteobacterium	LLLAWAVI	TEFRGML
	Legionella maceachernii	WP_058453229.1 / KTD24444.1	g-proteobacterium	LLLAWAVI	DDFRGKL
	Legionella sp. 39-23	OJW10649.1	g-proteobacterium	LLLAWAVI	TNFRGIL
	Legionella jamestowniensis	WP_074881835.1	g-proteobacterium	LLLAWAVI	VDFRGQI
	Legionella sp. 40-6	OJY11783.1	g-proteobacterium	LLLAWVII	AKFRGIL
	Proteins with 98% or more sequence identity with the above sequences
+1	reference: [Legionella cherrii]	WP_058387950.1 / KTC80241.1
	Legionella cherrii	WP_051544396.1	g-proteobacterium	LLLAWSII	ADFRGIL
	sequences not retained (too short or no obvious catalytic residue)
	Caedibacter sp. 37-49	OJX12690.1	a-proteobacterium
	Legionella tunisiensis	WP_019215328.1	g-proteobacterium
	Legionella tunisiensis	WP_019215327.1	a-proteobacterium
	NB: the gene of the CDPS from Legionella drancourtii provides from 2 NCBI entries localized on two different contigs that were joined together

## Sheet: cAE
	37 + 18 proteins
	cyclo(L-Ala-L-Glu) synthases
	Organism	Protein identity	Phylum	Pocket P1	Pocket P2	Activity upon overexpression in E. coli
				(33,35,65,67,119,185,186,200)	(152,155,156,159,204,206,207)
CDPS 37	Burkholderia lata	WP_011350007.1	b-proteobacterium	LLGAWIII	TVFRKMT	cEA (100%)	from Jacques et al. (2015) Nature Chem. Biol. 11, 721-727
CDPS 38	Gordonia effusa	WP_007317485.1	actinobacterium	ILAAWIIV	TRFRQIS	cEA (97%)	from Jacques et al. (2015) Nature Chem. Biol. 11, 721-727
CDPS 39	Nocardia brasiliensis	WP_014985896.1 / AFU03041.1	actinobacterium	VLAAWIIV	TRFRQIS	cEA (96%)	from Jacques et al. (2015) Nature Chem. Biol. 11, 721-727
CDPS 40	Streptomyces albulus	WP_016572541.1 / EOT03807.1	actinobacterium	ILAAWIIV	TKFRQMT	cEA (97%)	from Jacques et al. (2015) Nature Chem. Biol. 11, 721-727
CDPS 43	Pseudomonas sp. M47T1	WP_008372311.1	g-proteobacterium	LLAAWIIV	TLFRQMT	cEA (100%)	from Jacques et al. (2015) Nature Chem. Biol. 11, 721-727
CDPS 59	Xenorhabdus doucetiae	WP_045968203.1 / CDG16097.1	g-proteobacterium	VLAAWIII	TVFRKMT	cEA (92%), cSE (7%)	from Jacques et al. (2015) Nature Chem. Biol. 11, 721-727
CDPS 60	Photorhabdus luminescens BA1	EYU14754.1 / WP_051560779.1	g-proteobacterium	ILAAWIIV	TIFRQMT	cEA (100%)	from Jacques et al. (2015) Nature Chem. Biol. 11, 721-727
CDPS 61	Mycobacterium neoaurum	WP_030135402.1	actinobacterium	ILAAWIIV	TRFRQIS	cEA (80%), cAP 18%)	from Jacques et al. (2015) Nature Chem. Biol. 11, 721-727
	Streptomyces sclerotialus	WP_030608090.1	actinobacterium	VLAAWIIV	TRFRQMT
	Streptomyces sp. NRRL S-31	WP_030753840.1	actinobacterium	ILAAWIIV	TRFRQMT
	Gordonia malaquae	WP_008377182.1	actinobacterium	ILAAWIIV	TRFRQIS
	Streptomyces catenulae	WP_078654314.1	actinobacterium	VLAAWIII	TKFRQMT
	Xenorhabdus bovienii	WP_038217221.1 / CDG96849.1	g-proteobacterium	LLVAWVII	TSFRRMT
	Burkholderia cepacia	WP_027792782.1/AIO26272.1	b-proteobacterium	LLGAWIII	TVFRKMT
	Bartonella rattaustraliani	WP_019223983.1	actinobacterium	VLAAWIIV	TVFRQMT
	Streptomyces carneus/ Nocardia carnea	WP_033242173.1	actinobacterium	ILAAWIIV	TVFRQIS
	Nocardia sp. W9851/ Nocardia vulneris	KIA61775.1 / WP_043676834.1	actinobacterium	LLAAWIIV	TRFRQIS
	Mycobacterium sp. UNCCL9	WP_051936859.1	actinobacterium	ILAAWIIV	TRFRQIS
	Mycobacterium neoaurum	WP_019510815.1 /KUM09461.1	actinobacterium	ILAAWIIV	TRFRQIS
	Nocardia tenerifensis	WP_040741344.1	actinobacterium	LLAAWIIV	TRFRQIS
	Burkholderia cenocepacia	WP_040130677.1 / AIO35822.1	b-proteobacterium	LLAAWIII	TVFRKMT
	Streptomyces ahygroscopicus	WP_044378072.1	actinobacterium	ILAAWIIV	TKFRQMT
	Multispecies: Xenorhabdus	WP_047771128.1 / KLU14501.1	g-proteobacterium	LLAAWVII	TVFRKMT
	Streptomyces sp. WM6378	WP_053729577.1	actinobacterium	VLAAWIII	TKFRQMT
	Pseudomonas sp. Leaf127	KQQ62626.1 / WP_056836437.1	g-proteobacterium	LLAAWIIV	TLFRQMT
	Streptomyces sp. MBT76	WP_058041310.1	actinobacterium	VLAAWVIV	TKFRQMT
	Burkholderia pseudomultivorans	KWF13383.1 / WP_060249025 .1	b-proteobacterium	LLAAWIII	TVFRKMT
	Gammaproteobacteria bacterium RIFCSPHIGHO2_12_FULL_37_14	OGT35895.1	g-proteobacterium	VLSAWIII	TTFRQMT
	Streptomyces sp. CB02923	OKI06048.1 / WP_079193955.1	actinobacterium	ILAAWIIV	TKFRQMY
	Actinomadura hibisca	WP_067479825.1	actinobacterium	ILAAWIIV	TRFRQMT
	Nocardia terpenica	WP_067590692 .1/ KZM73402.1	actinobacterium	ILAAWIIV	TRFRQIS
	Actinomadura kijaniata	WP_067826548.1	actinobacterium	VLAAWVIV	TRFRQMT
	Nocardia altamirensis	WP_069160449.1	actinobacterium	VLAAWIIV	TRFRQIS
	Nocardia vermiculata	WP_067869046.1	actinobacterium	ILAAWIIV	TRFRQIS
	Photorhabdus luminescens	WP_065392303.1 / OCA52398.1	g-proteobacterium	ILAAWIIV	TIFRQMT
	Photorhabdus luminescens	WP_049584064.1 /KMW72610.1	g-proteobacterium	ILAAWIIV	TIFRQMT
	Streptomyces alboverticillatus	WP_086567003 .1	actinobacterium	ILAAWIIV	TKFRQMT
	Proteins with 98% or more sequence identity with the above sequences
+7	reference: [Burkholderia pseudomultivorans]	KWF13383.1 / WP_060249025.1
	Burkholderia pseudomultivorans	WP_060335598.1 / KWI52069.1	b-proteobacterium	LLAAWIII	TVFRKMT
	Burkholderia pseudomultivorans	WP_059477506.1 / KVG68182.1	b-proteobacterium	LLAAWIII	TVFRKMT
	Burkholderia pseudomultivorans	WP_059516302.1/ KVC27098.1	b-proteobacterium	LLAAWIII	TVFRKMT
	Burkholderia pseudomultivorans	WP_060298671.1 / KWF67662.1	b-proteobacterium	LLAAWIII	TVFRKMT
	Burkholderia pseudomultivorans	WP_069244285.1 / AOI89529.1	b-proteobacterium	LLAAWIII	TVFRKMT
	Burkholderia pseudomultivorans	WP_059604339.1 / KVC41125.1	b-proteobacterium	LLAAWIII	TVFRKMT
	Burkholderia sp. TJI49	EGD04991.1	b-proteobacterium	LLAAWIII	TVFRKMT
+6	reference: [Burkholderia cepacia]	WP_027792782.1/AIO26272.1
	Burkholderia cepacia	WP_059688272.1 /KVE76003.1	b-proteobacterium	LLGAWIII	TVFRKMT
	Burkholderia cepacia	WP_060156772.1/ KVV26666.1	b-proteobacterium	LLGAWIII	TVFRKMT
	Burkholderia cepacia	WP_059524093.1 / KVH35143.1	b-proteobacterium	LLGAWIII	TVFRKMT
	MULTISPECIES: Burkholderia	WP_048027334.1	b-proteobacterium	LLGAWIII	TVFRKMT
	MULTISPECIES: Burkholderia cepacia complex	WP_021156571.1	b-proteobacterium	LLGAWIII	TVFRKMT
	Burkholderia cepacia	WP_060372570.1 / KWC76250.1	b-proteobacterium	LLGAWIII	TVFRKMT
+1	reference: [Streptomyces albulus]	WP_016572541.1 / EOT03807.1
	Streptomyces albulus	AIA07826.1 / WP_038524059.1	actinobacterium	ILAAWIIV	TKFRQMT
+2	reference: [Nocardia Brasiliensis]	WP_014985896 / AFU03041.1
	Nocardia brasiliensis NBRC 14402	GAJ84339.1 / WP_042260316.1	actinobacterium	VLAAWIIV	TRFRQIS
	Nocardia brasiliensis	WP_036561759.1	actinobacterium	VLAAWIIV	TRFRQIS
+2	reference: [Photorhabdus luminescens]	WP_065392303.1 / OCA52398.1
	Photorhabdus luminescens	WP_036814346.1 / KGM26210.1	g-proteobacterium	ILAAWIIV	TIFRQMT
	Photorhabdus luminescens	WP_046395269.1	g-proteobacterium	ILAAWIIV	TIFRQMT
	sequences not retained (too short or no obvious catalytic residue)
	Xenorhabdus mauleonii	SFJ83986.1	g-proteobacterium
	Xenorhabdus innexi	SIP71818.1	g-proteobacterium

## Sheet: cLE
	11 + 8 proteins
	cyclo(L-Ala-L-Glu) synthases
	Organism	Protein identity	Phylum	Pocket P1	Pocket P2	Activity upon overexpression in E. coli
				(33,35,65,67,119,185,186,200)	(152,155,156,159,204,206,207)
CDPS 44	MULTISPECIES: Pseudomonas	AAY90674.1 / WP_011059731.1	g-proteobacterium	VAVAWIIV	TVFRQMT	cLE (99%)	from Jacques et al. (2015) Nature Chem. Biol. 11, 721-727
CDPS 36	Vibrio brasiliensis	WP_006880660.1	g-proteobacterium	IAMAWAII	TTFRQMS	cLE (58%), cLA (20%), cLP (14%)	from Jacques et al. (2015) Nature Chem. Biol. 11, 721-727
	Pseudomonas sp. CMAA1215	ERO61752.1 /WP_022642814.1	g-proteobacterium	VAVAWIIV	TVFRQMT
	Pseudomonas sp. CF161	WP_020297453.1 / EPL08741.1	g-proteobacterium	VAVAWIIV	TVFRQMT
	Pseudomonas alcaligenes	EQM66719.1 / WP_021221898.1	g-proteobacterium	VAVAWIIV	TVFRQMT
	MULTISPECIES: Pseudomonas	WP_044402841.1 / KIV73774.1	g-proteobacterium	VAVAWIIV	TVFRQMT
	Pseudomonas gingeri	WP_017126591.1	g-proteobacterium	VAVAWIIV	TVFRQMT
	MULTISPECIES: Pseudomonas	WP_060837942.1 / BAQ73104.1	g-proteobacterium	VAVAWIIV	TVFRQMT
	Pseudomonas sp. CCOS191	CRI57177.1/ WP_046855617.1	g-proteobacterium	VAVAWIIV	TVFRQMT
	Pseudomonas sp. 250J	WP_050705754.1	g-proteobacterium	VAVAWIIV	TVFRQMT
	Pseudomonas fuscovaginae	KPA88472.1/WP_054061371.1	g-proteobacterium	VAVAWIIV	TVFRQMT
	Proteins with 98% or more sequence identity with the above sequences
+1	reference: [Pseudomonas alcaligenes]	EQM66719.1 / WP_021221898.1
	Pseudomonas alcaligenes	WP_043242850.1	g-proteobacterium	VAVAWIIV	TVFRQMT
+4	reference: [Pseudomonas]	AAY90674.1 / WP_011059731.1
	Pseudomonas sp. PH1b	WP_025127858.1	g-proteobacterium	VAVAWIIV	TVFRQMT
	Pseudomonas fluorescens/Pseudomonas saponiphila	WP_047302332.1 / SED09776.1	g-proteobacterium	VAVAWIIV	TVFRQMT
	Pseudomonas fluorescens	WP_047284290.1	g-proteobacterium	VAVAWIIV	TVFRQMT
	Pseudomonas fluorescens	WP_016965353.1	g-proteobacterium	VAVAWIIV	TVFRQMT
+3	reference: [Pseudomonas sp. CMAA1215]	ERO61752.1 / WP_022642814.1
	MULTISPECIES: Pseudomonas	WP_068582152.1	g-proteobacterium	VAVAWIIV	TVFRQMT
	Pseudomonas sp. CMR5c	WP_053135393.1	g-proteobacterium	VAVAWIIV	TVFRQMT
	MULTISPECIES: Pseudomonas	WP_085596080.1	g-proteobacterium	VAVAWIIV	TVFRQMT

## Sheet: cGE
	7 proteins
	cyclo(L-Gly-L-Glu) synthases
	Organism	Protein identity	Phylum	Pocket P1	Pocket P2	Activity upon overexpression in E. coli
				(33,35,65,67,119,185,186,200)	(152,155,156,159,204,206,207)
CDPS 87	Legionella lansingensis	WP_051546209.1	g-proteobacterium	LFVAWIVI	NTYRKLT	cGE (100%)
	Legionella cherrii]	KTC82339.1 / WP_081776874.1	g-proteobacterium	LFVAWIVI	NTYRKLT
	Legionella steelei	WP_058509431.1 / KTD71096.1	g-proteobacterium	LFVAWIVI	NTYRKLT
	Legionella waltersii	WP_058479663.1 / KTD82370.1	g-proteobacterium	LFVAWIVI	NTYRKLT
	Legionella parisiensis	KTD39970.1 / WP_082650346.1	g-proteobacterium	LFVAWIVI	NTYRKLT
	Fluoribacter bozemanae	WP_058458721.1 / KTC75053.1	g-proteobacterium	LFVAWIVI	NTYRKLT
	Legionella steigerwaltii	KTD77215.1 / WP_082650813.1	g-proteobacterium	LFVAWIVI	NTYRKLT
			7

## Sheet: NYH CDPSs
	64 + 4 proteins
	NYH cyclodipeptide synthases
	Organism	Protein identity	Phylum	Pocket P1	Pocket P2	Activity upon overexpression in E. coli
				(33,35,65,67,119,185,186,200)	(152,155,156,159,204,206,207)
CDPS 8	Candidatus Odyssella thessalonicensis	WP_010302596.1	a-proteobacterium	LGFMIIWF	ASIQDPL	cGV (99%), cVP	from Jacques et al. (2015) Nature Chem. Biol. 11, 721-727
CDPS 102	Algicola sagamiensis	WP_018694280.1*	g-proteobacterium	VGYPSIFF	SAIKDPT	cCG (86,1%), cCC (13,8%)	WP_083938403.1 : new NCBI entry, longer in N-ter
	Powai lake megavirus	ANB50207.1	virus	LGIMYLCM	LNMSESD
	Actinoalloteichus sp. ADI127-7	APU15476.1/WP_083683283.1	actinobacterium	FSVPLFVS	TVVSRAE
	Saccharopolyspora shandongensis	SDY19100.1	actinobacterium	AAVAFWFM	MDVAVPA
	Amycolatopsis sp. M39	WP_067588543.1	actinobacterium	AALALWFV	MDCAVPA
CDPS 16	Streptomyces sviceus	WP_007379823.1	actinobacterium	FGAPFFLF	MGVTAPA	cLV 90%), cPV (10%)	from Jacques et al. (2015) Nature Chem. Biol. 11, 721-727
	Streptomyces canus	WP_020118017.1	actinobacterium	FGAPFFLF	MGVTAPA
	MULTISPECIES: Streptomyces	WP_031039194.1 / KUM86928.1	actinobacterium	FGAPFFLF	MGVTAPA
	Streptomyces sp. 351MFTsu5.1	WP_020138576.1	actinobacterium	FGAPFFLF	MGVTAPA
	Streptomyces sp. NRRL B-3229	WP_030325749.1	actinobacterium	FGAPFFLF	MGVTAPA
	Streptomyces sp. NRRL B-24085	WP_053851324	actinobacterium	FGAPFFPA	RGAPGTR
	Streptomyces griseorubiginosus	KUN63097 / WP_062242235.1	actinobacterium	FGAPFFLF	MGVTRTP
	Streptomyces phaeopurpureus	KUM68403.1 / WP_062032054.1	actinobacterium	FGAPFFLF	MGVTRTP
CDPS 84	Allokutzneria albata	WP_030429206.1	actinobacterium	LGLPWFLF	IRVTRSP	cFI (99,9%), cLI, cPI	WP_081900237.1 : new NCBI entry, longer in N-ter
CDPS 81, inactive	Streptomyces roseoverticillatus	WP_030368926.1	actinobacterium	LGIPGFML	VAAGRIP	-	WP_078660494.1 : new NCBI entry, longer in N-ter
CDPS 80, inactive	Streptomyces natalensis	WP_030063555.1	actinobacterium	LGFPSLIV	TEATRLG	-	WP_078970061.1 : new NCBI entry, longer in N-ter
CDPS 79, inactive	Kibdelosporangium aridum	WP_033386322.1	actinobacterium	VGMAWFFF	VVVGRLP	-
CDPS 78	Kibdelosporangium aridum	WP_084425896.1	actinobacterium	LGLAWIGC	VAYHRLA	cFG(100%)
CDPS 76, inactive	Streptacidiphilus albus	WP_034086738.1	actinobacterium	VGLPWLIF	VGASRIE	-
	Allokutzneria sp. NRRL B-24872	WP_086825138.1	actinobacterium	LGLPWFLF	IRVTRSP
CDPS 72, inactive	Streptomyces sp. AW19M42	WP_024491760.1*	actinobacterium	VGVPMLLF	MTASRVP	-
	Streptomyces sp. CB00072	WP_079191956.1	actinobacterium	VGVPMLLF	MYATRVP
	Streptomyces sp. OspMP-M43	SCE60717.1	actinobacterium	VGVPMLLF	MTATRVP
	Streptomyces sp. MnatMP-M77	SBV06172.1	actinobacterium	VGVPMLLF	MTATRVP
	Streptomyces sp. TSRI0395	WP_073959510.1	actinobacterium	VGVPMLLF	MTATRVP
	Actinosynnema sp. ALI-1.44	ONI77823.1	actinobacterium	LGMLWLLF	IDYTRNE
	Streptomyces sp. CB02115	WP_079198914.1	actinobacterium	VGVPMLLF	MTATRVP
	Streptomyces	SCK62363.1*	actinobacterium	VGVPLLLF	MTAARVP
	Streptomyces uncialis	WP_073785877.1*	actinobacterium	VGVPLLLF	MTAARVP
	Streptomyces lushanensis	WP_079124834.1*	actinobacterium	VGVPLLLF	MTATRVP
	Streptomyces scabrisporus	WP_078980815.1*	actinobacterium	VGLPMLLF	MAAGRVP
	Spirosoma aerolatum	WP_080055323.1	bacteroidetes	LGVPWYLI	KSVKQSA
CDPS 67	Streptomyces catenulae	WP_030289455.1	actinobacterium	VGITMFFV	MHFGVTP	cFY(100%)
CDPS 66	Actinomadura oligospora	WP_026411671.1	actinobacterium	LGVAIFLC	HFVGKLP	cFY (94%), cYY (6%)
	Nonomuraea sp. ATCC 55076	WP_080040009.1	actinobacterium	LGVALTLL	ADEGKMP
CDPS 11, inactive	Kutzneria sp. 744	EWM19378.1 / WP_084580792.1	actinobacterium	LGVPWLLF	MEEVRTP	-	from Jacques et al. (2015) Nature Chem. Biol. 11, 721-727
CDPS 77	Streptomyces scabrisporus	WP_020551384.1	actinobacterium	LGFPWLVF	TGARRMD	cLV (56,2%), cLT (5,9%), cLL (18%), cLI (18,3%), cLA
	Streptomyces sp. MBT76	WP_058043912.1	actinobacterium	LGFPWLVF	TGAHRMD
	Streptomyces tsukubensis	WP_077974352 / OON71440.1	actinobacterium	LGFPWLVF	TEAGRMA
	Streptomyces gilvosporeus	WP_083102670.1	actinobacterium	LGFPSLIV	TEATRLG
	Streptomyces sp. DvalAA-43	SCE24257.1	actinobacterium	LGLPWLIF	VEASRIA
	Streptomyces chattanoogensis	WP_078971073.1	actinobacterium	LGFPSLIV	TAATRLG
	Kibdelosporangium phytohabitans	WP_054295455.1	actinobacterium	LGLAWIGC	IAYHRLA
	Actinosynnema sp. ALI-1.44	WP_076987550.1	actinobacterium	LGLAWIGC	IAYHRLA
	Candidatus Ryanbacteria bacterium RIFCSPHIGHO2_01_FULL_48_80	OGZ44804.1	Metagenome	LGMPWFIY	TGCGRMP
	Candidatus Andersenbacteria bacterium RIFCSPHIGHO2_01_FULL_46_36	OGY31047.1	Metagenome	LGMPWLIY	TGVGRMP
	Candidatus Kerfeldbacteria bacterium RIFOXYA2_FULL_38_24	OGY85379.1	Metagenome	VGLAWFLY	TAVGKWT		ABC transporter-domain in C-ter (about 250 aa)
	Candidatus Moranbacteria bacterium RIFOXYD1_FULL_44_9	OGI43181.1	Metagenome	IGFAWFLY	TGVGKWE		ABC transporter-domain in C-ter (about 250 aa)
	Nocardia altamirensis	WP_069161627.1	actinobacterium	AVVPWFML	LRAARFE
	Kitasatospora sp. MY 5-36	WP_049655871.1	actinobacterium	VGVPLLVL	AGYTRWP
	Paraburkholderia susongensis	WP_085480341.1 / SMG06735.1	b-proteobacterium	LGMAWILF	LAASRFD
	Rhodococcus rhodnii	WP_037251829.1	actinobacterium	LGLAWIGC	VAYHRLA
	Kibdelosporangium sp. MJ126-NF4	CTQ92813.1	actinobacterium	LGLAWIGC	VAYHRLA
	Streptacidiphilus jiangxiensis	WP_042454865.1	actinobacterium	LGVVWLLF	VTAHRIE
	Gilliamella apicola	OCG39261 / WP_075538227.1	g-proteobacterium	LGLPFFII	QKANCWP
	Xenorhabdus japonica	SFN97526.1	g-proteobacterium	VGIPFFII	QKANSWS
	Citrobacter braakii	WP_080858864.1	g-proteobacterium	LGLPFFLI	QKAKCWP
	Gilliamella apicola	WP_086337312.1	g-proteobacterium	LGLPFFII	QKANCWP
Nvec2	Nematostella vectensis	XP_001636126	Metazoa eukaryota	LGFPWYIF	ERVKRWP	cWL, cWF	from Seguin et al. (2009) Chem Biol 18, 1362-1368
	Exaiptasia pallida	KXJ16536	Metazoa eukaryota	LGVPWFVV	LAKGXWE
	Exaiptasia pallida	KXJ06569	Metazoa eukaryota	VGFPWFLF	SAACRWP
	Acropora digitifera	XP_015767045	Metazoa eukaryota	MGFPWFLF	SMACRWP
	Orbicella faveolata	XP_020616991.1	Metazoa eukaryota	MGFPWFLV	SAACRWP
	Proteins with 98% or more sequence identity with the above sequences
+1	Reference: [Streptomyces chattanoogensis]	WP_078971073.1
	Streptomyces lydicus A02	WP_078983443.1	actinobacterium	LGFPSLIV	TAATITP
+1	Refernce: [Kitasatospora sp. MY 5-36]	WP_049655871.1
	Streptomyces sp. CB02056	OKI07012.1	actinobacterium	VGVPLLVL	AGYTRWP
+ 2	Reference: [Gilliamella apicola]	OCG39261.1/ WP_075538227.1
	Gilliamella apicola	WP_065586985.1/ OCG20709.1	g-proteobacterium	LGLPFFII	QKANCWP
	Gilliamella apicola	WP_065608870 / OCG79638.1	g-proteobacterium	LGLPFFII	QKANCWP
	sequences not retained (too short or no obvious catalytic residue)
	Orbicella faveolata	XP_020612772.1	Metazoa eukaryota
	Acropora digitifera	XP_015762793 .1	Metazoa eukaryota
	Platyneireis dumerilii	CAM91773.1	Metazoa eukaryota
	* sequence completed/modified in N-part

## Sheet: cPX
	9 proteins
	cyclo(L-Pro-L-Aaa) synthases
	Organism	Phylum	Protein identity	Pocket P1	Pocket P2	Activity upon overexpression in E. coli
				(33,35,65,67,119,185,186,200)	(152,155,156,159,204,206,207)
CDPS 10	Sphingobium japonicum	WP_081440677.1	a-proteobacterium	LAPFWLLF	MTLPRPS	cPM (95%), cPL	from Jacques et al. (2015) Nature Chem. Biol. 11, 721-727
CDPS 83	Lysobacter antibioticus	WP_031370097.1	g-proteobacterium	VGLPWFFF	ATAGRIS	cPR (100%)
CDPS 82	Streptomyces varsoviensis	WP_030889157.1	actinobacterium	LGFPWFMF	LKAGQFE	cPL (66%), cPA (20%), cPV (8%), cPF (2%), cPM, cLL, cLA, cPI, cAA, cPW
CDPS 98	Vibrio sagamiensis	WP_039983964.1	g-proteobacterium	LGLPWLFF	NQCNSFR	cPM(95%), cMA (4%), cPA
CDPS 100	Nocardia concava	WP_040813043.1	actinobacterium	CGHPWLLY	TDVHRIP	cPP (100%)
	Nocardia yamanashiensis	WP_067709647.1	actinobacterium	LGHPWLLY	TNVHRIP
	Nocardia altamirensis	WP_069159603.1	actinobacterium	LGHPWLLY	TNVHRIP
	Lysobacter antibioticus	WP_057916564.1/ ALN63715.1	g-proteobacterium	VGLPWFFF	ANAGRIA
	Lysobacter antibioticus	WP_079248143.1	g-proteobacterium	VGLPWFLF	ANAGRIP
	* sequence completed/modified in N-part

[truncated: 7 more sheets: cW1X,  cFX, cW2X, cLL, cYY , cCC, cWW]
