# Supplementary material for: A Comprehensive Overview of the Cyclodipeptide Synthase Family Enriched with the Characterization of 32 New Enzymes
Source: Front Microbiol. 2018 Feb 12;9:46. doi: 10.3389/fmicb.2018.00046 (PMC5816076; doi:10.3389/fmicb.2018.00046)
Supplement: Supplemental Data Set 5 — Sequence alignment of CDPSs, used to generate the phylogenetic tree. [file DataSheet5.FASTA]

>WP_078963342.1/1-236
------------------------------------------------------------
----------------------------------------------------MTTASVLM
ADVFEVQPY-TS--HCEVI----LGEGAHAVIGVSPG--NS-Y-------FS-ARRLHD-
-LARWGL----DH----------------------------------------FD-RVDF
VYTDLYV-AEMYEASGYPPD----------------------------------------
------------------------------EAR-RK-AVKN----LRGVRAKVRD-AVS-
--A---------------------------------------------------------
---A-------------DPDGL-RLD-WHPMS-EFRTN------PAYQEIHRHLQARLA-
SDGAFRAVCEALVNRFLSAR----G-----------------------EAPTE-RQRAVC
LEYVCAEAPLFLDTPAI-----------------------LK----VPSSLNCYHQLLPM
AELLYSRGA------GLRASRNQGHAIVTPIAL-EGAVA---------------------
-------------------------------------------
>WP_079048752.1/1-236
------------------------------------------------------------
----------------------------------------------------MTTASVLM
ADVFEVQPY-TS--HCEVI----LGEGAHAVIGVSPG--NS-Y-------FS-ARRLHD-
-LARWGL----DH----------------------------------------FD-RVDF
VYTDLYV-AEMYEASGYPPD----------------------------------------
------------------------------EAR-RK-AVKN----LRGVRAKVRD-AVS-
--A---------------------------------------------------------
---A-------------DPEGL-RMD-WHPMS-EFRTN------PAYQDIHQHLKARLA-
SDGAFRAVCDALVNRFLSAR----G-----------------------ETPTE-RQRAVC
LEYVCAEAPLFLDTPAI-----------------------LK----VPSSLNCYHQLLPM
AELLYSRGA------GLRASRNQGHAIVTPAA-LEGTAA---------------------
-------------------------------------------
>gi|973824773|gb|KUM95436.1|/1-
------------------------------------------------------------
----------------------------------------------------MTTASVLM
ADVFEVQPY-TS--HCEVI----FGEGAHAVIGVSPG--NS-Y-------FS-AQRLHD-
-LARWGL----DH----------------------------------------FE-RVDF
VYTDLYV-AEMYEASGYAPD----------------------------------------
------------------------------EAR-RK-AVKN----LRGVRAKVRD-AVC-
--A---------------------------------------------------------
---T-------------DPEGK-RLD-WQPMS-AFRTN------PAYQEIHRQLKNRLQ-
ADGDFRAVCNALVSRFLAAR----G-----------------------EAASE-EQRTVC
LEYVCAEAPLFLDTPAI-----------------------LK----VPSSLNCYHQLLPM
AELLYSRGA------GLRASRNQGHAIVTPAAPEGAAA----------------------
-------------------------------------------
>WP_078893969.1/1-236
------------------------------------------------------------
----------------------------------------------------MTTASVLM
ADVFEVQPY-TS--HCEVI----LREGAHAVIGVSPG--NS-Y-------FS-ARRLHD-
-LTRWGL----DH----------------------------------------FD-RVDF
VYTDLYV-AEMYEASGYPPD----------------------------------------
------------------------------EAR-RK-AVKN----LRGVRAKVRD-AVS-
--A---------------------------------------------------------
---A-------------DPDGV-RLD-WHPMS-EFRTN------PAYQEIHRQLQERLV-
SDGAFRSVCETLVNRFLMAR----G-----------------------ETPTE-RQRAVC
LEYVCAEAPLFLDTPAI-----------------------LR----VPSSLNCYHQLLPM
AELLYSRGA------GLRASRNQGHAIVTPTALEGAAE----------------------
-------------------------------------------
>gi|972706241|emb|CUW26107.1|/1
------------------------------------------------------------
----------------------------------------------------MTTASVLM
ADVFEVQPY-TS--HCEVI----LGEGAHAVIGVSPG--NS-Y-------FS-ARRLHD-
-LARWGL----DH----------------------------------------FD-RVDF
VYTDLYV-AEMYEASGYPPD----------------------------------------
------------------------------EAR-RK-AVKN----LRGVRAKVRD-AVT-
--A---------------------------------------------------------
---A-------------DPDGT-RLD-WHPMS-EFRTN------PAYQEIHRQLKARLV-
CDGSFRAVCEALVNRFLSAR----G-----------------------ETPTE-RQRAVC
LEYVCAEAPLFLDTPAI-----------------------LK----VPSSLNCYHQLLPM
AELLYSRGA------GLRASRNQGHAIVTPAAPEGTTA----------------------
-------------------------------------------
>WP_071376131.1/1-236
------------------------------------------------------------
----------------------------------------------------MTTASVLL
ADLFEVQPY-TS--HCEVI----LGEGAHAVIGVSPG--NS-Y-------FS-ARRLHA-
-LARWGL----DH----------------------------------------FD-RVDF
VYTDLYV-AEMYEASGYPPD----------------------------------------
------------------------------EAR-RK-AVKN----LRGVRAKVRD-AVN-
--G---------------------------------------------------------
---A-------------DPDGA-RLD-WHPMS-EFRTN------PAYQEIHRQLAARLS-
ADGAFRAVCDALVNRFLTAR----G-----------------------EEPTE-RLRAVC
LEYVCAEAPLFLDTPAI-----------------------LK----VPSSLNCYHQLLPM
AELLYSRGA------GLRASRNQGHAVVTPVAVEGTAA----------------------
-------------------------------------------
>WP_079173775.1/1-236
------------------------------------------------------------
----------------------------------------------------MTTASVLL
ADLFEVQPY-TS--HCEVI----LDEGAHAVIGVSPG--NS-Y-------FS-ARRLHA-
-LARWGL----DH----------------------------------------FD-QVDF
VYTDLYV-AEMYEASGYPPD----------------------------------------
------------------------------EAR-RK-AVKN----LRGVRAKVRD-AVN-
--G---------------------------------------------------------
---A-------------DPDGG-RLD-WHPMS-EFRTN------PAYQEIHRQLAARLS-
TDGAFRAVCDALVNRFLTAR----G-----------------------EEPTE-RLRAVC
LEYVCAEAPLFLDTPAI-----------------------LQ----VPSSLNCYHQLLPM
AELLYSRGA------GLRASRNQGHAVVTPAAVEGTAA----------------------
-------------------------------------------
>SED28998.1/1-236
------------------------------------------------------------
----------------------------------------------------MTTASVLM
ADVFEVQPF-TS--HCEII----LDEGAHAVIGVSPG--NS-Y-------FS-ARRLHD-
-LAGWGL----DR----------------------------------------FE-KVDF
VYTDLYV-AEMYEASGYPPD----------------------------------------
------------------------------EAR-RK-AVKN----LRGVRAKVRE-AVS-
--A---------------------------------------------------------
---A-------------DPEGL-RLD-WHAMS-EFRTN------PAYQEIHRQLTARLA-
SDGAFRAVCDALVNRFLAAR----G-----------------------EEPTE-RLRAVC
LEYVCAEAPLFLDTPAI-----------------------LD----VPSSLNCYHQLLPM
AELLYSRGA------GLRASRNQGHAVVTPAVLEGAAA----------------------
-------------------------------------------
>WP_073895272.1/1-229
------------------------------------------------------------
-----------------------------------------------------------M
ADVFEVQPY-TS--HCEII----LDEGAHAVIGVSPG--NS-Y-------FS-ARRLHE-
-LAAWGL----AR----------------------------------------FE-KVDF
VYTDLYV-AEMYEASGYPPD----------------------------------------
------------------------------EAR-RK-AVKN----LRGVRAKVRE-AVS-
--A---------------------------------------------------------
---A-------------DPEGL-RLD-WHAMS-EFRTN------PAYQEIHRQLKARLA-
SDGAFRAVSDALVNRFLAAR----G-----------------------EEPTE-RLRAVC
LEYVCAEAPLFLDTPAI-----------------------LD----VPSSLNCYHQLLPM
AELLYSRGA------GLRASRNQGHAVVGPAALEGAAA----------------------
-------------------------------------------
>WP_078992644.1/1-229
------------------------------------------------------------
-----------------------------------------------------------M
ADVFEVQPY-TS--HCKVI----LGEGAHAVIGVSPG--NS-Y-------FS-ARRLHD-
-LARWGL----DH----------------------------------------FD-RVDF
VYTDLYV-AEMYEASGYPPD----------------------------------------
------------------------------EAR-RK-AVKN----LRGVRAKVRD-AVT-
--E---------------------------------------------------------
---A-------------DPDGV-RLD-WHPMS-EFRTN------PAYQEIHRQLKARLC-
SDGAFRAVCDALVNRFLTAR----G-----------------------EEPTE-NLQAVC
LEYVCAEAPLFLDTPAI-----------------------LK----VPSSLNCYHQLLPM
AELLYSRGA------GLRASRNQGHAVVTPAALEGTVA----------------------
-------------------------------------------
>WP_079133775.1/1-229
------------------------------------------------------------
-----------------------------------------------------------M
ADVFEVQPY-TS--HCEVI----LGEGAHAVIGVSPG--NS-Y-------FS-ARRLHD-
-LARWGL----DH----------------------------------------FD-RVDF
VYTDLYV-AERYEASGYPLD----------------------------------------
------------------------------EAR-RK-AVKN----LRGVRAKVRD-AVT-
--R---------------------------------------------------------
---A-------------DPDGK-RLD-WHPMS-EFRTN------PAYQEIHRHLKERLG-
SDAAFRAVCDTLVNRFLTAR----G-----------------------EEPTE-GLRAVC
LEYVCAEAPLFLDTPAI-----------------------LK----VPSSLNCYHQLLPM
AELLYSRGA------GLRASRNQGHAIVTPAAVEGTAA----------------------
-------------------------------------------
>WP_079147452.1/1-229
------------------------------------------------------------
-----------------------------------------------------------M
ADVFEVQPY-TS--HCEVI----FGEGAHAVIGVSPG--NS-Y-------FS-AQRLHD-
-LARWGL----DH----------------------------------------FD-RVDF
VYTDLYV-AEMYEASGYAPD----------------------------------------
------------------------------EAR-RK-AVKN----LRGVRAKVRD-AVS-
--A---------------------------------------------------------
---A-------------DPEGK-RLD-WQPMS-AFRTN------PAYQEIHQRLKSRLQ-
ADSDFRAVCDALVSRFLSAR----G-----------------------ETVSE-RQRTVC
LEYVCAEAPLFLDTPAI-----------------------LK----VPSSLNCYHQLLPM
AELLYSRGA------GLRASRNQGHAIVTPAAPEGAAA----------------------
-------------------------------------------
>gi|852467980|gb|AKN75775.1|/1-
------------------------------------------------------------
-----------------------------------------------------------M
ADVFEVQPY-TS--HCEVI----LGEGAHAVIGVSPG--NS-Y-------FS-ARRLHD-
-LARWGL----DH----------------------------------------FD-RVDF
VYTDLYV-AEMYEASGYPPD----------------------------------------
------------------------------EAR-RK-AVKN----LRGVRAKVRD-AVT-
--A---------------------------------------------------------
---A-------------DPDGT-RLD-WHPMS-EFRTN------PAYQEIHRQLKARLV-
SDGSFRAVCEALVNRFLTAR----G-----------------------ETPTE-RQRAVC
LEYVCAEAPLFLDTPAI-----------------------LK----VPSSLNCYHQLLPM
AELLYSRGA------GLRASRNQGHAIVTPAAPEGTTA----------------------
-------------------------------------------
>WP_079161670.1/1-230
------------------------------------------------------------
-----------------------------------------------------------M
ADVFEVQPY-TS--HCEVI----LGEGAHAVIGVSPG--NS-Y-------FS-ARRLHD-
-LARWGL----DH----------------------------------------FD-KVDF
VYTDLYV-AEMYEASGYPPD----------------------------------------
------------------------------EAR-RK-AVKN----LRGVRAKVRD-AVS-
--A---------------------------------------------------------
---A-------------DPEGL-RLD-WHPMS-EFRTN------PAYQEIHRHLTARLA-
SDGAFRAVCDALVNRFLSAR----G-----------------------EEPTE-RQRAVC
LEYVCAEAPLFLDTPAI-----------------------LK----VPSSLNCYHQLLPM
AELLYSRGA------GLRASRNQGHAIVTPAAALEGTAA---------------------
-------------------------------------------
>gi|827440054|gb|AKJ15182.1|/1-
------------------------------------------------------------
-----------------------------------------------------------M
ADVFEVQPY-TS--HCEVI----LGEGAHAVIGVSPG--NS-Y-------FS-ARRLHD-
-LARWGL----DH----------------------------------------FD-KVDF
VYTDLYV-AEMYEASGYPPD----------------------------------------
------------------------------EAR-RK-AVKN----LRGVRAKVRD-AVS-
--A---------------------------------------------------------
---A-------------DPEGL-RMD-WHPMS-EFRTN------PAYQDIHRHLTARLA-
SDGAFRAVCDALVNRFLSAR----G-----------------------ETPTE-RQRAVC
LEYVCAEAPLFLDTPAI-----------------------LK----VPSSLNCYHQLLPM
AELLYSRGA------GLRASRNQGHAIVTPAA-LEGTAA---------------------
-------------------------------------------
>gi|558527844|gb|EST19686.1|/1-
------------------------------------------------------------
-----------------------------------------------------------M
ADVFEVQPY-TS--HCEVI----LGEGAHAVIGVSPG--NS-Y-------FS-ARRLHD-
-LARWGL----DH----------------------------------------FD-RVDF
VYTDLYV-AEMYEASGYPPD----------------------------------------
------------------------------EAR-RK-AVKN----LRGVRAKVRE-AVS-
--A---------------------------------------------------------
---A-------------DPEGL-RLD-WHPMS-EFRTN------PAYQDIHRQLKDRLS-
SDGAFRAVCDALVNRFLSAR----G-----------------------ETPTE-RQRAVC
LEYVCAEAPLFLDTPAI-----------------------LK----VPSSLNCYHQLLPM
AELLYSRGA------GLRASRNQGHAIVTPAAL-EGAVA---------------------
-------------------------------------------
>WP_063762188.1/1-251
------------------------------------------------------------
-------------------------------------------MQH--VTSS-----TTP
AGLFEVEPF-TP--HCEVI----RTAGDHAVIGVSPG--NS-Y-------FS-AQRVHD-
-LARWGL----TL----------------------------------------FE-RVDF
VYTDLYV-AEMYAASGYPPE----------------------------------------
------------------------------DAR-RK-AVKN----LRGVRAKVLG-AVQA
ARA---------------------------------------------------------
---V-------------DPGGT-RLR-AHAMS-DFRGN------PAYREIHDHLQARLA-
TDDEFRTTCEKLVDSFLAGK----A-----------------------GRATE-AQREVC
LAYVCAEAPLFLDPPAI-----------------------LG----VPSSLNCYHQLLPM
AELLYARGA------GLRASRNQGHAIVTPAEGTDAEGTDTEGATDAH------------
-------------------------------------------
>WP_079056434.1/1-253
------------------------------------------------------------
-------------------------------MTA-------SEIQH--VTQADTDTDSAA
-GLFHLQPF-TP--HCEVI----RVAGDHAVIGVSPG--NS-Y-------FS-APRVHD-
-LARWGL----AL----------------------------------------FE-RVDF
VYTDLYV-AEMYAASGYPPD----------------------------------------
------------------------------DAR-RK-AVKN----LRGVRAKVLG-AVQ-
--A---------------------------------------------------------
---V-------------DPAGT-RLR-AHAMS-DFRGN------PAYREIHDRLQARLA-
TDDEFRTTCEKLVDSFLAGR----S-----------------------GRATE-AQREVC
LAYVCAEAPLFLDTPAI-----------------------LG----VPSSLNCYHQLLPM
AELLYSRGA------GLRASRNQGHAIVTPAAGTDTEGPDTDVH----------------
-------------------------------------------
>gi|973284764|gb|KUL46815.1|/1-
------------------------------------------------------------
-------------------------------MTD-------SEIQH--VTQA-ADTDSPA
-GLFEIQPF-TQ--HCEVI----RVAGDHAVIGVSPG--NS-Y-------FS-ARRVHD-
-LARWGL----AL----------------------------------------FE-RVDF
VYTDLYV-AEMYAASGYPPD----------------------------------------
------------------------------DAR-RK-AVKN----LRGVRAKVLG-AVQ-
--A---------------------------------------------------------
---V-------------DPGST-RLH-AHAMS-DFRGN------TAYREIHGRLQARLT-
TDDEFRATCEKLVDTFLAGK----A-----------------------GRVTE-AQREVC
LAYVCAEAPLFLDTPAI-----------------------LG----VPSSLNCYHQLLPM
AELLYSRGA------GLRASRNQGHAIVTPADRTTTDAH---------------------
-------------------------------------------
>SEC78718.1/1-251
------------------------------------------------------------
------------------------------MTTATA-----SEIQH--VTSAEADTDSTA
GSLFEIRPF-TP--HCEVI----RDAGDHAVIGVSPG--NS-Y-------FS-ADRVHD-
-LARWGL----AL----------------------------------------FE-RVDF
VYTDLYV-AEMYAASGYPPD----------------------------------------
------------------------------DAR-RK-AVKN----LRGVRAKVLG-AVR-
--A---------------------------------------------------------
---A-------------DPGGS-RLH-AHAMS-DFHGN------AAYREIHDRLRARLA-
TDDEFRTTCEKLVDSFLTGR----A-----------------------EGATA-AQREVC
LSYVCAEAPLFLDTPAI-----------------------LG----VPSSLNCYHQLLPM
AELLYSRGA------GLRASRNQGHAIVTPAEETVDAH----------------------
-------------------------------------------
>SDO54409.1/1-250
------------------------------------------------------------
------------------------------MTTATA-----SEIQH--VTRSDTTADSPA
-ALFEIQPF-TP--HCEVI----RTAGDHAVIGVSPG--NS-Y-------FS-AQRVLD-
-LARWGL----AL----------------------------------------FE-RVDF
VYTDLYV-AEMYAASGYPPD----------------------------------------
------------------------------DAR-RK-AVKN----LRGVRAKVLG-AVQ-
--A---------------------------------------------------------
---A-------------DPGGA-RLH-AHAMS-DFRGN------PAYREIHDRLRSRLT-
TDDEFRTTCEKLVDSFLAGK----E-----------------------GNVSD-AQREVC
LDYVCAEAPLFLDTPAI-----------------------LD----VPSSLNCYHQLLPM
AELLYSRGA------GLRASRNQGHAIVTPAEGTTDAH----------------------
-------------------------------------------
>WP_079051206.1/1-250
------------------------------------------------------------
------------------------------MTTVTV-----PEIQH--VTRADTEADSPA
-GLFDVQPF-TP--HCEVI----RAAGDHAVIGVSPG--NS-Y-------FS-ARRVHD-
-LARWGL----AL----------------------------------------FE-RVDF
VYTDLYV-AEMYAASGYPPD----------------------------------------
------------------------------DAR-RK-AVKN----LRGVRAKVLG-AVQ-
--A---------------------------------------------------------
---V-------------DPDGT-RLR-AHAMS-DFHGN------PAYREIHDHLQARLA-
TDGAFHATCEKLVDSFLAGR----A-----------------------GRATD-AQREVC
LAYVCAEAPLFLDTPAI-----------------------LD----VPSSLNCYHQLLPM
AELLYARGA------GLRASRNQGHAIVTPAEGTTDAD----------------------
-------------------------------------------
>gi|490097364|ref|WP_003999281.
------------------------------------------------------------
-------------------------------MTV-------PEIQH--VTRADTEADSPA
-GLFDVQPF-TP--HCEVI----RAAGDHAVIGVSPG--NS-Y-------FS-ARRVHD-
-LARWGL----AL----------------------------------------FE-RVDF
VYTDLYV-AEMYAASGYPPD----------------------------------------
------------------------------DAR-RK-AVKN----LRGVRAKVLG-AVQ-
--A---------------------------------------------------------
---V-------------DPDGT-RLR-AHAMS-DFHGN------PAYREIHDHLQARLA-
TDGEFRATCEKLVDSFLAGR----A-----------------------GRATA-AQHEVC
LAYVCAEAPLFLDTPAI-----------------------LD----VPSSLNCYHQLLPM
AELLYARGA------GLRASRNQGHAIVTPAEGTTDAD----------------------
-------------------------------------------
>WP_078942709.1/1-245
------------------------------------------------------------
-------------------------------MTA-------SEIQH--VTQAD--TDSPA
-GLFEIRPF-TP--HCEVI----RTAGDHAVIGVSPG--NS-Y-------FS-ARRVHD-
-LARWGL----AR----------------------------------------FE-RVDF
VYTDLYV-AEMYAASGYPPD----------------------------------------
------------------------------DAR-RK-AVKN----LRGVRAKVTG-AVQ-
--A---------------------------------------------------------
---V-------------DPAGT-RLY-AHAMS-DFRGN------PAYREIHDRLQARLA-
TDDEFRTTCEKLVDSFLAEK----A-----------------------GRASD-AQREVC
LAYVCAEAPLFLDTPAI-----------------------LG----VPSSLNCYHQLLPM
AELLYSRGA------GLRASRNQGHAIVTPAEGATDVH----------------------
-------------------------------------------
>gi|662096153|ref|WP_030053263.
------------------------------------------------------------
-------------------------------MTA-------SEIQH--VTRAD--TDSPA
-GLFEIQPF-TP--HCEVI----RTAGDHAVIGVSPG--NS-Y-------FS-ARRVHD-
-LARWGL----AR----------------------------------------FE-RVDF
VYTDLYV-AEMYAASGYPPD----------------------------------------
------------------------------DAR-RK-AVKN----LRGVRAKVLG-AVQ-
--T---------------------------------------------------------
---V-------------DPAGT-RLH-AHAMS-DFRGN------PAYREIHDHLQARLA-
TDDEFRTTCEKLVDSFLAEKAE-KA-----------------------GRATG-AQREVC
LAYVCAEAPLFLDTPAI-----------------------LG----VPSSLNCYHQLLPM
AELLYSRGA------GLRASRNQGHAIVTPAEGATDAR----------------------
-------------------------------------------
>gi|808102913|ref|WP_046260323.
------------------------------------------------------------
------------------------------MTTVTV-----SEIQH--VTPT--------
-DLFEVRPF-TP--HCEVI----RSAGDHAVIGVSPG--NS-Y-------FS-ARRVLD-
-LARWGL----AH----------------------------------------FE-RVDF
VHTDLHV-AEMYEASGYPAD----------------------------------------
------------------------------DAR-RK-AVKN----LRGVRAKVLG-AVR-
--A---------------------------------------------------------
---V-------------DPGGT-RLR-AHAMS-DFRVN------AAYRDLHEHLTARLG-
TDEEFRTTCEQLVGTFLAGK----A-----------------------ESVTE-AQREVC
MAYVCAEAPLFLDTPAI-----------------------LG----VPSSLNCYHQLLPM
AELLYAPGA------GLRASRNQGHAIVTPAQEVHVDVR---------------------
-------------------------------------------
>gi|664416876|ref|WP_030942276.
------------------------------------------------------------
------------------------------MTTATV-----SEIQH--VTPA--------
-DLFLVRPF-TP--HCEVI----RTAADHAVIGVSPG--NS-Y-------FS-AQRIHD-
-LARWGL----AL----------------------------------------FE-RVDF
VYTDLHV-AEMYEASGYTAD----------------------------------------
------------------------------DAR-RK-AVKN----LRGVRAKVLA-AVE-
--A---------------------------------------------------------
---A-------------DPEGN-RLR-AHAMS-ALRDN------PAYRQIHEDLRARLS-
RDDEFRTTCEKLVDSFLSTK----A-----------------------QEVTA-RQRAVC
MEYVTAEAPLFLDTPAI-----------------------LG----VPSSLNCYHQLLPM
AELLYSPGA------GLRASRNQGHAIVTPAEGDHTDVR---------------------
-------------------------------------------
>WP_084000215.1/1-254
------------------------------------------------------------
---------------------------MLCALTP-------TIRSS--TIPSFSPA-DDP
ARLFEVRPY-TP--HCRVI----FEDRDHAVIGVSPG--NS-Y-------FS-ARRLVD-
-LARWGA----ER----------------------------------------FD-RVDL
VYTDLHV-AEMYAALGYEPG----------------------------------------
------------------------------DAR-RK-AGKN----LRGVRAKVRA-AVD-
--S---------------------------------------------------------
---V-------------GRPGA-GVR-ARPLS-ALADI------PAYRALHEHVLSLLD-
TDAQFRGVCDALVGSFLSARVL-GG-----------------------REPTE-RQRQAC
LRYVCAEAPLFVDTPAI-----------------------LG----VPSSLNCYHQLLPM
AELLYSRGS------GLRASRNQGHAVVTPAEEDSDDR----------------------
-------------------------------------------
>WP_079148315.1/1-249
------------------------------------------------------------
------------------------------MTTETV-----FESQP--FTPPA-----SP
AGLFQIQPY-TA--HCQVI----CAEGAHAVIGVSPG--NS-Y-------FS-AQRVID-
-LARWGI----EH----------------------------------------FH-QVDF
VYTDLHV-AEMYEASGYPAD----------------------------------------
------------------------------DAR-RK-AVKN----LRGVRAKVSN-AVQ-
--T---------------------------------------------------------
---V-------------DPDGT-RLR-AHPMS-AFTSN------PAYREIHDHLQNRLR-
TDAEFRTTCEALVDAFLSSKVL-DG-----------------------RTATE-RQRAVC
LEYVCAEAPLFLDTPAI-----------------------LG----VPSSLNCYHQLLPM
AELLYSRGS------GLRASRNQGHAIVTPAQGDSDVR----------------------
-------------------------------------------
>SDK49585.1/1-241
------------------------------------------------------------
------------------------------MTAVTV-----LESQP--FT----------
-QKFHVAPY-TA--HCRVI----CEDGDHAVIGVSPG--NS-Y-------FS-AQRIHD-
-LALWGL----AL----------------------------------------FR-QVDF
VYTDLHV-AEMYEAFGYAPE----------------------------------------
------------------------------DAR-RK-FVKN----LRGVRAKVNN-AVA-
--A---------------------------------------------------------
---L-------------DPEGE-RLR-AQPMS-SFTEN------PAYREIHRHLQDRLA-
HDDDFRTTCDALVDTFLSDKVL-DG-----------------------GKATA-EQREVC
LRYVCAEAPLFLDTPAI-----------------------LG----VPSSLNCYHQLLPM
AELLYSRGH------GLRASRNQGHAIVTPAEGEAR------------------------
-------------------------------------------
>gi|918717296|ref|WP_052582226.
------------------------------------------------------------
------------------------------MTAVTV-----LELQP--FTSPQS----EA
ARRFRVEPY-TP--HCQVI----TDDGDHAVIGVSPG--NS-Y-------FS-AQRIQD-
-LALWGL----AL----------------------------------------FR-QVDF
VYTDLHV-AEMYEAFGYDPD----------------------------------------
------------------------------DAR-RK-FVKN----LRGVRAKVNN-AVA-
--A---------------------------------------------------------
---V-------------DPDGR-RLR-AQPMS-SFADN------PAYREIHDHLQGRLA-
HDEDFRATCDALVDTFLSDKVL-DG-----------------------KKATE-HQREVC
LQYVCAEAPLFLDTPAI-----------------------LG----VPSSLNCYHQLLPM
AELLYSRGH------GLRASRNQGHAIVTPAESVQGETA---------------------
-------------------------------------------
>OKJ99847.1/1-249
------------------------------------------------------------
-------------------------------------------MQP--FTTPD-----TA
AGLFTVQPY-TA--HCQVI----CAEGAHAVIGVSPG--NS-Y-------FS-AQRVID-
-LARWGT----AH----------------------------------------FD-QVDF
VYTDLHV-AEMYEASGYTAD----------------------------------------
------------------------------DAR-RK-AVKN----LRGVRAKVTN-AVA-
--T---------------------------------------------------------
---V-------------DPDGR-RLR-AHPMS-AFLDN------PAYREIHRHLLSRLA-
TDPDFRSTCDALIDAFLSSKVL-DG-----------------------RTPTA-RQREVC
VEYVCAEAPLFLDTPAI-----------------------LG----VPSSLNCYHQLLPM
AELLYSRGS------GLRASRNQGHAIVTPAAPAQHPAEGDSSDVR--------------
-------------------------------------------
>WP_064067652.1/1-249
------------------------------------------------------------
-------------------------------------------MRP--FTSPD-----TA
AGPFTVRPY-TA--HCGVI----HAEGAHAVIGVSPG--NS-Y-------FS-AGRVTD-
-LARWGA----AH----------------------------------------FD-RVDL
VYTDLHV-AEMYEASGYTPE----------------------------------------
------------------------------DAR-RK-AVKN----LRGVRAKVTN-AVA-
--A---------------------------------------------------------
---V-------------DPEGR-RLR-ARPMS-AFRDE------PAYREIHRHLLRRLE-
TDTDFRATCDALIDAFLSSKVL-AG-----------------------RTPTA-RQREVC
FAYVCAEAPLFLDTPAI-----------------------VG----VPSSLNCYHQLLPL
AELLYARGS------GLRASRNQGHAVVTPVRRGRHAAEGEPSHVR--------------
-------------------------------------------
>gi|664558552|ref|WP_031073354.
------------------------------------------------------------
------------MATR-------RTSFQLTTETV-------FEIQP--FTPPDTGT-DTA
AGLFTVRPY-TA--HCRVI----HAEGAHAVIGVSPG--NS-Y-------FS-AQRVTD-
-LARWGV----AH----------------------------------------FD-QVDF
VYTDLHV-AEMYEASGYTAD----------------------------------------
------------------------------DAR-RK-AVKN----LRGVRAKVTG-AVA-
--A---------------------------------------------------------
---V-------------DPEGR-RLR-AHPMS-AFLDN------PAYRDIHRHLRDRLE-
TDADFRATCNALVDTFLSSKVL-DG-----------------------KAPTA-RQREVC
VEYVCAEAPLFLDTPAI-----------------------LG----VPSSLNCYHQLLPM
AELLYSRGS------GLRASRNQGHAVVTP------------------------------
-------------------------------------------
>WP_079039083.1/1-241
------------------------------------------------------------
---------------------------------------------M--TTATTTAT-TTA
TERFDVQPY-TP--HCQVI----HAAGDHALIGISPG--NS-Y-------FS-AQRVLD-
-LGHWGS----EN----------------------------------------FR-EVDI
LYTDLYV-AEMYEAFGYDPI----------------------------------------
------------------------------DAQ-RK-AVKN----LRGVRAKVNN-AAT-
--A---------------------------------------------------------
---L-------------DPGGG-RIR-ARALS-EFTDN------EEYRRIHARILRLLD-
SDDEFRRVCEGLAAYFLSTKSD--------------------------SPGTQ-RQRTVC
LNYICAEAPLFLDTPAI-----------------------FG----VPSSLNCYHQLLPM
AELLYSRGA------GLRASRNQGHAIITPAEGAPDVR----------------------
-------------------------------------------
>WP_085324361.1/1-225
------------------------------------------------------------
------------------------------------------------------------
----MVQPF-TQ--HCHVI----HTEGDHAVIGVSPG--NS-Y-------FS-RDRIRD-
-LAVWGL----TN----------------------------------------FD-RVDF
VYTDVHV-AESHEALGDSPI----------------------------------------
------------------------------EAR-RK-AVKN----IRGVRAKIVA-AVS-
--E---------------------------------------------------------
---L-------------DPTGT-RLH-ARPMS-EFQSN------DAYRQLHADLLARLN-
HDEDFRAVCRYLVRRFLSTKLA-AG-----------------------QEPKA-AQEQVC
LDYICTEAPLFLDTPAV-----------------------LG----VPSSLNCYHQSLPM
AEMLYARGS------GLRASRNQGHAIVTPDGSPTE------------------------
-------------------------------------------
>WP_085162263.1/1-263
------------------------------MTCVTAEPELPSSAAGDS------------
------------------------------------------HSPR--FQLGRRVPEAIP
QEGFLVQPF-TQ--QCQVI----HTEGDHAVIGVSPG--NS-Y-------FS-RQRIRD-
-LGIWGL----AN----------------------------------------FD-RVDF
VYTDIHV-AESFEALGDSAI----------------------------------------
------------------------------EAR-RK-AVKN----IRGVRAKIAA-TVD-
--E---------------------------------------------------------
---L-------------DPAGS-RLS-ARPMS-EFQSN------EAYRQLHGDLLARLD-
GDEDFRVVCQDLVRRFLSTKVA-PR-----------------------QEPTA-AQEQVC
LNYICAEAPLFLDTPAI-----------------------LG----VPSSLNCYHQSLPM
AEMLYARGS------GLRASRNQGHAIVTPDGSPAK------------------------
-------------------------------------------
>KZS60198.1/1-283
------------------------------MTCVTAEPEALISAAGDSQ-----------
------IPRLAGPVSE-------GERSGATRG----------SGPR--FRLGRRIPDAVA
QEGFVVQPF-TQ--QCQVI----HSEGDHAVIGVSPG--NS-Y-------FS-RQRIRD-
-LALWGL----AN----------------------------------------FD-RVDF
VYTDVQV-AESFEALGDSPI----------------------------------------
------------------------------EAR-RK-AVKN----IRGVRAKITA-TVN-
--E---------------------------------------------------------
---L-------------DPTGN-RLC-ARPMS-EFQSN------KAYRQLHADMIARLD-
ADEEFRVVCQDLVRRFLSTKVA-PQ-----------------------QEPTA-AQERVC
MDYICAEAPLFLDTPAI-----------------------LG----VPSSLNCYHQSLPL
AEMLYARGS------GLRASRNQGHAIVTPGRSAAE------------------------
-------------------------------------------
>gi|574760107|gb|ETW23591.1|/1-
------------------------------MTCVTAEPEALISAAGDS------------
-----QIPRLAGPMSE-------EELSGATRG----------SGPR--FELGRRIPEAVV
QAGFVVQPF-TQ--QCQVI----HAEGDHAVIGVSPG--NS-Y-------FS-RQRIRD-
-LALWGL----AN----------------------------------------FD-RVDF
VYTDVHV-AESFEALGDSPI----------------------------------------
------------------------------EAR-RK-AVKN----IRGVRAKITA-TVN-
--E---------------------------------------------------------
---L-------------DPTGR-RLS-ARPMS-EFQSN------KAYRQLHADMVALMD-
ADEEFRVVCQDLVRRFLSTKVA-PR-----------------------QEPTA-AQERVC
MDYICAEAPLFLDTPAI-----------------------LG----VPSSLNCYHQSLPL
AEMLYARGS------GLRASRNQGHAIVTPGGSAAE------------------------
-------------------------------------------
>gi|489506807|ref|WP_003411681.
------------------------------MSYVAAEPGVLISPTDDL------------
-----QSPRSAPAAHD-------ENADGITGGTRDDS----APNSR--FQLGRRIPEATA
QEGFLVRPF-TQ--QCQII----HTEGDHAVIGVSPG--NS-Y-------FS-RQRLRD-
-LGLWGL----TN----------------------------------------FD-RVDF
VYTDVHV-AESYEALGDSAI----------------------------------------
------------------------------EAR-RK-AVKN----IRGVRAKITT-TVN-
--E---------------------------------------------------------
---L-------------DPAGA-RLC-VRPMS-EFQSN------EAYRELHADLLTRLK-
DDEDLRAVCQDLVRRFLSTKVG-PR-----------------------QGATA-TQEQVC
MDYICAEAPLFLDTPAI-----------------------LG----VPSSLNCYHQSLPL
AEMLYARGS------GLRASRNQGHAIVTPDGSPAE------------------------
-------------------------------------------
>WP_067167674.1/1-239
------------------------------------------------------------
------------------------------MTATTEA-----------------TT----
--TFTFQPF-TR--SCRFI----WDEGDHVLIGVSPG--NS-Y-------FS-ADRIAG-
-LVRWAS----AR----------------------------------------FD-RVDL
VYADRHV-DRMFATLGYDD-----------------------------------------
-----------------------------EHAR-RR-AAKE----LKAVRRRIVR-GVEE
AGR---------------------------------------------------------
------------------PGPAV--F-VHALS-EFEGN------PVYDLLHRRVRHFLA-
TDREFRTGCEEMAAAFLAGKA-DG------------------------APVSQ-AQTAAC
LDYIAAELPFFLDTPGI-----------------------LQ----VPSSVSCYHALIPL
TELLYAK-GGG-----LRASRNQAYAVVRPQAVRPEGVAA--------------------
-------------------------------------------
>gi|926398096|ref|WP_053726208.
------------------------------------------------------------
-------------------------------M-TIT------------------TE----
--AFTVQPF-TR--SCHHI----WDEGDHVLIGVSPG--NS-Y-------FS-AGRITE-
-LVRWAS----AR----------------------------------------FS-RIDI
VYADLHV-AELFSALGYDE-----------------------------------------
-----------------------------EHAA-RR-ASKE----LKAVRRRILR-GVEE
AGS---------------------------------------------------------
------------------PDIPV--G-VHGLS-EFAGN------PVYELLHRRVRHFLA-
TDPHFRAGCERMAGHFLSTKV-GG------------------------PAASA-EQLAAC
LDYIAAELPFFLDTPGI-----------------------LG----VPSSVSAYHAPIPL
TELLYAK-GGG-----LRASRNQAYAVVRPEGIAA-------------------------
-------------------------------------------
>WP_073911312.1/1-261
------------------------------------------------------------
-------------------------------MTITA------------------DA----
--SFEVLPF-TR--ACRHI----WEDGDHVLIGVSPG--NS-Y-------FT-SERITR-
-LAQWAT----TH----------------------------------------FA-QVDF
VYADLHV-DRMFAAFGYTR-----------------------------------------
-----------------------------EHAH-KR-AAKE----TKAVRRRILK-GLEE
SGP---------------------------------------------------------
------------------PRADI--R-VRALS-KFQSN------PVYQLLHRRVLHFLE-
TDAEFRKGCEQMALHFVGSKVPEG------------------------ESITD-DQLRVC
FDYMAAELPFFVDTPSI-----------------------LD----EPSSVAAYHVRMPL
TDVLFAR-GGG-----LRAARNQACAVVRPEAVRRPHDAG-------------A----P-
-VDP-----GHSDHAPTEG--------STDGRRAA--------
>WP_078998789.1/1-261
------------------------------------------------------------
-------------------------------MTITA------------------DA----
--SFEVLPF-TR--TCRHI----WEDGDHVLIGVSPG--NS-Y-------FS-SERIGN-
-LARWAT----TR----------------------------------------FA-QVDF
VYADLHV-DRMFAAFGYSP-----------------------------------------
-----------------------------EHAG-KR-AAKE----IKAVRRRILK-GVEE
SGP---------------------------------------------------------
------------------PLAEI--R-VRALS-EFQSN------PVYQLLHRRVLHFLE-
TDDEFRKGCEEMALHFVGSKLPEG------------------------ESITD-AQLRVC
FDYMAAELPFFVDTPSI-----------------------LD----VPSSVAAYHVKMPL
TDVLFAR-GGG-----LRATRNQAYAVVRPEAAAASVHAPA-------------------
-ETP----DTTSNHVPTGG--------TVDDRRAA--------
>WP_078950527.1/1-265
------------------------------------------------------------
-------------------------------MTITA------------------DA----
--SFEVLPF-TR--TCRHI----WEDGDHVLIGVSPG--NS-Y-------FS-SERISS-
-LARWAV----TR----------------------------------------FA-QVDF
VYADLHV-DRMFAAFGYTR-----------------------------------------
-----------------------------EHAE-KR-SAKE----IKAVRRRIIK-GVEE
SGP---------------------------------------------------------
------------------QHAEI--R-VRALS-EFQSN------PVYQLLHRRVLHFLE-
TDDVFRKGCEEMALHFVGSKLPEG------------------------ESITD-AQLQVC
FDYMAAELPFFVDTPSI-----------------------LD----VPSSVAAYHVKMPM
TDVLFAR-GGG-----LRATRNQAYAVVRPETAGSTPPAPPHD----TT----A----R-
-DT------TAHGTAPTER--------TVDERRAA--------
>WP_063768158.1/1-273
------------------------------------------------------------
-------------------------MRAITQVTITV------------------DA----
--SFEVLPF-TR--TCRHI----WEDGDHVLIGVSPG--NS-Y-------FS-SERITS-
-LAQWAT----TR----------------------------------------FA-QVDF
VYADLHV-DRMFAAFGYTR-----------------------------------------
-----------------------------EHAE-KR-ATKE----IKAVRRRILK-GVEE
SGP---------------------------------------------------------
------------------SHAEI--R-VRALS-EFQEN------PVYQLLHRRVLHFLE-
TDDVFRKGCEEMALHFVGSKLPEG------------------------ESITA-AQLQVC
FDYMAAELPFFVDTPSI-----------------------LD----VPSSVAAYHVKMPM
TDVLFAR-GGG-----LRATRNQAYAVVRPEAAESVREVPGDG----VP----E----G-
-------------RAPHHSVNHVPTERTVDERRAA--------
>gi|662041037|ref|WP_030009287.
------------------------------------------------------------
-------------------------------MTITA------------------DA----
--SFEVLPF-TR--TCRHI----WEDGDHVLIGVSPG--NS-Y-------FS-AERIAG-
-LARWAT----TR----------------------------------------FA-QVDF
VYADLHV-DRMFAAFGHTR-----------------------------------------
-----------------------------EHAE-KR-AAKE----IKAVRRRILK-GVTE
SGP---------------------------------------------------------
------------------PQIEI--R-VRALS-EFQSN------PVYQLLHRRVLHFLE-
TDEEFRKGCEEMALHFVGSKLPEG------------------------ESVTD-EQLRVC
FDYMAAELPFFVDTPSI-----------------------LD----VPSSVAAYHVRMPL
TDVLFAR-GGG-----LRATRNQAYAVVRPEAT-------------APGSATDHAPTERT
VDERRAA------------------------------------
>gi|901836129|gb|AKR54045.1|/1-
------------------------------------------------------------
------------------------------MHTVSVER----------------DG----
--DFHVTPL-TD--NCRDL----MKAGGHALLGVSHG--NS-Y-------FS-RGRLSN-
-LFAWAL----RR----------------------------------------FD-AVDV
VAADSHV-VEIFRAIGYDD-----------------------------------------
-----------------------------EHAR-KR-THKE----TSVLRNRIRD-AAAQ
CGA---------------------------------------------------------
------------------DRTRI--T-LRGLS-DFMDD------PAYRSVLSETQKALD-
DQPEFRNAARAMTRAVLESRLGPG------------------------N-ARE-DQIDIA
FSYLQAELPFFHDAPRI-----------------------LR----VESTVSCYHMRLPL
LDFICGP-R-A----VVPVVPTQGFAVVRPADPG--------------------------
-------------------------------------------
>SCD81966.1/1-236
------------------------------------------------------------
--------------------------MSHTEPQSLT------------------VH----
--AVDATPF-GS--LSDSL----IARGDHALFGVSTG--NS-Y-------FS-RRRLTE-
-ALSWAL----VR----------------------------------------FE-AVDV
VHADLYL-DAMCEALGYGP-----------------------------------------
-----------------------------EDAR-RS-AAKQ----VRGVRRRIQG-ALED
IGG---------------------------------------------------------
------------------AATRV--R-ARPLS-AFVEQ------PAYQDVLGRARAALG-
TDTELRAVRDEMAHRFLSARLGPG------------------------VPPTG-DQVRTA
QAYIDAELPFFLDTPAI-----------------------LG----VASSVHCYHSVLAL
GRLLFGDRATG-----LRPADTQGYAVVACQN----------------------------
-------------------------------------------
>gi|973294507|gb|KUL55485.1|/1-
------------------------------------------------------------
--------------------------MAHSEPRTPD------------------GH----
--GVTVLPL-GA--DSERL----LRRGDHALCGVSTG--NS-Y-------FS-RRHLAD-
-TLAWAI----EH----------------------------------------FA-AVDV
VHADVAL-EAMLEALGYAP-----------------------------------------
-----------------------------LAAR-RS-AAKQ----LSGVRRRIGG-ALED
IGA---------------------------------------------------------
------------------AAERV--R-TRPLS-AFLDQ------PGYQAVRARTRAALR-
TDPELRAAQDALAYQFLAKRLAPG------------------------AHPTS-AQMRAA
LAYVDAELPFFIDTPRI-----------------------LG----VDSSVQCYHTVPSL
GRLLFGERRTG-----LRPAGNQGYAIVTCRD----------------------------
-------------------------------------------
>gi|943932378|ref|WP_055565851.
------------------------------------------------------------
------------------------------MVPHSEPALI--------------EN----
--DLDIVPV-GM--RSGDL----LRRGDHALFGVSTG--NS-Y-------FT-RRCLAE-
-VMAWAV----DR----------------------------------------FE-VVDV
VHADVAL-EAMLEAFGYER-----------------------------------------
-----------------------------PAAR-RS-AAKQ----LRGVRRRIKG-ALED
VGP---------------------------------------------------------
------------------DAGRV--R-VRPLS-DFLDQ------PGYREVRAQVRTALQ-
TDMELRSVRDAMAHQFLAKRLAPG------------------------ALPLP-AQTEAA
LDYVNAELPFFVDTPHI-----------------------LG----VDSSVHCYHTVLAL
GRLLFGERPTG----LLRPADTQGYAIVAACLA---------------------------
-------------------------------------------
>APY90121.1/1-248
------------------------------------------------------------
-------------------------------MAGEV------------------AA----
--RASALPF-GA--SSERL----VRRGDHALFGVSTG--NS-Y-------FS-CRRLAE-
-AVAWAV----ER----------------------------------------FA-VVDV
VHADVAL-QATLEAFGYEP-----------------------------------------
-----------------------------AAAR-RS-ATKQ----LRGVRRRIDG-ALKH
VGA---------------------------------------------------------
------------------SAERV--R-SRPLS-DFLDQ------PGYQEVRARARAALR-
DDLEMRSVRDDTAFRFLAERLRPD------------------------GLPAP-AQVQAA
LAYVDAELPFFLDTPRI-----------------------LG----VASSVHCYHSVLPL
GRLLFGGRPKG-----PHDAGPHHRQLPGSAARSGGAPAGSAT----SARA--P----P-
-------------------------------------------
>gi|973303876|gb|KUL64282.1|/1-
------------------------------------------------------------
-------------------------------MAGEV------------------AA----
--RVSAQPF-GA--SSERL----VRRGDHALFGVSTG--NS-Y-------FS-CRRLAE-
-AVAWAV----ER----------------------------------------FA-VVDV
VHADVAL-QATLEAFGYEP-----------------------------------------
-----------------------------AAAR-RS-ATKQ----LRGVRRRIDG-ALKH
VGA---------------------------------------------------------
------------------SAERV--R-ARPLS-DFLDR------PGYQEVRARARAALR-
DDLELRSVRDDTAFRFLAKRLRPD------------------------GLPAP-AQVQAA
LAYVDAELPFFLDTPRI-----------------------LG----VASSVHCYHSVLPL
GRLLFGGRQKG-----LRPVDNQGYAIVECRD----------------------------
-------------------------------------------
>gi|558529097|gb|EST20838.1|/1-
------------------------------------------------------------
------------------------------MAHSEPQVLE--------------DH----
--RVRVLPF-GA--SSERI----LQRGDHALFGVSTG--NS-Y-------FS-RRNLAN-
-AMAWAV----ER----------------------------------------FA-AVDV
VHADIAL-EAMLEALGYER-----------------------------------------
-----------------------------VAAR-KS-VAKQ----LRGVRRRIDG-ALED
IGA---------------------------------------------------------
------------------AAERV--R-ARPLS-AFLDH------PSYREVRARTRAALR-
TDVELRSVRDAMAYQFLAKRLKPD------------------------DLPTP-AQVEAA
LAYVDAELPFFVDTPRI-----------------------LG----VASSVHCYHTVLAL
GRLLFGERRMA-----LRPADNQGYAIVACRDSGKQIAMASTS----TEA----------
-------------------------------------------
>WP_017597280.1/1-235
------------------------------------------------------------
------------------------------MGPAVPTIT---------------VA----
--EFEAIPF-TV--NCSVV----YDEGEHLLVGASPG--NG-Y-------FT-RDRVAA-
-LLTWAR----RR----------------------------------------FD-SVDV
VYADREV-DTMLVALGYSP-----------------------------------------
-----------------------------DRAR-RR-ANKD----IRALHRRILQ-GIEL
SGS---------------------------------------------------------
------------------D---A--R-CTALS-EFEGD------PTYVSLRSDVERAML-
DDPEFTGVCERTIRRFLLPRS-GG------------------------TEPTA-EQVDAG
MRYLARELPFFLDTPAI-----------------------LG----VGSSVSCYHVEMPL
TELLLTR-EHG-----LRAVASQAYATVRPLPDQGVR-----------------------
-------------------------------------------
>gi|945448411|gb|KQV04573.1|/1-
------------------------------------------------------------
------------------------------MTETLL------STT---------FS----
--TFQALPF-SD--RCHRV----WQRGDHLLIGVSPG--NS-Y-------FS-HLRIAQ-
-LVRWGR----QF----------------------------------------FD-SVDV
VHADLHV-DTQFAAFGYPA-----------------------------------------
-----------------------------DQAR-RR-AAKE----TKTTRRRIER-GVEL
AGR---------------------------------------------------------
------------------SR--V--G-VHALS-EFADT------AAYRRLSGEVAGALA-
EDEDFRLATEGMAAGFLAARLPEG------------------------EAPSA-DQLAAG
VAYIAAELPFFLDTPSL-----------------------LD----VPSSVSCYHVELPL
TPVLFGR-DQG-----LRAVPGQGYAVVRPRAVPQVPQVATAA-----------------
-------------------------------------------
>WP_073922670.1/1-251
------------------------------------------------------------
------------------------------MSETLL------STT---------PT----
--MFEAQPF-SP--RCQAI----WRRGDHLLIGVSPG--NS-Y-------FG-PQRISE-
-LVSWST----EF----------------------------------------FA-AVDI
VYADLHV-EVQYQAFDRPP-----------------------------------------
-----------------------------EQAR-RR-AAKE----IKATARRIRR-GVEE
SGR---------------------------------------------------------
------------------PG--V--G-VHPLS-SFADD------PVYQRLHRSVLDALR-
TDPVLREAAEGMARSFLTARLGEG------------------------LPPTE-EQLAAG
LRYIAAELPFFLDTPAL-----------------------LR----VPSSVSCYHVQLPL
TPVLFGR-DAG-----LRAAAGQGYAVVRQAAVAGVPPHAAAA----RP----A----A-
----------------------------RPAA-----------
>WP_063794401.1/1-254
------------------------------------------------------------
------------------------------MSDTLLTTRTTPTTRATPAPPTTSLG----
--AFEAVPF-SG--RCREV----FERGDHLLIGVSPG--NS-Y-------FS-HQRLAE-
-LICWGR----EF----------------------------------------FA-AVDV
VHADLHV-AAQFEAAGYPL-----------------------------------------
-----------------------------EQAE-RR-AAKE----VKATRRRIRR-AVEE
ADR---------------------------------------------------------
------------------DG--V--R-THALS-ELTDR------AAYRGLHAAVLAALG-
GDPVLRAATEGMARGFLQARLADA------------------------DAPTP-AQLAAG
VAYIAAELPFFLDTPAL-----------------------LD----VPSSISCYHLELPL
TPVLFGR-SEG-----LRAAPAQGYAVVRPRFAADPLAA---------------------
-------------------------------------------
>gi|772710157|ref|WP_045298287.
------------------------------------------------------------
------------------------------MSNTLLSTTR-PSTT---------PP----
--LFEARPF-SD--RCRAV----WDRGDHLLIGVSPG--NS-Y-------FS-HRRITE-
-LLLWSR----QS----------------------------------------FD-AVDI
VYADLHV-DAQFTVCGYPA-----------------------------------------
-----------------------------EHAL-RR-ADKE----VKATRRRVRR-GVEE
SGR---------------------------------------------------------
------------------SG--V--G-IHALS-EFGTA------PAYLRLRRAVQDALE-
TDQLLRDAAESMARSFLAARLPGD------------------------GAPSS-AQLAAG
VAYITAELPFFLDTPSL-----------------------LG----VPSSVSCYHAELPL
TPVLFGR-DEG-----LRAVAGQAYAVVRPHLGPQTDAA---------------------
-------------------------------------------
>gi|737876772|ref|WP_035843347.
------------------------------------------------------------
------------------------------MST------PPSRTQ---------PG----
--PYEAFPF-SD--RCRQV----WELGDHLLIGVSPG--NS-Y-------FS-APRIAE-
-LVRWGR----EF----------------------------------------FA-GVDI
VYADLHV-DTQFEAFGYTP-----------------------------------------
-----------------------------EHAR-RR-AAKE----VKTTARRIER-GVAE
AGR---------------------------------------------------------
------------------DG--V--G-VHALS-DFLPD------RGYQRLRGEIEQALH-
EDPEFRTAAEGMARGFLAARLAPE------------------------QTVTA-EQLAAG
LRYICAELPFFLDTPRL-----------------------LD----VASSISCYHVELPL
TPVLFGR-GEG-----LRAEPEQGYAVVRPSRLSAAA-----------------------
-------------------------------------------
>gi|737828869|ref|WP_035796170.
------------------------------------------------------------
------------------------------MSD------SLISTK---------PS----
--TFEARPF-SD--RCRQV----WERGDHLLIGVSPG--NS-Y-------FS-PQRISE-
-LVLWAR----EF----------------------------------------FD-SVDI
VYADLHV-DTQFAAFGYTP-----------------------------------------
-----------------------------EHAQ-RR-AAKE----IKTTARRIQR-GVAD
AGW---------------------------------------------------------
------------------EA--V--R-IRAVS-DFLSD------ARYQQLRIAIEESLT-
GDPVFRQAAEGMARSFLAGRTPDG------------------------EEPTA-EQLAAG
LRYICAELPFFLDTPGL-----------------------LK----VPTSVSCYHVELPL
TPVLFGR-SEG-----LRAVPGQAYAVVRPGAAAPRPAAAAA------------------
-------------------------------------------
>gi|663228967|ref|WP_030265608.
------------------------------------------------------------
------------------------------MSETLLSTT---------------ID----
--EFQAFPY-SA--RCHRV----FARGDHLLIGVSPG--NS-Y-------FS-ARRITQ-
-LVHWGK----EF----------------------------------------FA-TVDI
VHADLHV-DAQFGAQGYPP-----------------------------------------
-----------------------------EAAA-RR-AAKE----VKATRRRVER-GAAD
AGR---------------------------------------------------------
------------------PG--V--R-THALS-DFTGG------ETYRRLHAEVLAALA-
DDRPFREAAERMALGFLRARL-DG------------------------AAPTA-DQLAAG
LRYIAAELPFFLDTPAL-----------------------LG----VPSSVACYHVELPL
TPVLFGR-PDG-----LRAAPGQAYAVVRPADAAADRRAA--------------------
-------------------------------------------
>OON72088.1/1-245
------------------------------------------------------------
--------------------------MGQCGLLPSA------------------TG----
--AFRSNPL-TE--RCRSI----EARGDHILIGVSTG--NS-Y-------FS-TDRLTQ-
-LLRWSQ----KR----------------------------------------FR-VVDV
ICADTCI-DTMLIAEGCAE-----------------------------------------
-----------------------------SEAR-QR-AKRR----ITNVRRRIRH-AVRD
SRP---------------------------------------------------------
------------------GHAST--T-THLLS-DFERS------DAYLAVRTRVLNTLE-
DHPPFTRACQAMVRCFLPAGAGDD-----------------------S-DDLS-PRMRAG
LAYVVNELPFVIDTPGI-----------------------LG----PPTSLSCYHVLPPA
VRHLYLE-SGG-----LTPVEGQGFAVITPVPPAGSEEEGSA------------------
-------------------------------------------
>WP_071967254.1/1-244
------------------------------------------------------------
------------------------------MAVHATEL----------------AA----
--GFRAQPL-TE--RCRRI----WQRGDHALIGVSTG--NS-Y-------FS-TERLTE-
-LVCWAQ----HH----------------------------------------FR-AVDV
ICADTHI-DTMLIAEGCDP-----------------------------------------
-----------------------------EEAA-RR-ARRR----VVNVRRRIRH-ALRC
SSH---------------------------------------------------------
------------------EHGAT--S-AHMLS-EFQQS------SAYRHVRAQVEDALH-
NHPPFARACRNMVRSFLPEDTEEE-----------------------GDREPG-PRMRAG
LAYVANELPFVIDTPRI-----------------------LG----VPSSLSCYHVLPPA
VEELFQR-PGG-----LTPAARQGFAVVTPPPRPSAEVGNRP------------------
-------------------------------------------
>gi|664481661|ref|WP_031002016.
------------------------------------------------------------
------------------------------------------------------------
------RPL-TD--RCDRI----RRRGDHALIGVSTN--NS-Y-------FS-AQRLTA-
-LVHWAQ----GQ----------------------------------------FR-AVDI
ICADLHI-DTVLTAEGAAP-----------------------------------------
-----------------------------ESVG-KR-ARRR----VTDVRRRIRK-AVQA
ASP---------------------------------------------------------
------------------DGPQP--G-THLLS-DFQHN------DAYRRLRADIDRALR-
EDPEFADACHDMVRLHMLGQPQKAGGG-------HSAADS--GDSGPTGGAET-DQVRAG
MQYLGSELPFFVDTPSI-----------------------LG----VPSSVSCYHMFTPV
LGPLFLR-ENG-----LRAAENQAFLAVTPDDAPTDGERDVT------------------
-------------------------------------------
>gi|919563709|ref|WP_052869070.
------------------------------------------------------------
------------------------------MDVEAPLP----------------AM----
--SFRTRPF-TD--RCDRI----RRRGDHALIGVSTN--NS-Y-------FS-AERLTV-
-LVHWAQ----EH----------------------------------------FR-AVDI
VCADLHI-DTVLCAEGGDP-----------------------------------------
-----------------------------GDVG-RR-SRRR----VTDVRRRIRK-AVHA
ASS---------------------------------------------------------
------------------DGPQP--G-DHLLS-DFQDN------PAYQRLRADIDKALR-
EDREFANACRDMIRLHLLGKPQAVGDT-------NAAISS--VGDDPADAVES-EQVRAG
LQYLGSELPFFVDTPSI-----------------------LG----VPSSVSCYHMFTPI
LGPLRLR-KTG-----LRAADNQAFLAVTPADVPTN-----------PC-H--T----GR
PEDTGSSAPGRPGGFVQDDPAPRDRHAARPTHGQPGGERD---
>WP_078624487.1/1-262
------------------------------------------------------------
------------------------------MSASQA------------------AV----
--NFRTRPF-TD--RCDRI----RRRGDHALIGVSTN--NS-Y-------FS-AERLTA-
-LVHWAQ----RH----------------------------------------FR-AVDI
ICADLHI-DTVLTAEGAAP-----------------------------------------
-----------------------------ESVG-RR-ARRR----VTDVRRRIRK-AVQS
ASP---------------------------------------------------------
------------------DGPVP--G-THLLS-DFQHN------GAYQRLRADIDRALC-
EDPEFADACHDMIRIHLLGQPQNTGGT-------HSAAGP--VAGGPADAAED-DQVRAG
LQYLSGELPFFVDTPSI-----------------------LG----VPSSVSCYHLFTPV
LGPLYMR-ENG-----LRAADNQAFLAVTPDDAPVHPDDAPAH----PD-D--A----G-
-------------------------------------------
>gi|664123125|ref|WP_030659939.
------------------------------------------------------------
----------MSSGEIR----------RFGMGASRS------------------AV----
--TFRTRPF-TD--RCDRI----RQRGDHALIGVSTN--NS-Y-------FS-AERLTA-
-LVHWAQ----GH----------------------------------------FR-AVDI
ICADLHI-DTVLTAEGAAP-----------------------------------------
-----------------------------ENVG-RR-ARRR----VTDVRRRIRK-AVDA
ASP---------------------------------------------------------
------------------DGPRP--G-SHLLS-DFQGN------PAYQSLRSDIDRALR-
EDPEFANACHDMIRLHLLGRPQGADD---------IDFGT--SGNGPGDAAEH-RRFQAG
LQYLGGELPFFVDTPSI-----------------------LG----VPSSVSCYHLFTPI
LGPLCMR-DNG-----LRAADNQAFLAVTPDEAPHR-----------PP-H--S----G-
-------------------------------------------
>KOG90878.1/1-255
------------------------------------------------------------
------------------------------MGAPQP------------------TV----
--TFRTRPF-TD--RCDRI----RRRGDHALIGVSTN--NS-Y-------FS-AERLTA-
-LVHWAQ----EH----------------------------------------FR-AVDI
ICADLHI-DTVLTAEGGDP-----------------------------------------
-----------------------------ESVG-RR-ARRR----VTDVRRRIRK-AVHA
ALP---------------------------------------------------------
------------------DGPRP--G-AHLLS-DFQHN------AAYQRLRAEIDKALR-
EDAEFAGACHDMIRRHLIGR-----GS-------HSAAGS--AGDGPVSAAEA-DQLQAG
LKYLGSELPFFVDTPSI-----------------------LG----VPSSVSCYHMFTPV
LGPLFRR-ENG-----LRAVDNQAFLAVTPDDISTPERPAGERDLT--------------
-------------------------------------------
>WP_063764781.1/1-239
------------------------------------------------------------
------------MCE------------GADVPGPTS------------------GA----
--HFSVSPI-TA--RCKDI----WERGEHILVGVSTS--NG-Y-------FN-RVRLTR-
-LLEWLQ----NH----------------------------------------FS-AVDV
VYADMHI-DTSLIALGCEE-----------------------------------------
-----------------------------SEAR-RR-AKKR----VSQVRRRVRQ-ALSA
VED---------------------------------------------------------
------------------SPTEF--R-AHALS-DFADS------PVYKALGARVDRALA-
EEDGLSTACHDMVRSFLSGQPGGEG------------------------ELTA-EQIEAG
LSYVRAEMPFLVDTPAL-----------------------LG----VPSSVSCYHMEAQV
WRALRRP-GAG-----LRAAPGQAFAVVAPVDES--------------------------
-------------------------------------------
>gi|663276371|ref|WP_030289455.
------------------------------------------------------------
------------------------------MADGQPVDS---------------AD----
--AFQAYAS-GP--RSQEV----WDQGEHAVIGVSAG--NS-Y-------FT-QDRLAG-
-LLRWAA----RH----------------------------------------FA-TIDV
IYTDVHI-DTMLVALGNDA-----------------------------------------
-----------------------------GHAA-KL-AKSQ----IRDVRRRTRR-AVER
LGA---------------------------------------------------------
------------------SAEKV--R-MQPMS-SFFER------AEYQAVRSRVGEAVD-
ASERLATACKEMVHHFLDGREVPGERV-------------------------P-HVMGAG
LEYLLAELPFFVDSPGI-----------------------LG----VGSSAVCYHVSTPI
VEYFKEPDHDV-----LSAAPNQGYLVVRPAAWSAGADA---------------------
-------------------------------------------
>WP_033039001.1/1-243
------------------------------------------------------------
---------------------------MLNTVPLGD------------------SH----
--GMQSEAL-GE--KSGRL----WKMGEHALIGISAG--NS-Y-------FS-QRRLTA-
-LLQWAA----HH----------------------------------------FK-MTDV
VYVDTHI-DDMQIADGRDP-----------------------------------------
-----------------------------REAA-KS-VKRT----LKDVRRRIHR-ATES
LGP---------------------------------------------------------
------------------EVARF--R-VRPLS-EIQDT------PEYQAVRARVDQAVQ-
YDEPFAAACRDMVRAVVTNRP-DGEGI---------------S---------D-AHLEAG
MKYVMAEAPLFVDSPGV-----------------------FG----VSTSVLCYHMLTPV
TVHFAGGDT-E-----YQAATGQGYVVVRPGEGEERGGPVAA------------------
-------------------------------------------
>gi|664490223|ref|WP_031010142.
------------------------------------------------------------
------------------------------------------------------------
-----------------RL----WKMGEHALIGISAG--NS-Y-------FS-QHRLTA-
-LLQWAA----HH----------------------------------------FK-MTDV
VYVDTHI-DDMQIADGRDP-----------------------------------------
-----------------------------REAA-KS-VKRT----LKDVRRRIHR-ATES
LGP---------------------------------------------------------
------------------EIARF--R-VRPLS-EIQDT------PEYQAVRARVDQAVQ-
YDEPFAAACRDMVRAVVTNRP-DGEGI---------------S---------D-AHLEAG
MKYVMAEAPLFVDSPGV-----------------------FG----VSTSVLCYHMLTPV
TVHFAGGDT-E-----YQAATGQGYVVVRPGEGEERGGPVAA------------------
-------------------------------------------
>gi|919533159|ref|WP_052853169.
------------------------------------------------------------
--------------------------MQSYPLLTTP------------------DS----
--KMYVEPL-SD--RSRLI----WQRGEHALIGVSAG--NG-Y-------FN-QDRLTA-
-LMEWAE----DS----------------------------------------FA-KVDV
VYVDTHI-DSMLIADGRVP-----------------------------------------
-----------------------------ESAV-RS-VKAT----LKDVRRRIRR-ALER
LGP---------------------------------------------------------
------------------EAARF--R-VRALS-EIMEL------PIYRTVEKQTDRAIE-
EDEEFSSICETMVHEIVQHRPGGGSDV---------------T---------A-EQVHAG
LSYLKAEAPLFVDSPSI-----------------------FG----VSTSVLLYHTRTPV
SQHLAQQTT-G-----FCAAQGQAYVVVRPPSLAASDT----------------------
-------------------------------------------
>gi|906339608|ref|WP_049714856.
------------------------------------------------------------
--------------------------MPPHALTEAP------------------AI----
--EMRGEPL-GE--NCRRI----WQRAEHALIGISAG--NS-Y-------FN-QGRLTA-
-LLEWAE----RH----------------------------------------YE-RIDV
VYVDTAL-DTMLLADSRTP-----------------------------------------
-----------------------------ESAA-KS-VKAT----LRDVRRRIKR-SLER
LEP---------------------------------------------------------
------------------QDGRF--R-VRALS-DLLDL------PAYRAVRQRTDRAFA-
EDAEFAATCEAMVREILAHRG---GAV---------------T---------D-AHLRAG
LAYVQAEAPLFTDCPAI-----------------------FG----VAESVVLYHMSTPV
SAYLAGDPR-G-----FRAAPGQGFVVVRPVERAVGMHIF--------------------
-------------------------------------------
>WP_073443362.1/1-227
------------------------------------------------------------
------------------------------------------------------------
---MREEIL-GD--RSRMI----RQRGEHALIGISAG--NS-Y-------FS-QKNTIM-
-LLQWAG----QR----------------------------------------FE-RTDV
VYVDTHI-DEMLIAEGRSA-----------------------------------------
-----------------------------QEAE-RS-VKRT----LKDLRRRLRR-SLES
VGD---------------------------------------------------------
------------------HAERF--R-VRSLS-ELQET------PEYRAVRERTDRAFE-
EDAEFATACEDMVRAVVMNRPGDSVGL---------------S---------A-EHLRAG
LNYVLAEAPLFADSPGV-----------------------FS----VPSSVLCYHIDTPI
TAFLSRRET-G-----FRAAEGQAYVVVRPQELADAA-----------------------
-------------------------------------------
>WP_078486728.1/1-240
------------------------------------------------------------
--------MAL------------------SGLVPAL------------------DH----
--SMREEIL-GN--RGRKI----RQRGEHALIGISAG--NS-Y-------FS-QKNVTM-
-LLQWAG----QH----------------------------------------FE-RTDV
VYVDTHI-DDMLMADGRSA-----------------------------------------
-----------------------------QEAE-KS-VKRT----LKDLRRRLRR-SLES
VGD---------------------------------------------------------
------------------HSERF--R-VRSLS-EIQET------PEYRAARESTDRAFR-
EDGEFATVCEEMVRAVVMNRPGDGVGI---------------S---------E-EHLRAG
LNYVLAEAPLFADSPGV-----------------------FS----VPSSVLCYHIPTPV
STFLAHRET-G-----FQAAQGQAYVVVRPQELADAA-----------------------
-------------------------------------------
>gi|75395637|sp|Q8GED7.1|CLPS_S
------------------------------------------------------------
---------------------------MLAGLVPAP------------------DH----
--GMREEIL-GD--RSRLI----RQRGEHALIGISAG--NS-Y-------FS-QKNTVM-
-LLQWAG----QR----------------------------------------FE-RTDV
VYVDTHI-DEMLIADGRSA-----------------------------------------
-----------------------------QEAE-RS-VKRT----LKDLRRRLRR-SLES
VGD---------------------------------------------------------
------------------HAERF--R-VRSLS-ELQET------PEYRAVRERTDRAFE-
EDAEFATACEDMVRAVVMNRPGDGVGI---------------S---------A-EHLRAG
LNYVLAEAPLFADSPGV-----------------------FS----VPSSVLCYHIDTPI
TAFLSRRET-G-----FRAAEGQAYVVVRPQELADAA-----------------------
-------------------------------------------
>WP_073795689.1/1-234
------------------------------------------------------------
------------------------------------------------------MT----
--KFEVEPV-TP--TCRRI----YERGDHALIGVSAG--NS-Y-------FH-QERLGS-
-LLAWAE----EH----------------------------------------FT-LVDV
LYIDTHI-DAMLIATGLTP-----------------------------------------
-----------------------------AQAG-SR-TRSM----LKDVRRRIRR-ALEK
TSGT--------------------------------------------------------
------------------AHGRL--R-VRSMS-ECAQL------PAYQEVLRRLDRDFD-
DSGPVRRAAEEQVRELLEHHSGPVTEH---------------SA-------DS-VQIQAG
LAYVRSEIPFLLDTPAI-----------------------LG----VPSSVTCYHKLMPV
VTALYQEPG-S-----PGRSPRQGFLVVSPEPVAAPDS----------------------
-------------------------------------------
>SCK05911.1/1-234
------------------------------------------------------------
------------------------------------------------------MT----
--KFEVEPV-TP--TCRRI----YERGDHALIGVSAG--NS-Y-------FH-QERLGS-
-LLAWAE----EH----------------------------------------FN-MVDV
LYIDTHI-DAMLIATGLTP-----------------------------------------
-----------------------------AQAG-SR-TRSM----LKDVRRRIRR-ALEK
TSGT--------------------------------------------------------
------------------AHGRL--R-VRSMS-ECAQL------PAYQEVLRRLDRDFD-
DSGPVRRAAEEQVRELLEHHSVPVTEH---------------SA-------DS-VQIKAG
LAYVRSEIPFLLDTPAI-----------------------LG----VPSSVTCYHKLMPV
VTALYQEPG-S-----PGRSARQGFLVVSPEPVAAPDS----------------------
-------------------------------------------
>gi|1021082289|dbj|BAU83478.1|/
------------------------------------------------------------
------------------------------------------------------MN----
--QFDVLPV-TA--MCRRV----FERGDHVLIGVSTG--NS-Y-------FN-QERLGA-
-LLVWAE----RH----------------------------------------FS-LIDV
MYVDTHI-DTMLVACGLTP-----------------------------------------
-----------------------------DEAR-RR-TKGM----LKDVRRRLRR-ALER
VAAS--------------------------------------------------------
------------------EHPRF--R-VRPLS-EYETL------PGYQEVLRRAEPDLA-
RSGLLSRAAEEQVHDLLMSQT-PGPPG---------------SA-------SA-AQWSAG
LAYLRAELPFLLNTPGI-----------------------LD----VPSSVACYHKSMPV
VRELFQGLG-S-----LDRDPRQGFLVVRPPAPAPSAGSQPAA-----------------
-------------------------------------------
>gi|943669761|ref|WP_055496587.
------------------------------------------------------------
------------------------------------------------------------
-----MHPV-TR--SCRRI----FEHGDHLLIGVSAG--NS-Y-------FS-AERMST-
-LLHWAQ----SR----------------------------------------FD-RIDV
LYVDTHI-DTMLEAQGSSP-----------------------------------------
-----------------------------AQAA-KH-ARSR----LKDLRRRIRR-AVEN
AAGA--------------------------------------------------------
-------------------SAAI--T-VRSLS-ECTSL------AGYTAVQPTIDRLLA-
QDTYLMQACREQVAALLGEGAGKPEDL---------------DA-------DS-AVFKAG
MAYIRAEFPFLLNTPQI-----------------------VG----ARSSVTCYHKLMPV
VEAVYRGRE-E-----ATRHPQQGFIVVRPTTGTPESGR---------------------
-------------------------------------------
>gi|665617215|ref|WP_031176167.
-------------------------------MNRRCSFGDA---G-QEQG------P---
---GRPEGEAARAPD------------GRLFLEEDS------------------AE----
--PFEVHPV-TR--SCRRI----FEHGDHLLIGVSAG--NS-Y-------FS-AERMST-
-LLHWAQ----SR----------------------------------------FD-RVDV
LYVDTHI-DTMLEAQGSSP-----------------------------------------
-----------------------------AQAA-KH-ARSR----LKDLRRRIRR-AVEN
AAGS--------------------------------------------------------
-------------------SAAI--T-VRSLS-ECTSL------AGYTAVQPAIDRLLA-
QDTYLMQACREQVAALLGEGAGKPEDL---------------DA-------DS-AVFKAG
MAYIRAEFPFLLNTPQI-----------------------VG----ARSSVTCYHKLMPV
VEAVYRGRE-E-----ATRHPQQGFIVVRPTDRNPREREMTSA----PGA----------
-------------------------------------------
>gi|512668859|ref|WP_016471398.
-------------------------------MNRRCSFGDA---G-QEQG------P---
---GRPEGEAARAPD------------GRLFLEEDS------------------AE----
--PFEVHPV-TR--SCRRI----FEHGDHLLIGVSAG--NS-Y-------FS-AERMST-
-LLHWAQ----SR----------------------------------------FD-RIDV
LYVDTHI-DTMLEAQGSSP-----------------------------------------
-----------------------------AQAA-KH-ARSR----LKDLRRRIRR-AVEN
AAGS--------------------------------------------------------
-------------------SAAI--T-VRSLS-ECTSL------AGYTAVQPAIDRLLA-
QDTYLMQACREQVAALLGEGAGKPEDL---------------DA-------DS-AVFKAG
MAYIRAEFPFLLNTPQI-----------------------VG----ARSSVTCYHKLMPV
VEAVYRGRE-E-----ATRHPQQGFIVVRPTDRNPREREMTSA----PGA----------
-------------------------------------------
>gi|664511056|ref|WP_031028810.
-------------------------------MNRRCSFGDA---G-QEQG------P---
---GRPEGEAARAPD------------GRLFLEGNS------------------AE----
--PFEVHPV-TR--SCRRI----FEHGDHLLIGVSAG--NS-Y-------FS-AERMST-
-LLHWAQ----SR----------------------------------------FD-RIDI
LYVDTHI-DTMLEAQGSSP-----------------------------------------
-----------------------------AQAA-KH-ARSR----LKDLRRRIRR-AVES
AAGA--------------------------------------------------------
-------------------SAAI--T-VRSLS-ECTSL------AGYSAVQPTIDRLLA-
QDTYLMQACREQVAALLGEGAGKPEDL---------------DA-------DS-AVFKAG
MAYIRAEFPFLLNTPQI-----------------------VG----ARSSVTCYHKLMPV
VEAVYRGRE-E-----ATRHPQQGFIVVRPTDRNPREREMTSA----PGA----------
-------------------------------------------
>gi|516174617|ref|WP_017593947.
-------------------------------MSRNCTSREA---G-AEAA------A---
---HHGSDTTRTSAD-----------------RPLG------------------GA----
--AFEVDAA-TP--SCRRI----FERGDHLLIGVSAG--NS-Y-------FS-AERVGG-
-LLSWAV----PR----------------------------------------FE-RIDV
VYVDTHI-DTMLEALGYPP-----------------------------------------
-----------------------------ASVR-KR-VKTQ----LKDLRRRLRR-GVEA
APGA--------------------------------------------------------
-------------------AGSV--A-VRPLS-EYVPL------PAYAAALESVDRLLG-
EDEVLRHACEEQVTDFYKDRADGTALV---------------SS-------ES-EMFEAG
MAYVRAEFPFFLNTPEM-----------------------AG----VGSSVTCYHKMMPI
AKALFREES-P-----IPRHPGQGFIVVRPTDPAPQEGR---------------------
-------------------------------------------
>WP_080040009.1/1-266
------------------------------------------------------------
---------MSPT---------------SSRPPEGD------------------PL----
--VLDARPY-TP--ACGKL----LARGEHALIGVSAN--NG-Y-------FT-QRRLTA-
-LLEWAW----RR----------------------------------------FA-TIDV
VYADLHL-DSMLVAAGYPP-----------------------------------------
-----------------------------HKAP-AR-AARA----VRDTRRRIRR-AVES
IEAV------------------------------------------------RVPEVIGT
AGVVGATGSVGTVGVRGATMARV--R-VRSLS-QCVEL------PGYRAVRRRLEDVAA-
RDERVGRACEDHVRHVLRAQNGGAPPP---------------GR-------EA-EMVRAG
LAYLWAELPTLFNTPEV-----------------------FG----VPSSVLCYHKTMPV
LHSLYGAT--------AIRHEAQGYVVVRPRDPA--------------------------
-------------------------------------------
>gi|651279686|ref|WP_026411671.
------------------------------------------------------------
--------MSSRPP---------------ANEPPRP------------------AI----
--RVDARPV-TS--TCREL----YERGDHALIGVSAG--NG-Y-------FT-ARRLAA-
-LLSWAC----EH----------------------------------------FT-RVDV
VYADLHV-DTMFVAEGATP-----------------------------------------
-----------------------------VKAR-AR-ARKK----VKDTVRRIGR-AVDE
VGA---------------------------------------------------------
------------------PGSRI--R-TRAIS-ECVCL------PGYQAVQRRIQKLAA-
EDERVGRTCEEHVRFVLGGWVEDGRPR---------------DETGALRPEAE-AMVRAG
LAYLHAELPFLLDTPGV-----------------------FD----VPTSVCCYHKFLPV
VRGLWGSS--------VFNGQAQGHVVVRAHE----------------------------
-------------------------------------------
>gi|703120624|ref|WP_033352817.
------------------------------------------------------------
------------------------------MPQHRD------------------GD----
--GFEVRPF-TP--SCADL----LTRGDHALIGVSTG--NS-Y-------FN-QERLTQ-
-LLDWAV----RR----------------------------------------FH-RVDV
LHTDLHL-NTMHQAGGADE-----------------------------------------
-----------------------------EQAA-RR-TKRA----LRDVRRRIRR-AVEA
VGT---------------------------------------------------------
------------------APARL--R-SMALS-ETVDL------PGYRAVQQHLDREFD-
GNPQVRRACEEHVNRVLGGR------L---------------CA-------ED-DRFRAG
LSYLRSELPFLVATPRV-----------------------LG----VPSSVSCYHDLLPV
VAELYEDG--------TCFDPGQGHVVVRPPMRGERP-----------------------
-------------------------------------------
>gi|516191236|ref|WP_017602837.
------------------------------------------------------------
------------------------------------------------------------
--MFEVVPF-TP--ACESL----LGLGEHALIGISAG--NG-Y-------FS-QHRISQ-
-ILEWTG----RR----------------------------------------FA-AVDL
LYADLHI-DTMHRAEGAGE-----------------------------------------
-----------------------------AQAA-RR-ARRS----LRDVRRRIRR-AMEA
-VR---------------------------------------------------------
------------------VPARV--R-CLALS-EMVDT------PGYRSVREGIERALA-
EDPTVRRACEEHVRRVVGPA------P---------------DP-------EG-ARFRAG
MAYLCAELPFLLDTPQI-----------------------LA----VNTSVCCYHALLPV
LGELHGNV--------SRLRPGQGHLVLRPWAPERIQEPSITG-----------------
-------------------------------------------
>gi|504724216|ref|WP_014911318.
------------------------------------------------------------
------------------------------MPSQPDFEVGGE------------GA----
--VFEARPF-TT--NCERL----VEKGEHALVGVSVG--NG-Y-------FS-QYRIAQ-
-LLDWTG----RR----------------------------------------FA-SVDV
LYADLHV-ESAFRASGMDP-----------------------------------------
-----------------------------EHAA-RR-THRA----LRDVRRRIRR-AVES
AGD---------------------------------------------------------
------------------VPARV--R-TVALS-EIAEF------PGYRTAARRIDREIE-
QNPLLRAACEDHVRHVLGPA------E---------------DP-------EG-ARFRAG
MDYLRAELPFLLSSPEV-----------------------LD----VASSVCCYHVLMPV
LPRLRGEA--------SCFHPRQGHLVLRPLRPDGTYEDAEVS-----------------
-------------------------------------------
>gi|1056075769|ref|WP_067601315
------------------------------------------------------------
-----------------------MPSPPEIPRLNDT------------------EE----
--VFQARPF-TP--GCGRL----VERGEHALIGISAG--NG-Y-------FS-QHRIAQ-
-LLEWTG----RR----------------------------------------FG-AVDL
LYADLHI-DTMHRAAGAEQ-----------------------------------------
-----------------------------AQAS-RR-ACRS----LRDVRRRIRR-AMEA
-VR---------------------------------------------------------
------------------VPARV--R-CLALS-ETVDT------PGYRSADERVERAMR-
EHPAVERACEDHVRRIIAPE------P---------------DP-------DG-ARFRAG
LSYLRAELPFLLNTPEV-----------------------LS----VDTSVCCYHDLLPV
LVGLRRET--------SCLHPGQGHLVLKPLTAPSN------------------------
-------------------------------------------
>gi|898262489|ref|WP_049572120.
------------------------------------------------------------
--------MPAEEPG------------AGREVRPRT------------------GE----
--VFEASWF-TP--ACELL----LERGDHALIGVSAG--NS-Y-------FS-QQRLTQ-
-LLTWTG----WR----------------------------------------FA-AVDL
LYTDLHL-DTMYLASGDDQ-----------------------------------------
-----------------------------AQAA-RR-TTRA----LRDVRRRVRR-AMEA
APR---------------------------------------------------------
------------------VPARV--R-ALALS-ETVDL------PGYRSALGRIDRELT-
ENPRVRRACEEHVRRIVGGG------P---------------GS-------PE-ARFAAG
LSYLRAELPFLLGTPEV-----------------------LG----VPSSVCCYHELLPL
LVELEGDT--------SCLQPGQGHLVLRPR-----------------------------
-------------------------------------------
>gi|648437466|ref|WP_026129217.
------------------------------------------------------------
------------------------------------------------------------
--MFDASCF-TP--ACQRL----LERGDHALIGVSAG--NS-Y-------FS-QQRLTQ-
-LLTWTG----WR----------------------------------------CA-AVDL
LYTDLHL-DTMYLASGDDE-----------------------------------------
-----------------------------AQAA-RR-TTRA----LRDVRRRVRR-AMEA
APR---------------------------------------------------------
------------------VPARV--R-ALALS-ETVDL------PGYRSALDRIDRELA-
ENPRMRRACEEHVRQIVGGG------P---------------GS-------PE-ARFAAG
LSYLRAELPYLLSTPEV-----------------------LG----VPSSVCCYHELLPL
LVELEGDT--------SCLQPGQGHLVLRPR-----------------------------
-------------------------------------------
>gi|1056542566|ref|WP_067975451
------------------------------------------------------------
-----------------------MPSPPDPRPSIER------------------HG----
--DFDVQSF-SD--TCHRL----FLRGEHALLGVSAG--NS-Y-------FS-QQRIAR-
-LLAWAQ----EH----------------------------------------FA-AVDL
LYVDVHI-DTMHMASGCSR-----------------------------------------
-----------------------------EHAA-SR-AARA----VRDVRRRVRR-AMEA
TAA---------------------------------------------------------
------------------DPDRV--R-VRALS-ECAGL------PGYQAVVRRVDRDIA-
TDERLRQACEEHVRHLLGPR------P---------------DP-------DG-ALLRAG
LAYLRAELPFLVNTPDI-----------------------LG----VPSSVVCYHAELPV
LSRLYEGA--------SCFHPRQGHVIIRPPE----------------------------
-------------------------------------------
>gi|648431298|ref|WP_026123049.
------------------------------------------------------------
--------MSSPR---------------ESKPSDAS------------------VD----
--DFEVQPF-TE--ACRRL----LVRGEHALVGVSAG--NS-Y-------FS-QQRIAQ-
-LLCWAQ----RR----------------------------------------FA-AVDL
LYVDLHL-DTMYRASGGGG-----------------------------------------
-----------------------------GHAS-AR-ASRA----VRDVRRRIRR-AVES
VATG------------------------------------------------T-------
----------------VTGAGTV--R-VRALS-QCVDL------PGYQAVRQRIDREIA-
IDSGIRRACEEHVRCLLGAQ------P---------------DP-------DG-ARLRAG
LAYLGAELPFLLSTPEV-----------------------LG----VSSSVSCYHTLLPV
LSRLWEVT--------SCAHPGQGHVVVRPPEGN--------------------------
-------------------------------------------
>gi|995883837|ref|WP_061081216.
------------------------------------------------------------
-----------------------MSSPTEPRPPDAS------------------AD----
--GFDVLPF-TG--SCRRV----FARGEHALIGVSAG--NS-Y-------FS-QQRLAR-
-LLHWAQ----RH----------------------------------------FA-EVDV
LYTDLHL-DTMYMASGSSG-----------------------------------------
-----------------------------EHAA-SR-ANRA----LKDVRRRIRR-AVES
AAP---------------------------------------------------------
------------------AAGNV--R-VRALS-QCTEL------PGYREVEYRLDQEYA-
ADPRVRRCWEEHVRRVLGAQ------P---------------DP-------DG-ARLRAG
LAYLRAELPFLLSTPKV-----------------------LE----VPSSVSCYHDLLPI
LSTLRGVT--------SCFHPGQGHVVVRPVGWCHPSPESAVS----L------------
-------------------------------------------
>gi|837750062|ref|WP_047869099.
------------------------------------------------------------
--------MSSPT---------------EPEPPPEP------------------PD----
--DFDVLPF-TG--SCRRV----FERGEHALIGISAG--NS-Y-------FS-QQRIAR-
-LLCWAR----GR----------------------------------------FA-RVDV
LYTDMYL-DAMYMASGSSR-----------------------------------------
-----------------------------EHAA-AR-ANRT----LRDVRRRIRR-AMES
AVAE--------------------------------------------------------
----------------SAAVADV--R-VLPLS-QCTRL------PGYREVERRLDREYA-
ADPRIRRCWEEHVRRIVGAQ------P---------------DP-------EG-ARLRAG
LAYLRAELPFLLSTPEV-----------------------LE----VPSSVSCYHDLLPI
LSTLRGVT--------SCSHPGQGHVIVRPARGRRPSAGAEAL----AFP----------
-------------------------------------------
>gi|516136055|ref|WP_017566635.
------------------------------------------------------------
------------------------------MEPSPEP-----------------AD----
--DFDVLPF-TG--SCRRV----FERGEHALIGISAG--NS-Y-------FS-QQRLAR-
-LLCWAR----GR----------------------------------------FA-QVDV
LYTDLHL-DTMYTASGSSG-----------------------------------------
-----------------------------EHAA-SR-ANRT----LRDVRRRIRR-AVES
ATVE--------------------------------------------------------
----------------SAAVADV--R-VLALS-QCTRL------PGYREVERRLDQEYA-
ADPRIRRCWEEHVRRVLGAE------P---------------DP-------EG-ARLRAG
LAYLRAELPFLLSTPKV-----------------------LE----VPSSVSCYHDLLPI
LSALRGVT--------SCFHPGQGHVVVRPVGRCHPSPESAAS----L------------
-------------------------------------------
>gi|502917220|ref|WP_013152196.
------------------------------------------------------------
--------MSSPT---------------ELEPPPEP------------------ED----
--AFDVLPF-TG--SCRRV----FERGEHALIGISAG--NS-Y-------FS-QERIAQ-
-LLRWAQ----RH----------------------------------------FA-EVDV
LYADLHL-DTMYMASGGSR-----------------------------------------
-----------------------------EHAS-SR-ANRA----LKDVRRRIRR-AVEA
AAP---------------------------------------------------------
------------------DAGNV--R-VRALS-QCTGL------PGYRDVAYRLDREHA-
TDPRVRRACEEHVRHVIGAQ------P---------------DP-------DG-ARLRAG
LAYLRAELPLLLSTPRV-----------------------LG----LPSSVCCYHALMPI
LSRLRGAT--------SCFHPGQGHVILRPVDRHLASPETVGS----P------------
-------------------------------------------
>WP_067588543.1/1-259
------------------------------------------------------------
---------------MRDWQLAPE---HDSALPAAT------------------DG----
--ILRWRPF-TG--NCSRL----VERGEHLAFAVSPG--NG-Y-------FS-EDRLVR-
-MIRWGC----AR----------------------------------------FR-AVDL
LTADVPMAACTYLGRGYDE-----------------------------------------
-----------------------------GHAR-RR-AKRD----VRQMENRIAR-ALAR
AEL---------------------------------------------------------
------------------QGTPV--R-VRYLD-HAVGQ------PGYRRIRAGLAQARR-
ENPAFEATCRRMVLDVLTARMPEG------------------------WQPDP-AQLAAG
AEYLDIELPWFADTPGV-----------------------LG----VTESVVAYRVVPAF
APYLYPPGG------ASP--DHQGFMLVDAPDEVSPPGEAKPS----CGIG--E----P-
-------------------------------------------
>SDY19100.1/1-259
------------------------------------------------------------
---------------MRDWRLAPE---HDSALPVEE------------------DG----
--CHRWRPF-TG--NCARL----IERGRHLAFAVSPG--NG-Y-------FS-EDRIVS-
-MVEWGC----AR----------------------------------------FR-AVDL
VTADVPMVACTYLGRGYAE-----------------------------------------
-----------------------------RHAR-QR-AKRD----VRQMENRIGR-ALAR
VDH---------------------------------------------------------
------------------HGAAV--R-VRYFD-HAIGQ------PGYARVRAEIARARR-
DDPAFAATCRRMVLDVLTARMPDG------------------------WQPDP-AQLAAG
AEYLDMELPWFADTPGV-----------------------LG----VAESVMVYRVVPAF
APYLYPSGG------VSP--DHQGFMLLEALDALEGADGGPGG----AAMA--Q----P-
-------------------------------------------
>gi|663325928|ref|WP_030325749.
------------------------------------------------------------
---------------MHEWAMPTT---WTPPVESHR------------------GD----
--GFVATPF-SE--RCAGL----VEAGHHVFLGISPG--NG-Y-------FS-EDRLVA-
-LLRWAA----AR----------------------------------------FA-RIEI
AHPGTDTVACTYLGRGYEP-----------------------------------------
-----------------------------RHAR-AR-AHRD----VRQTANRVAR-AVDT
ARL---------------------------------------------------------
------------------DPDRL--R-VAQFH-AFHDT------PAYRAARERIARAHR-
EQAAFHATCTRMVSGVLRTTMPAG------------------------WTPTT-GQLTAG
SEYLDSELPFLLDTPGI-----------------------LG----VPASVFAYRATPAL
AGFLYGPDA------LLPAADTQGFVTVEPLPAAR-------------------------
-------------------------------------------
>gi|973797069|gb|KUM68403.1|/1-
------------------------------------------------------------
---------------MHEWAMPTT---WTPSVEGHR------------------GD----
--GFVATPF-SE--RCTGL----VAAGHHVFLGISPG--NG-W-------FS-EDRLVA-
-LLRWAA----AR----------------------------------------FT-RIEI
AHPGTDTVACTYLGRGYEP-----------------------------------------
-----------------------------RHAR-AR-AHRD----VRQTANRVAR-AVDS
ARL---------------------------------------------------------
------------------DPDRL--R-VAQFH-DFHDT------PAYRAARERIARAHR-
EQPAFHATCTRMVSGVLRTTMPAD------------------------WTPTA-DQLTAG
AEYLDSELPFLLDTPGI-----------------------LG----VPASVFAYRATPAL
AGFLYGPDA------PLPAADTQGFVTVEPLPAAR-------------------------
-------------------------------------------
>gi|973894044|gb|KUN63097.1|/1-
------------------------------------------------------------
---------------MHEWAMPTT---WTPSVEGHR------------------GD----
--GFVATPF-SE--RCTGL----VAAGHHVFLGISPG--NG-W-------FS-EDRLVA-
-LLHWAA----AR----------------------------------------FT-RIEI
AHPGTDTVACTYLGRGYEP-----------------------------------------
-----------------------------RHAR-AR-AHRD----VRQTANRVAR-AVDS
ARL---------------------------------------------------------
------------------DPDRL--R-VAQFH-DFHDT------PAYRAARERIARAHR-
EQPAFHATCTRMVSGVLRTTMPAD------------------------WTPTA-DQLTAG
AEYLDSELPFLLDTPGI-----------------------LG----VPASVFAYRATPAL
AGFLYGPDA------QLPAADTQGFVTVEPLPAAR-------------------------
-------------------------------------------
>gi|518982701|ref|WP_020138576.
------------------------------------------------------------
---------------MHEWAMPTT---WTPSVQGHR------------------GD----
--GFVATPF-SE--RCVGL----VESGHHVFLGISPG--NG-Y-------FS-EDRLVA-
-LLRWAA----AR----------------------------------------FT-RIEI
AHPGTDTVACTYLGRGYEP-----------------------------------------
-----------------------------RHAR-AR-AHRD----VRQTANRVAR-AVAT
ARL---------------------------------------------------------
------------------APDRL--R-VAQFH-DFYDT------PAYRAARERIARAHR-
EQTAFHATCTRMVSGVLRTTMPAD------------------------WTPTA-DQLAAG
AEYLDSELPFLLDTPGI-----------------------LG----VPASVFAYRATPAL
AGFLYGPDA------QLPAADTQGFVTVEPLPAAR-------------------------
-------------------------------------------
>gi|664522638|ref|WP_031039194.
------------------------------------------------------------
---------------MHDWAMPTT---RAASVEARS------------------GD----
--GFLATPF-SE--RCAAL----VDAGHHVFLGISPG--NG-Y-------FS-ENRLVA-
-LLRWAA----AR----------------------------------------FA-RVEI
AHPDADTVACTYLGRGYEP-----------------------------------------
-----------------------------RHAR-VR-ARRD----VRQTANRISR-AVTA
TRI---------------------------------------------------------
------------------DPPRL--R-VAQFS-DFYDT------LAYRAALERVTRAHR-
EQPAFHATHARMVTGVLRTTMPAD------------------------WAPTA-DQLAAG
GEYLDRELPFLLDTPAV-----------------------LG----VPASVFAYRATPAL
ADFLYGPNA------RLPAVGTQGFVTVEALPAT--------------------------
-------------------------------------------
>gi|494621879|ref|WP_007379823.
------------------------------------------------------------
---------------MHDWAMPAA---WAPSTEARS------------------GD----
--GFLATPF-SE--RCAGL----VDAGHHVFLGISPG--NG-Y-------FS-EDRLLA-
-LLRWAA----AR----------------------------------------FT-RIEI
AHPDTDTVACTYLGRGYEP-----------------------------------------
-----------------------------RHAR-AR-AHRD----VRQTANRISR-AVTS
ARI---------------------------------------------------------
------------------EPPRL--R-VARFS-DFYDT------PAYRTALERVTRAHR-
EQPAFRTTHTRMVTGVLRTTMPAD------------------------WTPSA-GQLAAG
AEYLDRELPFLLDTPAI-----------------------LG----VPASVFAYRATPAL
AGFLYGPDA------PLPAVETQGFVTVEPLPAT--------------------------
-------------------------------------------
>gi|518962142|ref|WP_020118017.
------------------------------------------------------------
---------------MHDWVMPTA---RASSTGARR------------------GD----
--GFLDTPF-SE--RCAGL----VDAGHHVFLGISPG--NG-Y-------FS-EDRLLA-
-LLRWAA----TR----------------------------------------FT-RIEI
AHPDTDTVACTYLGRGYEP-----------------------------------------
-----------------------------GHAR-AR-AHRD----VRQTANRISR-AVTT
ARI---------------------------------------------------------
------------------EPSRL--R-VARFS-DFYDT------PAYRAALQRVTRAHR-
EQSAFHATHTRMVTGVLRTTMPAD------------------------WTPTA-GQLAAG
AEYLDRELPFLLDTPAI-----------------------LG----VPASVFAYRATPAL
AGFLYGPDA------PLPAVDTQGFVAVEPLQPT--------------------------
-------------------------------------------
>gi|822671587|ref|WP_047014274.
------------------------------------------------------------
------------------------------------------------------------
-MEFTDTPL-TP--NCARV----FESGVHVVVGVSLG--NS-Y-------FN-GDVLRG-
-LLRWLH----AR----------------------------------------FE-TIDV
VVPDSSY-HDNLLVAGHPA-----------------------------------------
-----------------------------AYAK-RK-TTRE----TATARSRILR-SWQQ
AGI---------------------------------------------------------
------------------GASGA-EH-VHPLS-ALAGD------AVYRSLRAQVVRGLA-
EDAELRRCCLEMSASALRSQLRGA-------------------------EPSP-GQVEAG
LGYLEAELPFFLGSADV-----------------------FG----VASSVCFYHRPIPA
AELLFSRGG------SLHPPPSQGYALIRPAHEARPVPAEGEM----QG-V--R----P-
-------------------------------------------
>gi|503907677|ref|WP_014141671.
------------------------------------------------------------
----------------------------------MR------------------SG----
--DFNCRPL-TP--NCARV----VDAGEHAVVGVSLG--NS-Y-------FR-GDILRA-
-LLRWLS----GR----------------------------------------FA-QLDV
VIPDSSY-RDNLLAAGYQP-----------------------------------------
-----------------------------AHAD-GK-AHRE----AATARSRVLR-SWRE
AGV---------------------------------------------------------
------------------PLSGD-AH-VHLLS-DLTAN------PAYRALRLRVEHALR-
LDPELYAECLAMSRAALRSQLKGV-------------------------TPSA-AQAEAG
IQYLTAELPFFIGSAEL-----------------------FG----VSSSLCFYHKPVPV
ADLLFTRPG------PLRPPREQGYALIQPVT----------------------------
-------------------------------------------
>gi|916861220|ref|WP_051468276.
------------------------------------------------------------
------------------------------MHEAAVERL---------------TA----
--PFTMTPY-TE--NCARL----SERAEHVLVGVSPG--NG-Y-------FN-QERLTA-
-LLRWAS----AT----------------------------------------FG-QVDA
IVPDASL-VHTYQALGQSP-----------------------------------------
-----------------------------ETAW-TN-ARHK----VGKTYRRVAR-AWAE
IGV---------------------------------------------------------
------------------PPGEQ--R-IHLLS-DFVDH------PVYTHLRDETDRAVE-
RDPALREAFLQTSRRVLSAFLKDE-------------------------EPTD-EQVEEG
KNYLTAEMPLCLDTPAL-----------------------LG----VSSSVAVYHHRLPM
AEVMFS-SP------YLNVSPLQGHAVVRPSEGGR-------------------------
-------------------------------------------
>SFD40868.1/1-245
------------------------------------------------------------
------------------------------MTAPAPRP----------------AT----
--AFAVEPL-TR--NCRDV----LVRGDHVLIGVSPG--NG-Y-------FT-ETRLTE-
-LLCWAA----GA----------------------------------------FR-RIDV
MIPDCAE-AETWIALGHTP-----------------------------------------
-----------------------------EQAR-HK-ARAK----ARRVRNRVTR-AWAA
AAV---------------------------------------------------------
------------------PAAGF--G-LHLLS-EFTAL------PRYRALVRETERALT-
RDGGLHEGYRRAVHAALRAHLAGA-------------------------DPTP-EQTRRA
MRYLTAETPFLLDSPGL-----------------------LD----AASSVLVYHRRMEF
LEPVFLGRT------PLHPSRHQAFAVVRPAGADDAGADAPGN----GG-----------
-------------------------------------------
>gi|671532232|ref|WP_031516037.
------------------------------------------------------------
------------------------------MPESSEPP----------------EP----
--SFGVEPL-TG--NCRRV----FDRGEHALIGVSPG--NS-Y-------FS-EELLTG-
-LLRWTA----LR----------------------------------------FD-RIDV
VIPDSAR-RETFLALGYAP-----------------------------------------
-----------------------------ERAR-KK-SWEE----ASRIRNRVLR-AWEA
AGV---------------------------------------------------------
------------------TSRPF--A-AHRLS-RLTEH------PAYQALLHRTEQEWA-
KGSVLRESYLAAARSVLHGLLKGA-------------------------APTQ-EQAELA
ARHLIAETPLLIGAPDV-----------------------FG----VASSAAFYHKRIDF
IDAVYAGHT------SLDAHPDQGFVIVQREPAEAPAP-APAS----VQA----------
-------------------------------------------
>APU15476.1/1-240
------------------------------------------------------------
---------------------------------MPQ------------------DT----
--LFLTSPF-NPIVITADG----CANGRNIFWSASVR--GS-Y-------LS-VALLTR-
-LLGWAH----RR----------------------------------------FA-EVDV
VIPDTTL-VHTQLELGHSE-----------------------------------------
-----------------------------KETQ-ER-SREE----CNR----VVR-AWDQ
IGL---------------------------------------------------------
------------------ERAPE--R-WHLLS-EFAEC------PRYRALLSQAEAAVA-
QPSPLRRACLHTSRVVLESRRPSV-------------------------PFTD-EQIEQG
ARYVVAELPFVVDTAGI-----------------------LG----VPSSVSFYHRAAEF
IREVVAARG------PLRPVPSPGCALIRPATTAAESSASAAT----TL----P----G-
-------------------------------------------
>SFM43774.1/1-247
------------------------------------------------------------
------------------------------MHSTCID-----------------RA----
--AFTVEPY-SE--NCRRV----CERGEHLLVGVSPG--NS-Y-------FS-VDLLAR-
-LLGWAH----RR----------------------------------------FA-AVDV
VIPDTAL-VHTQLALGHAE-----------------------------------------
-----------------------------ERAR-QR-SREE----CNRVYNRVVR-AWEQ
AGL---------------------------------------------------------
------------------EPAPH--R-WHRLS-DFAGS------ARYRALLAQAEDAVT-
RPSPLRAACLETSRAVLESRKPGE-------------------------SFTD-EQIERG
ARYVVAELPFIVDTPSI-----------------------LG----VPSSLSFYHRPAGF
IREVISGRG------GLRPAPGQGCALIRPAEDDPDDGSREKV----AS-G--A----G-
-------------------------------------------
>SFM49095.1/1-257
------------------------------------------------------------
----MPPTPTTAAQL------------EGDATTCV-------------------ED----
--DFTIEPY-TE--NCRRV----CARGEHLLVGVSPG--NS-Y-------FS-VELLAR-
-LFAWAH----RR----------------------------------------FA-AVDV
VIPDTAL-VHTQLALEHEA-----------------------------------------
-----------------------------KRAH-QR-SREE----CNRVHNRVVR-AWSQ
AGL---------------------------------------------------------
------------------AAAPE--R-WHRLS-DFTDR------PRYQTLLRQAEDAVT-
QASPLREACLQTSRTVLASRKPGT-------------------------SFTD-EQIEKG
AQYVVAELPFIVDTPSI-----------------------LG----VPSSVSFYHRPAAF
IREVMSARG------GLSPAPEQGCALIRPHAVAGNVPQPRRA----ST-A---------
-------------------------------------------
>SEG01496.1/1-257
------------------------------------------------------------
----MRLTPTTAVQL------------EGDAATCV-------------------ED----
--DFTVEPY-TE--NCRRV----CARGEHLLVGVSPG--NS-Y-------FS-VDLLAR-
-LFAWAH----RR----------------------------------------FT-AVDV
VIPDTAL-VHTQLALGHEA-----------------------------------------
-----------------------------KRAH-QR-SREE----CNRVHNRVVR-AWSQ
AGL---------------------------------------------------------
------------------AAAPQ--R-WHRLS-DFTDH------PRYQALLRQAEDAVT-
HASPLREACLQTSRTVLASRKPGA-------------------------SFTD-EQIEKG
AQYVVAELPFIVDTPSI-----------------------LG----VPSSVSFYHRPAAF
IREVVSARC------GLSPAPNQGCALIRPRAVAGNVPQPRRA----TT-S---------
-------------------------------------------
>gi|514438360|ref|WP_016576960.
------------------------------------------------------------
----MDTSMGAGGSGATDFGADAR---AGTVAGRRV------------------PP----
--GFTIEPF-TD--RCREI----WARGEHALIGVSPG--NG-Y-------FS-EQRLTG-
-LLRWAS----EA----------------------------------------FA-EVDP
IVPDVAL-VHTYRALGHPE-----------------------------------------
-----------------------------ERAR-SY-AQRD----TRRLCRRIAR-AWTA
SGV---------------------------------------------------------
------------------PEHRH--R-IRTLT-EFTGD------PTYRALLGRVERAAE-
RQPSVREVFLRASGKALASHLKGA-------------------------TPTP-EQLAEG
MRYLIAEMPLCMDTPGI-----------------------LA----VPSSVHVYHQVIPT
VPLVFD-EL------F--STPLQAYAVVRPVLPGPPPSAPPRR----SGQL--P----P-
-----VGPLTGVVTGP---------------------------
>WP_072806820.1/1-236
------------------------------------------------------------
-------------MD------------VNE-VRSIG------------------SV----
--EFSVQPL-TP--ECESV----WESRQHAVFGVSPG--NS-Y-------FN-VRRIAQ-
-ILGWLR----SE----------------------------------------FR-QIDV
VIPDNSL-HYTFRALGYDA-----------------------------------------
-----------------------------QKAA-KK-ARAE----TNVLKNRVHR-AWQE
IGG---------------------------------------------------------
------------------PRAND--G-LHGIS-QLSTN------ATYLNSVGHCAREIS-
LDPVLREASETMTKEILASKGLAG-------------------------RPSD-EQISLA
EKYLIAELPFFISSSKI-----------------------FD----VGPSLNFYHQPLPL
ANAIFSGKT------SLKPDRGQGYATINSAGIS--------------------------
-------------------------------------------
>WP_067592899.1/1-225
------------------------------------------------------------
----------------------------------------------------MISN----
--GFSVEPL-TP--SCREV----WESRRHAVFGVSPG--NS-Y-------FN-VDRLRS-
-TLDWLH----TE----------------------------------------FK-QIDV
IIPDSAL-KHTFTALGYDQ-----------------------------------------
-----------------------------AKAA-KK-ARSE----TNVLRNRVLR-AWTD
LGG---------------------------------------------------------
------------------PRPTD--G-VHRMS-ELSAN------PTYTEVLAHCAHLTA-
MDPTLASASTEMTVEVLAGKGLTG-------------------------DATP-PQIAEA
KNYLIAELPFFVSSGRI-----------------------FD----VDASLNFYHQPLPL
AKVIFSDSA------ALKPDPGQGYATIRPA-----------------------------
-------------------------------------------
>gi|496364322|ref|WP_009073312.
------------------------------------------------------------
----------------------------------------------------------MI
SNGFRVEPL-TA--ACQEV----WESRRHAVFGVSPG--NS-Y-------FN-VDRLRS-
-TLDWLQ----TE----------------------------------------FK-QIDV
IIPDSAL-KHTFIALGYDE-----------------------------------------
-----------------------------PKAA-KK-ARSE----TNVLRNRVLR-AWTA
LAG---------------------------------------------------------
------------------PRPTD--G-LHRMS-ELQAD------PVYTEVLAHCAQLTA-
TDPALAAASTEMTQEVLAAKGLTG-------------------------EATP-AQLAEA
KKYLIAELPFFVSSCRI-----------------------FD----VDASLNFYHQPLPL
ANVIFSGAS------ALKPDPGQGYATIRPA-----------------------------
-------------------------------------------
>WP_084134093.1
------------------------------------------------------------
------MKSASSDERWCLDTRRLSGMDAFDTEGYDT------------------QS----
--RFVVDPV-TS--NCRSI----SERGEHVVFGVSPG--NS-Y-------FN-VALLTD-
-LLGWMS----GV----------------------------------------FS-RIDV
VVPDSGI-EHTYHALGAHR-----------------------------------------
-----------------------------PSCG-KK-STRG----DQRRTYRILR-AWDN
LGG---------------------------------------------------------
------------------PRRSD--A-LCMLS-MLFEN------RTYVEKLAECESIVK-
GGDDLWEACVAVSRNILMGRGVEE-------------------------VSNA-ERERRA
MRYIIEEIPLVLDSARI-----------------------FE----APSSMCFYHHRKPL
AEMIFSEGS------ALRASSRQGYALVRPVGSFADDTVSEVP----VH-D--D----Q-
-------------------------------------------
>SDP97318.1/1-251
------------------------------------------------------------
-------------------------MDTFDIEVCDT------------------QS----
--RFVVDPV-TS--NCRSI----FERGEHVVFGVSPG--NS-Y-------FS-VALLTD-
-LLGWLS----EI----------------------------------------FS-RIDV
VVPDSGL-EHTYHALGYTV-----------------------------------------
-----------------------------RGAE-RK-ARGE----VNAVRNRVLR-AWDN
LGG---------------------------------------------------------
------------------PRGSD--A-LSMLS-MLFDN------RNYVEKLAECESTVK-
GDDDLWEACVAVSRNILMGRGVEE-------------------------VSNA-ERERRA
MRYIIEELPLVLDSARI-----------------------FD----APSSMCFYHRRTLL
AEMIFSEGS------ALRASSRQGYALVRPAGSFVDGATSEVP----VH-D--D----R-
-------------------------------------------
>WP_067975424.1/1-247
------------------------------------------------------------
----MDVTAGPTGAA------------DPG---GAP------------------HP----
--AFTVDPF-TD--GCRTV----WDRREHALLGVSPG--NG-Y-------FN-VALLTR-
-LLGWLC----AE----------------------------------------FA-RVDV
VVPDSAL-VHTYLALGYEP-----------------------------------------
-----------------------------QRAR-RK-ARGE----TNVLRNRVDR-AWRA
GGG---------------------------------------------------------
------------------PREGD--G-LHRMS-DLAAH------PVYRERLAEAERALR-
EDDALAGTCAEMSREVLRARGHTG-------------------------PPAP-ERVERA
TRYLAAELPFFLASADI-----------------------FD----VPSSLNFYHQPLPL
AELLYAGKS------VLQPPPWQGYATIRPAPADPRPD----------------------
-------------------------------------------
>WP_078761807.1/1-244
------------------------------------------------------------
-------MTAPTGAA------------DRGGDPGRQ------------------WA----
--SFTVEPF-TD--ACHTI----RERGEHVVLGVSPG--NS-Y-------FQ-VGLLTG-
-LLGWLR----AE----------------------------------------FA-RVDV
VIPDSAL-EHTYLALGYDP-----------------------------------------
-----------------------------RRAR-KK-ARGE----TNAVRNRVVR-AWEA
NGG---------------------------------------------------------
------------------PRDAD--G-LHRMS-DLAAN------EVYRDVLAECERALG-
EDDVLWETCAEMSRDVLTARGHEG-------------------------PITG-EHIEQA
MRYLTAELPFFLASADI-----------------------FG----VRSSLNFYHQSLPL
AELVFAGKS------TLHPSPRQGYAMIRPAPERG-------------------------
-------------------------------------------
>gi|901836343|gb|AKR54056.1|/1-
------------------------------------------------------------
------------------------MPDGGSAPPPSR------------------RA----
--SFTVEPF-TD--ACHAV----WEQRRHAVLGVSPG--NG-Y-------FN-VALLTE-
-LLGWAC----GE----------------------------------------FA-RVDV
VVPDSAL-EHTYLALGYDL-----------------------------------------
-----------------------------RRAA-KK-ARGE----TNVLRNRVVR-AWEA
GGG---------------------------------------------------------
------------------PRASD--G-LHRMS-ELASN------AAYRAGLAECERALG-
EDDLLWETCAEMSRDVLAARGHDG-------------------------PLTT-ERVERA
MRYLTAELPFFLASADI-----------------------FG----VPSSLNFYHRRLPL
AEVVFAGKS------VLQAPPAQGYATIRPAGRDPDRA----------------------
-------------------------------------------
>gi|755066834|ref|WP_042418550.
------------------------------------------------------------
--------------------MTARGSAVDRSGSPVV------------------QG----
--PFTVEPF-TE--ACRAV----WEQRQHVVVGVSPG--NS-Y-------FS-VPRLTA-
-LLGWLC----DE----------------------------------------FA-RVDV
VIPDSAL-EQTFLALGHDP-----------------------------------------
-----------------------------ARAA-KK-TRGE----INALVNRVTR-AWRE
RGG---------------------------------------------------------
------------------PRPED--G-LHRMS-QLESN------DVYRERLAECEKALA-
EDDALWETCADMSREVLAARGSQG-------------------------PHTD-GTIARA
MGYLVAELPFFLASADI-----------------------FD----APTSLNFYHRPLPL
AELLFTGKC------LIQPSPRQAYATIRPVRPV--------------------------
-------------------------------------------
>gi|583001582|gb|EWC61117.1|/1-
------------------------------------------------------------
----------------------MAPVGDAGLNPVIQ------------------RG----
--LFTVEPL-TE--ASRRV----WERREHAVFGISPG--NS-Y-------FQ-VARMAE-
-LFGWLR----AE----------------------------------------FD-RVDA
VIPDSAL-VHTYLALGYEP-----------------------------------------
-----------------------------QRAA-KK-ARGE----INVLHNRVTR-AWDS
VGG---------------------------------------------------------
------------------PRAAD--G-LHRMS-DLSSG------TVYREKLAECERVLG-
EDDVLRRTCAEMSREVLRIRGHEG-------------------------PLTA-DQIEES
MRYLTAELPFFLASTDI-----------------------FG----VSTSLNFYHRTLPL
AEVVFSGES------RLRAPARQGYATIRPAR----------------------------
-------------------------------------------
>ACU38460/1-233
------------------------------------------------------------
------------------------------MSAAPEPDR---------------RG----
--AFTVEPF-TE--ESRLI----WERREHVVFGVSPG--NS-Y-------FQ-VPRMAE-
-LFGWLR----GE----------------------------------------SD-RIDV
VIPDSAL-VHTYLALGYEE-----------------------------------------
-----------------------------RRAE-RK-ARAE----VNVLRNRVSR-AWEA
AGG---------------------------------------------------------
------------------PRPGD--G-LNLMS-ELEGG------EVYRARLAECERALR-
EDEVLRGTSAEMSREVLALKGHRG-------------------------MASD-EQVERA
MRYLLAELPFFLASSEI-----------------------FD----VPTSVNFYHRKLPL
AEVVFSGES------LLRASPRQAYATIRPVG----------------------------
-------------------------------------------
>gi|516107035|ref|WP_017537615.
------------------------------------------------------------
------------------------------MDVSGTGPEPQ-------------RP----
--VFTAEPF-GQ--DGRTV----LELGHHAVLGLSPG--NR-Y-------FS-VPVLTG-
-LLEWLG----ER----------------------------------------FT-RIDA
VVPDSAL-EHTYRALGYEP-----------------------------------------
-----------------------------RRAA-KK-ARGE----TNVLRNRAAR-AWES
LGG---------------------------------------------------------
------------------PRGTD--G-LHRMS-ELASG------DVYRERYAECERALA-
DDPVLHETCAEMSTEVLAARGSTG-------------------------PPTG-QALETA
MRYLVAELPFFLASADI-----------------------FG----APSSLNFYHRRLPL
AELVFSGDS------VLKAPPWQGYATVRPVTGEPGGG----------------------
-------------------------------------------
>WP_079103588.1/1-252
------------------------------------------------------------
---------------------------------MPY------------------GS----
--SFTLEPY-SE--NCRYV----CGRREHVVFGVSPG--NS-Y-------FR-VSRLAD-
-LLRWLC----EE----------------------------------------FR-RVDV
VIPDSAL-HHTYLALGYSP-----------------------------------------
-----------------------------ERAA-KK-VRSE----TNVLRNRVLR-GWEL
SGC---------------------------------------------------------
------------------PRDGN--G-LFLMS-ALAPR------PSYQRLLAHVRSTLR-
EDQDLRATAIRMTREALIARGLTG-------------------------EPTA-EQLERG
LQYLVAELPFFIGSADI-----------------------FE----VPSSVCFYHRPIPL
ADVIFDHRS------LLCPSPRQGYALISPTEPPAGETASAYG----SG-L--H----Q-
----------------------------RDAKEVNRT------
>gi|657301501|ref|WP_029387183.
------------------------------------------------------------
---------------------------------MPY------------------VS----
--SFTLEPF-NE--NCRIV----CDEREHVVLGVSPG--NS-Y-------FR-VSRLAD-
-LLRWLC----GE----------------------------------------FR-RVDV
VIPDSGL-HHTYLALGYSP-----------------------------------------
-----------------------------ERAA-KK-VRGE----TSVLRNRVLR-GWEL
SGC---------------------------------------------------------
------------------PQDGN--G-LYLMS-ALTAR------PSYQRLLAHVRSALD-
ADEDLRAVALRMTREALIARGHIA-------------------------EPSR-EQLECG
LQYLVAELPFFIGSADI-----------------------FD----VPSSVCFYHRPIPL
ADLIFDYRS------RLLPSPRQGYALVSPTE----------------------------
-------------------------------------------
>gi|665618075|ref|WP_031176477.
------------------------------------------------------------
-------------------------------MNVPE------------------RL----
--EFSLEPM-TE--NCASV----CERREHVVVGVSPG--NS-F-------FR-VPLLAD-
-LIHWLN----SR----------------------------------------FA-RMDI
IVPDAEL-APTFMALGYSP-----------------------------------------
-----------------------------ERAA-GK-ARGE----VNAVRNRIVR-AWES
LGG---------------------------------------------------------
------------------PRPGD--G-LHLMS-ELVDR------PQYLTARRRCEKALA-
VDGNLRTACQNASRTVLLARRPEK-------------------------EPTA-REIEQG
MRYLLAELPFFVASADI-----------------------FG----VPSSLCFYHRPLPL
AALIFSGRT------VLKPTLRQAYALIRPTGLP--------------------------
-------------------------------------------
>gi|503906980|ref|WP_014140974.
------------------------------------------------------------
---------------------------------MLH------------------RT----
--SFSVEPL-TE--TCRVV----VHNRDHVVLGVSPG--NS-Y-------FR-TSLLTE-
-LLVWLT----EG----------------------------------------FR-RIDV
VIPDTAL-THTYEALGYTP-----------------------------------------
-----------------------------QRAS-VK-VRGE----TNVLRNRVLR-AWHD
AGG---------------------------------------------------------
------------------RRPAD--G-HHMMS-DLAGH------PVYQRVLAQCEAALR-
VDAGLRRTCRAMSREALLARRPDQ-------------------------EPGP-AQIDQG
VRYLVEELPFFVASADI-----------------------FE----VGSSLCFYHRRIPL
ADVVFSGRC------ALAASPRQGYAVIRPVPEQLPAEP---------------------
-------------------------------------------
>gi|654234438|ref|WP_027751606.
------------------------------------------------------------
-----------------------------------------------------MSA----
--KFLVEPF-TE--NCYEV----YQKKEHVVFGVSPG--NS-Y-------FR-VPLLTD-
-LLGWLC----GE----------------------------------------FS-VVDV
VIPDSPL-VHTYVAMGYDP-----------------------------------------
-----------------------------ERAE-RK-ARGE----INVLRNRVNR-AWQA
QGG---------------------------------------------------------
------------------PRPAD--G-LHMMS-DLAAN------TTYQRLLGHCEQLVS-
EDGQLRDTCLAMSRDVLAARSPGY-------------------------APTP-EQVQRS
ARYLIEELPFFLASVDI-----------------------FD----MSSSLCFYHQRLPL
ADLIFSGKC------ALRAAPHQGHAIVRPAQPTAP------------------------
-------------------------------------------
>WP_078873129.1/1-241
------------------------------------------------------------
------------------------------MNTSLAAV----------------AG----
--DHIVEPY-SP--NCERL----LEAADHLLIGVSPG--NS-Y-------FG-IPTLTR-
-ILTWAH----AT----------------------------------------FR-RIDV
IVPDRSL-AANYRAQGYSE-----------------------------------------
-----------------------------QVAH-KK-ARTE----ISSVRRRIRR-AWER
SGI---------------------------------------------------------
------------------PEHEQ--R-THLLS-ELALL------PAYEKLHRRVREALA-
SDEQVFDVCQRATSRAVPVAEQTGEGT-----------GS--A------AVPA-PGPHLA
LDYLIDEMPFFIDTPSI-----------------------LG----VPSSLVNYHMPVPF
AGLLYTGDG------PLRAPSHQGLILLRDRAAER-------------------------
-------------------------------------------
>WP_078872750.1/1-268
------------------------------------------------------------
----MATHASAP---------APA---AAAAQPPSA------------------GS----
--HTPLMPY-TP--NCRRI----LQDADHLLIGVSPG--NG-Y-------FG-IPTLTR-
-MFRWAH----AT----------------------------------------FG-RVDV
IVPDRSL-ASNYRAQGYPE-----------------------------------------
-----------------------------QAAR-KK-ARTE----VSCVRRRVRR-AWER
GEI---------------------------------------------------------
------------------PEEHR--R-AHLLS-DLARS------DAYEQLHLRVRDALT-
TDGRIRALCRSLSARAVPVAAAASGTPG----GPGTATGSAEDGGAEPGGTGG-DATALA
LEYLIDELPFFIDTPSI-----------------------LG----VPSSLACYHAPVGF
ADLLYTEDG------PLHAAANQGFVLLKDHVTQQ-------------------------
-------------------------------------------
>gi|664031836|ref|WP_030574318.
------------------------------------------------------------
------------------------------------------------------------
------MPY-TP--NCRRL----LRDADHLLIGVSPG--NG-Y-------FS-IPTLTR-
-VFRWAH----AT----------------------------------------FQ-RVDV
IVPDRSL-ASNYRAQGYPD-----------------------------------------
-----------------------------QAAH-KK-ARTE----VSCVRRRIRR-AFER
SEI---------------------------------------------------------
------------------PGEDQ--H-THLLS-DLAQS------DAYQRLHLRVRDALT-
TDERTHAICRKVSARAVPRAAAGSGTAS----EPGTAAGSGEDGRAKPGGTGS-DAAALA
LEYLIDELPFFMDTPSI-----------------------LG----VSSSLVSYHAPVGF
ADLLYTGAG------PLHAAANQGFVLLKDHAAQY-------------------------
-------------------------------------------
>WP_076987550.1/1-220
------------------------------------------------------------
------------------------------------------------------------
--MCEAVAA-SP--NCQRL----LAGGKHMLFGVSLF--NS-F-------FS-PARLRE-
-LAEWAL----VR----------------------------------------FD-SVHF
LVADRPS-THTLVAMGYSP-----------------------------------------
-----------------------------QRAV-AK-VSQE----ARLAANRVRR-ALAE
AGA---------------------------------------------------------
------------------PDPDA--H-LLGWS-DLEQN------PGYLRLRDLVQTAFD-
DDARFRASCMEISRAYLTHRGE---------------------------SPTV-QQVITA
SSYFLNELPIGMDTPAI-----------------------LG----VPESLCAYHRVLAF
ADVLQTGPG------WLAPSANQGYLMVRPSG----------------------------
-------------------------------------------
>gi|931605416|ref|WP_054295455.
------------------------------------------------------------
------------------------------------------------------------
--MCEAVAA-SP--NCQRL----LAGGKHMLFGVSLF--NS-F-------YS-PARLRE-
-LASWAL----VR----------------------------------------FD-SVHF
LVADRPS-THTLIAMGYSP-----------------------------------------
-----------------------------QRAV-AK-MSQE----ARLATNRVRR-ALAE
AGA---------------------------------------------------------
------------------PDPDA--H-LLGWS-DLEQS------PGYLRLRDLVQTAFD-
NDVRFRSSCMEISRAYLTHRGE---------------------------SPTV-QQVITA
SSYFLNELPIGMDTPSI-----------------------LG----VPESLCAYHRVLAF
ADVLQTGPG------WLAPSANQGYLMVRPSG----------------------------
-------------------------------------------
>CTQ92813/1-223
------------------------------------------------------------
-----------------------------------------------------MDR----
--MCEAVAA-SP--NCQRL----LAGGKHMLFGVSLF--NS-F-------FN-PARLRE-
-LAEWSM----VR----------------------------------------FD-SVHF
LVADRPS-THTLIAMGYSP-----------------------------------------
-----------------------------QRAL-AK-MSQE----ARLATNRVRR-ALAE
AGA---------------------------------------------------------
------------------PDPDA--H-LLTWN-DLEQN------PGYLRLRDLVQTAFD-
NDARFRSSCMEVSRAYLTHRGE---------------------------SPTV-QQVITA
SSYFLNELPIGMDTPSI-----------------------LG----VSESLCAYHRVLAF
ADVLETGPG------WLAPSTNQGYLMVRPSD----------------------------
-------------------------------------------
>gi|739391256|ref|WP_037251829.
------------------------------------------------------------
------------------------------------------------------------
--MCEAVAA-SQ--NCQRL----LAGGKHMLFGVSLF--NS-F-------FS-QTRLRE-
-LASWAL----VR----------------------------------------FD-SVHF
LVADRPS-THTLVALGYSP-----------------------------------------
-----------------------------QRAA-AK-VSQE----ARMVRNRVQR-ALID
AGA---------------------------------------------------------
------------------SDPDT--H-LLGWC-DLEQN------PGYLKLRDLVRTAFD-
NDERFRASCLAVSRAYLTHRGE---------------------------SPTV-QQVITA
SEYFLNELPIGMDTPSI-----------------------LG----VSESLCAYHRVLAF
ADVLRTGPG------WLAPSANQGYLMVRPSG----------------------------
-------------------------------------------
>WP_084425896.1/1-220
------------------------------------------------------------
------------------------------------------------------------
--MCEAVAA-TP--NCQRL----LAGGKHMLFGVSLF--NS-F-------FS-QTRLRE-
-LASWAL----VR----------------------------------------FD-SVHF
LVADRPS-MHTLVALGYSP-----------------------------------------
-----------------------------ERAA-AK-ASQE----ARMVRNRVRR-ALID
AGA---------------------------------------------------------
------------------SEPDT--H-LLGWC-DLDQN------PGYLKLRDLVRTAFD-
SDERFRASCLAVSRAYLTHRGE---------------------------SPTV-QQVIMA
SEYFLNELPIGMDTPSI-----------------------LG----VSESLCAYHRVLAF
ADVLRTGPG------WLAPSANQGYLMVRPSG----------------------------
-------------------------------------------
>WP_086825138.1/1-243
------------------------------------------------------------
----------------------MAMNPG----VVSR------------------CS----
--DPIVRPY-TE--RCADL----LSTGEHALLGISSF--NS-Y-------YT-DERVDQ-
-LLSWAF----CE----------------------------------------FS-RVNV
LLPGAEA-SWIPSMRGADP-----------------------------------------
-----------------------------GRAK-KR-ARQE----VARLRRRVQR-TLED
LGV---------------------------------------------------------
------------------DDPDA--V-TFTWT-EVADN------AHYDRLLEQAWAGYQ-
DNEEFREACEAISTRVLQTNFGS-------------------------ANPDP-WTRESL
IGYLFAELPFLVDTPRI-----------------------LG----VPNSVFCYHRESPL
VELLSRSSF------SPRISPDQGHVVVSIESEPIVPAPRA-------------------
-------------------------------------------
>WP_081900237.1/1-274
---------------------------------------------MPSRA------R---
-------AIPRPGTR--LYVERVAMNPG----VVSR------------------SS----
--DPIVRPY-TE--RCADL----LSTGEHALLGISSF--NS-Y-------YT-DERVEQ-
-LLSWAF----CE----------------------------------------FS-RVNV
LLPGAEA-SWIPSMRGANP-----------------------------------------
-----------------------------GRAR-KR-ARQE----VARVRRRVQR-TLAD
LGV---------------------------------------------------------
------------------DDPDA--V-TFTWT-EMADN------AHYDRILEQAWAGYQ-
DNEEFRSACESISTRVLQTNFGE-------------------------ANPDP-WTRESL
IGYLLAELPFLVDTPRI-----------------------LG----VPNSVFCYHRESPM
VELLSRSSF------SPRISADQGHIVISIEDEPVVPAPRAAAE-AVREGFAVR------
-------------------------------------------
>WP_084469135.1/1-295
MARC-------------STGIRAGRTRGAVRAGRECMSSQV---RIAGVG------D---
---RNPSWTTPRESV------------VSYAVPVER------------------DG----
--AFDVAPL-TE--KCREI----LEKGEHALLGVSHG--NS-Y-------FN-RERLTA-
-LMRWAA----HR----------------------------------------FA-AVDV
VIADSHV-VHVLRALGYSE-----------------------------------------
-----------------------------EHAR-RK-AHKE----TRLIRNRVAD-AAGS
LPE---------------------------------------------------------
------------------D-RRP--T-VRGLS-SFQDD------TAYRAVLADVAAAMR-
GEPAFAAVVRAMTRAVVAARTGAA------------------------D-VRE-DQVEAA
LCYLEAELPFFFDTPRI-----------------------LG----VGSSVSCYHLHMPV
VDLLYGT-D-A----LVSVAPTQGFAVVAPAAGRAAPVPGPP----DQGAAR--------
-------------------------------------------
>WP_083938403.1/1-267
--------------------MDFLIS-KSCQLKKIPLTITL----LQ-------------
--------RRYETMDS--------IDVELPFIEEIS------------------VD----
--RMQVHCE-SP--QCERI----YQNGEAAVIGISPF--NS-Y-------FS-EQRIAA-
-LYAWSR----AQ----------------------------------------FK-HTWL
YIPDEPT-KYTLIAQGYDE-----------------------------------------
-----------------------------KKAI-SK-SKRQ----CQYLKNKINR-AVDL
SH----------------------------------------------------------
----------------------EQVT-LVDSA-WLENS------TGYQEKYSEILSLFE-
SNDDFREGCLASSHAILKKPLTGH------------------------TPVTK-SALDIA
VKYFLAELPIFLSSAEI-----------------------FE----QTSAVFCYHDHPTF
LKNLFRTK--S----WDLVSEQQGLVTLKPAIPGA-------------------------
-------------------------------------------
>WP_079248143.1/1-291
MGASRRGARSRPRPAPALRGPNRGRN-DACRFRARCVCSGG----TSSFL------R---
---HRSPAMNLPNAD--V--------SAV-CIPASP------------------PP----
--PLRAQPY-TE--HCRRL----FDIAEHAVIGLSPF--NG-G-------VN-PHTVQG-
-LVAWGV----GH----------------------------------------FR-RIDV
LLPGYEA-AHTLVAAGARP-----------------------------------------
-----------------------------LDAV-RR-LRHA----LNALRNAATR-QLQE
CGI---------------------------------------------------------
------------------DRPEQ--R-VHTWT-RLQDR------AAYLDLRRELERRSR-
LEPWLHQACESAARNAVAGSGGA--------------------------VASD-SAVQYA
VQYALAELPFLVDSPSI-----------------------FG----AASSVFVYPRPIPL
VHALLE-RD-D----ALLRHRGQGYVSVRRLP----------------------------
-------------------------------------------
>WP_057916564.1/1-243
------------------------------------------------------------
----MSVSIAAETLD--R--------PRLPIAADDA------------------SG----
--RPYAHPY-TD--ACAAI----VDRAEHVVIGLSPF--NG-Y-------FS-AIAIQR-
-MIAWGC----RH----------------------------------------FR-KVDV
LLPGYEA-IYTLTAAGVAP-----------------------------------------
-----------------------------IEAT-RK-LRRE----LLRLRNTSLR-SLQD
HDV---------------------------------------------------------
------------------EQPQQ--R-IRSWT-RLLEN------RSYLALRQQVRRSYH-
EDFSVRQACRNAAINAVEGAMGR--------------------------RPDE-RQLAQA
VHYPLAELPFFVDSPAI-----------------------YG----VRSSVFAYPRPIAL
VRSLSIGSD-A----ALARTDGQGFVSFE-------------------------------
-------------------------------------------
>gi|666657421|ref|WP_031370097.
------------------------------------------------------------
----MSLSIVAETPD--R--------PRLPIVE-DV------------------SG----
--RLRARPY-TD--ACADI----LERAEHVVIGLSPF--NG-Y-------FS-AIAIQR-
-MIAWGC----RH----------------------------------------FR-KVDV
LLPGYEA-IYTLTAAGLAP-----------------------------------------
-----------------------------IEAT-RK-LRRE----LLRLRNTSLR-SLQD
HDV---------------------------------------------------------
------------------EHPQQ--R-IHSWT-RLLEN------RAYLTLRQQVRRTYR-
DDFSVRQACRNAAVTAVEGAMGQ--------------------------RPDE-RRLAQA
VHYPLAELPFFVDSPAI-----------------------YG----VRSSVFAYPRPISL
VRALSIPSD-A----ALARADGQGFVSFE-------------------------------
-------------------------------------------
>WP_078660494.1/1-272
------------------------------------------------------------
------------------------MCPSLPRRAMET------------------VP----
--SFHALPY-TD--QCGRH----LMAAEHALIGLSPW--NG-Y-------FT-ARRVES-
-LVEWAA----GT----------------------------------------FR-AVDV
IIPSYEA-AYTLIAAGVEP-----------------------------------------
-----------------------------SVAV-GR-ARRA----VKKLRRPAQR-ALLR
AGC---------------------------------------------------------
------------------GE--G--R-IHTGT-SLAAV------PRYLQLRRTAERTYH-
RDPGIRAACLDVARAAVAGVQGRIMAQPQSVERPELS-EERPRMSVARPQLSE-ERLDIA
VRYAWSELPFMLDSPGI-----------------------FG----TASSVLVYHRRIPL
IEPLLRD-D-A----ALRPAPGQGFVVASPAGLPAEDVQD-QE----VTAR---------
-------------------------------------------
>gi|703225742|ref|WP_033386322.
------------------------------------------------------------
------------------------MLSPLP--REDT------------------AV----
--DLISKPY-DD--RSTEI----VARGRHAVVGLSPF--NG-Y-------SS-AANIHA-
-IVGWAC----QH----------------------------------------FD-QVDV
MTAGYEA-AYTLA-PVMPP-----------------------------------------
-----------------------------HVAA-KR-VRKA----IRQIRSQAGR-ALAD
HGV---------------------------------------------------------
------------------TSAER--H-VACWT-QLLER------PAYAELFRWSQQVWH-
QDSTLRTVCEDVARVVLSGNTT---------------------------TPTA-DQVRLA
ARYAVAELPFFTDSPAI-----------------------YE----VDCSVFIYHRRLPF
LDRLLSAQH-L----ALGRSPGQAFLTLSPVLENTQ------------------------
-------------------------------------------
>gi|902784872|ref|WP_049655871.
------------------------------------------------------------
-------------------------------MIAVP------------------AE----
--AVTVHPL-NE--QSREI----LDTGEAAVFGLSPF--NG-F-------YR-PATVET-
-LLAWAA----GR----------------------------------------FR-HVEA
VLPGYET-AFGLIACGRAP-----------------------------------------
-----------------------------REAA-QS-ATRA----VRRMRAAARR-ALHA
SG----------------------------------------------------------
------------------PNPHD--R-VNSWT-RLINR------KRYRELRAQVDDAFR-
SDGRLRELCREASRGYLMTVLGG--------------------------EPTP-AQIELN
LGYVLAELPLVLDLPGI-----------------------TG----TRTALLLYNRPWPL
QLALWNGEV-P----ALAPAPGHGFATIALAVEPAVAPAVE-----------------Q-
-------------------------------------------
>gi|585097437|gb|EWM19378.1|/1-
------------------------------------------------------------
------------------------------MSHGRGRG----------------SI----
--VFTLDW-------LAET----ARHRDHVLVGLSPQ--NG-R-------YK-PEYIRN-
-LIFWLQ----PR----------------------------------------FR-SIDV
VIPGFEA-AYTLVAAGHPP-----------------------------------------
-----------------------------AQAV-HR-ARRA----YRQLRNPAVR-ALAD
LGV---------------------------------------------------------
------------------PDPSR--H-VTSWT-RLHAD------AAYRASLIRSRKAYL-
TDPRIRRACREMTAEVVGNAADG-------------------------QPVTQ-CDIDIA
VRYVIAEIPLLTDGPDV-----------------------FG----ADRSVFVYHRATPL
VAAIADS-G-S----ILTAAPGQTWAIVSQEEENRDGHDRT--------GT--P----A-
-------------------------------------------
>WP_085480341.1/1-250
------------------------------------------------------------
----------------------------------MK------------------QI----
--NFSVQPI-SD--NCRRL----AERAEHIVLGVSPM--NS-Y-------YN-PQRVEQ-
-LVHWAC----AH----------------------------------------FG-RVDV
MTAGYEA-AHTLVAAGIAP-----------------------------------------
-----------------------------PDAV-RR-VQRA----VRKLRYAAIT-AFRE
CGI---------------------------------------------------------
------------------DNPED--Y-VCSWT-EYENR------PRYRDLKAYAYSMYQ-
HDLSWRQACQDLARAAVSSIAKC--------------------------EPSP-TAIEAA
VSYPLAEIPILLDSPAV-----------------------FG----VEHSVFAYHRPFDI
SYFLLQGRC-S---------RNQGFIVLSQDAFHDWLPENHIQ--YGGDGFADHAGEEAR
NAG----------------------------------------
>WP_083102670.1/1-270
--------------------------------------MGG----LPSIR------I---
---IDSSSASLRSAR--EPIMPVAICRFMS--TNNH------------------IG----
--GFVVRTL-LH--HHQRI----LNRAEHVLIGLSPF--NG-Y-------YK-PRLVRD-
-LVAWGH----HH----------------------------------------FD-RVDV
FVPGWET-AHTLTGAGMSP-----------------------------------------
-----------------------------RDAV-HR-SRRA----AKRLRNAAVD-ALRS
CDD---------------------------------------------------------
------------------AEPHM--R-VHTST-TLANR------AAYTRLHERVRTEYA-
HDPVIRAACRETAREALRTHCTG--------------------------QPTE-QQIDLA
VSYPLAELPLILDSPAI-----------------------FA----AESSVVVYHRELGP
LTPLILGHS-P----TVEPVAGQGFAVVTPPPTALERSEG--------------------
-------------------------------------------
>WP_078970061.1/1-270
--------------------------------------MGG----LPSTG------I---
---IGSSSASLRSAR--EPTMPVAICVFMS--ANTH------------------IG----
--DFTVRTL-SR--RHQRI----LNRAEHVLIGLSPF--NG-Y-------YK-PRLVRD-
-LVAWGH----HH----------------------------------------FD-RTDV
FIPGWET-AHTLTGAGMSP-----------------------------------------
-----------------------------RDAV-HR-SRRA----AKRLRNAAVD-ALRS
CGD---------------------------------------------------------
------------------TEPHT--R-VHTST-TLASR------GAYTRLHERVRTEYA-
RDPVVRAACRETAREALRTHCDG--------------------------QPSE-QQVDLA
VSYPLAELPLILDSPAI-----------------------FA----TESSVVVYHRELGP
LTPLILGRS-P----TVWPVAGQGFAVVTPPPTALERREG--------------------
-------------------------------------------
>WP_078971073.1/1-270
--------------------------------------MGG----LPSTG------I---
---IDSPSASLRSAR--EPIVPVAICRFMS--IQSH------------------IG----
--GFVVRTL-SH--SHQRI----LNRAEHVLIGLSPF--NG-Y-------YK-PRLVRD-
-LVAWGH----QH----------------------------------------FD-RADV
FVPGWET-AHTLTGAGMSP-----------------------------------------
-----------------------------RDAV-HR-SRRA----AKRLRNAAVD-ALRS
CGD---------------------------------------------------------
------------------TEPHM--R-VHTST-TLASR------GAYTRLHDRVRTEYA-
RDPVIRAACRETARAALRTHCAG--------------------------QPSE-QQIDLA
VSYPLAELPLILDSPAI-----------------------FA----TESSVVVYHRELGP
LTPLILGHS-P----TVWPVAGQGFAVVTPPPTALRRSAG--------------------
-------------------------------------------
>gi|755104060|ref|WP_042454865.
------------------------------------------------------------
--------------------------------MSTA------------------AA----
--TFVVEPF-SP--ASVDM----VARRDHALLGISPW--NS-Y-------YR-PRRIEE-
-LVAWAC----RE----------------------------------------FR-SVDV
LVPGYEA-AYTLMAGGMET-----------------------------------------
-----------------------------LEAV-HR-ARKV----GPQLRNPAYR-ALQR
AGI---------------------------------------------------------
------------------ADWRQ--R-VHSWT-ELANR------PAYAALRAAAEEAYA-
HDPVVRDACRAVARTAVRHAAGG-------------------------EERAD-AHMDLA
ARYALAELPLLLDTPAI-----------------------LS----VPSSVFVYHRRIEL
VEPMVDGRS-T----RLAPAAGQGYAVVTPAGSLVEAA----------------------
-------------------------------------------
>WP_077974352.1/1-225
------------------------------------------------------------
------------------------------------------------------------
--MFTLSPL-PG--GETFF----PDRCGHALIGLSPW--NG-R-------YS-RRYIEA-
-LVTWAH----SR----------------------------------------FP-RIDV
FTPGYEA-AHTLVAAGFPV-----------------------------------------
-----------------------------GEAV-HR-ARRA----NTQLRNPALR-ALRN
AGV---------------------------------------------------------
------------------TEPQT--H-VHTWT-QLHAR------PAYTGARHRVQRAYA-
SDPVVRRACRDTAREAVRGAGQR--------------------------EPDE-SAIDLA
VSYALAELPLVTEGPDI-----------------------FG----VPSSAFLYHRDMAL
IRPLISGES-K----SLVPHAGQRYAIATWEAETA-------------------------
-------------------------------------------
>WP_058043912.1/1-232
------------------------------------------------------------
------------------------------------------------------------
-MEFLVQPC-TA--ESRRI----LARAEHLLIGLSPW--NG-Y-------YK-PRRVEA-
-LVDWAC----AN----------------------------------------FA-SVDV
FVPGYEA-AHTLTAAGFEP-----------------------------------------
-----------------------------REAV-HR-TRRA----ISQLRNPAQR-ALRR
ADI---------------------------------------------------------
------------------PNPGA--R-FHSWT-QLANR------PPYTRMLERVHQAYR-
TDEAVRRACRLTARGAVLHAAER--------------------------EPSE-RQIDQA
VGYALAELPLVLDGPAI-----------------------FG----TESSVFVYHREMDL
LDPFITGRA-T----RLRPASGQGYAVVRPADDRCVPSHR-L------------------
-------------------------------------------
>gi|522040175|ref|WP_020551384.
------------------------------------------------------------
-------------------------------------------------------M----
--GFIVWPC-TL--GSRSV----LDHAEHVLIGLSPW--NS-Y-------YK-PRTVEA-
-LVRWAC----AN----------------------------------------FV-AVDV
FVPGDEA-AHTLTAAGVQP-----------------------------------------
-----------------------------SEAV-RR-ARYA----VGRLRSPARR-GLRN
AGM---------------------------------------------------------
------------------ADPDR--H-LHTWT-QLSER------PAYQHSLKRVRHAYL-
TDEAVRAACRRTARGAVRRVAGQ--------------------------EPSE-EQIDQA
VGYALAELPLVLDGPAI-----------------------FG----TTSSLFVYHREMDL
LAPFINGES-A----HLRPAPGQGYAVVRPPDQDATPAGL-SQ----PWPE--G----R-
-------------------------------------------
>SCE24257.1/1-230
------------------------------------------------------------
-----------------------------------------------------MIV----
--DFLIRPQ-SE--NCRRI----SDISDHCLVGLSPF--NG-Y-------YT-PSRVEA-
-LVQWAA----GH----------------------------------------FT-RVDV
LVPGFEA-AHTLTAAGVRP-----------------------------------------
-----------------------------LEAV-GR-VRRA----VNQLRNPAML-ALSH
AGV---------------------------------------------------------
------------------SAPER--H-VHTWT-QLMSR------PAYAALREQARTAYR-
VDPALRAACRAVAREAVRSISDT--------------------------EPGE-EQIDAC
VSYPIAELPLIVDSPSI-----------------------FD----VASSVFVYHRRIAL
AAAVLAGPA-T----GMRSAAQQGFVVAEPVPPDGSG-----------------------
-------------------------------------------
>gi|734691715|ref|WP_034086738.
------------------------------------------------------------
----------------------------------MV------------------TV----
--DFLIRPQ-SE--NCRRI----ADASDHCVVGLSPF--NG-Y-------YT-PCRVEA-
-LVQWAA----GH----------------------------------------FT-RVDV
LVPGFEA-AHTLTAAGVRP-----------------------------------------
-----------------------------LEAV-GR-VRRA----VNQLRNPAVL-ALSR
AGV---------------------------------------------------------
------------------STPER--R-VHTWT-QLMSR------PEYVALRERARAAYR-
VDPALRAACRAVARGAVRSIADT--------------------------EPGE-EQIDAC
VTYPIAELPLIVDSPSI-----------------------FD----VASSVFVYHRRIEL
AAALLAGPA-T----GLRSAAQQGFVVAEPVLPGGS------------------------
-------------------------------------------
>WP_069161627.1/1-220
------------------------------------------------------------
-------------------------------------------------------M----
--LFTAEPY-TD--NCRRI----LERGTHCAVVMSPF--NS-Y-------YK-PRLIRS-
-LTRWAL----TT----------------------------------------FG-SSDF
VVPGIEA-ADTLVARGWTR-----------------------------------------
-----------------------------ERAL-RR-AAIA----VGKLRAPTRS-ALLE
AGV---------------------------------------------------------
------------------ADPDD--R-LHSWT-QLAGH------PPYQRLRALVTHQYD-
VDPCMRRAIRQLSARAI----GA--------------------------DATD-PRIDTC
VEYALAEIPFMLDCPSI-----------------------FG----VESSTLVYHRDFEF
IRLLLADSTPT----PVKPADGQGFIVCRLVS----------------------------
-------------------------------------------
>gi|664361666|ref|WP_030889157.
------------------------------------------------------------
------------------------MTTTTP--KTVE------------------QT----
--AFDVAPY-TD--NCARI----YEAAEHALIGLSPF--NS-Y-------YK-SGLIRS-
-LTEWAA----RR----------------------------------------FA-TVDV
FIPGDEA-MLTLTAAGWDP-----------------------------------------
-----------------------------GHAE-RR-LHQA----RKKLRGPARQ-GLLA
AGI---------------------------------------------------------
------------------DLPDH--Y-LHTWT-ELLDR------PAYRHLRAQVGQGCR-
TDPGLRRPARELSRKAVRGLTGD--------------------------EPDD-RQIDHA
LDYVVAEMPFMIDSPSI-----------------------FH----VKSSVFVYHQPFEL
AHCLLDGREIS----SVEINPAQGFLVVRPSSGE--------------------------
-------------------------------------------
>WP_069612002.1/1-224
------------------------------------------------------------
------------------------------------------------------------
---MLANPV-TL--RCSEL----FDSRTHAVIGISPF--NS-Y-------FS-EMRISE-
-LARWAR----RN----------------------------------------FT-AFHF
YVPDRPA-ALTLEALGYSP-----------------------------------------
-----------------------------ARAE-KK-ARRQ----ANYLENKIAR-ALST
VEA---------------------------------------------------------
------------------EDELS--TILLNGR-VLDEH------NNYSAGHARYQDLFA-
SDPEFREGCLESAAWVLEKHPDRK------------------------GPLTP-TAIEMG
ARYFLAEVPFFLDTPYI-----------------------LG----VQHSVFCYHQCPAF
LRKLLETQR------GAIASPNQGFIEVTPVSG---------------------------
-------------------------------------------
>WP_058532937.1/1-245
------------------------------------------------------------
-----------------------------------MEYG---------------NA----
--IITPYPI-SP--GSNHL----FTQKEHALLGISPF--NS-Y-------FS-EEMIVQ-
-WIQWAK----NT----------------------------------------FS-SFQI
FIPDKLP-LYTFLALGYDE-----------------------------------------
-----------------------------SKAR-TK-AKRQ----AAYLKNKIQR-ALDH
CAL---------------------------------------------------------
------------------KNA-NSQL-IIDMN-VLENN------SMFLELRAHCYSLYQ-
TDAAFRRECDQCTGWVLNGHTI--------------------------KDLQQ-SNHNIA
VHYILNEMPLFMDTPSI-----------------------LG----VKSSLFVYHQTPEF
INFLYTNSI-S----SELIASNQGFIELSVQKQGAITDGVLFY----DEFR--Q------
-------------------------------------------
>gi|966516443|ref|WP_058532937.
------------------------------------------------------------
-----------------------------------MEYG---------------NA----
--IITPYPI-SP--GSNHL----FTQKEHALLGISPF--NS-Y-------FS-EEMIVQ-
-WIQWAK----NT----------------------------------------FS-SFQI
FIPDKLP-LYTFLALGYDE-----------------------------------------
-----------------------------SKAR-TK-AKRQ----AAYLKNKIQR-ALDH
CAL---------------------------------------------------------
------------------KNA-NSQL-IIDMN-VLENN------SMFLELRAHCYSLYQ-
TDAAFRRECDQCTGWVLNGHTI--------------------------KDLQQ-SNHNIA
VHYILNEMPLFMDTPSI-----------------------LG----VKSSLFVYHQTPEF
INFLYTNSI-S----SELIASNQGFIELSVQKQGAITDGVLFY----DEFR--Q------
-------------------------------------------
>gi|966510696|ref|WP_058527287.
------------------------------------------------------------
-----------------------------------MDNR---------------NV----
--IVTPHLI-TS--LSATL----YQQKEHVLLGISPF--NS-Y-------FS-EEMIGD-
-WIQWAH----TT----------------------------------------FS-SFHV
FIPDTLP-IYTFLALGYDE-----------------------------------------
-----------------------------LNAK-KK-AKKQ----AAYLKNKVAR-ALVQ
CQL---------------------------------------------------------
------------------DDIDANKL-IIDMD-YLENN------QAYLELKKACYALYN-
ENPEFQKECDQCTGWVLNGHAV--------------------------KDSHR-ANNNIA
VQYILNEMPLFMDTPSI-----------------------LN----TPSSLFSYHQTPQF
INYLYTDHR-K----NEFVALNQGYIELFVHT-HTIPDGVVFG----NEL----------
-------------------------------------------
>gi|505257951|ref|WP_015445053.
------------------------------------------------------------
-----------------------------------MDNR---------------NV----
--IVTPHLI-TS--LSATL----YQQKEHVLLGISPF--NS-Y-------FS-EEMIGD-
-WIQWAH----TT----------------------------------------FS-SFHV
FIPDTLP-IYTFLALGYDE-----------------------------------------
-----------------------------LNAK-KK-AKKQ----AAYLKNKVAR-ALVQ
RQL---------------------------------------------------------
------------------DHIDTNKL-IIDMD-YLENN------QAYLELKKACYALYN-
ENPEFQKECDQCTGWVLNGHAV--------------------------KDSHR-ANNNIA
VQYILNEMPLFMDTPSI-----------------------LN----TPSSLFSYHQTPQF
INYLYTDHR-E----NKFVALNQGYIELSVHTRHKILDGAVFG----NELR---------
-------------------------------------------
>gi|517405591|ref|WP_018578277.
------------------------------------------------------------
-----------------------------------MDNR---------------NV----
--IVTPHLI-TS--LSSKL----YQQKEHVLLGISPF--NS-Y-------FS-EEMIGD-
-WIQWAH----TT----------------------------------------FS-SFHV
FIPDTLP-IYTFLALGYDE-----------------------------------------
-----------------------------FKAK-KK-AKKQ----ASYLKNKIAR-ALLQ
YQL---------------------------------------------------------
------------------DGIDANTL-IIDMD-YLENN------QAYIELKKKCYALYN-
ENSEFQKECDQCTGWVLNGHTI--------------------------KDLHL-ANENIA
VQYILNEMPLFMDTPSI-----------------------LN----TASSLFSYHQIPQF
INYLYNNHR-K----NEFVALNQGFIELTVHKRHTIPDGVLFG----NELR---------
-------------------------------------------
>WP_069159603.1/1-238
------------------------------------------------------------
---------------------------------MQT------------------AL----
--ELTALPL-TP--NCAEL----FARRDHVLLGISPF--NS-Y-------FK-RARIAE-
-LTRWAV----SE----------------------------------------FA-YVQF
HLPDVPG-VFTLRALGLPE-----------------------------------------
-----------------------------HKAR-KR-ALEN----GLKMRNRIRD-GLAS
AGL---------------------------------------------------------
------------------SGLDA--R-VVDWA-YLEAN------PVFVDLLREATELFA-
YDAAFRDLCLETTRNVLRHRLADG------------------------SEPTI-EQCELA
AQYFLADIPLLVDTAGI-----------------------VG----SETSLYAYHRGIPF
IDALFRREL------PMQPVAGQGYLTVLASGELDVQPKLQG------------------
-------------------------------------------
>WP_067709647.1/1-228
------------------------------------------------------------
---------------------------------MPT------------------AC----
--EVAAQPL-TA--NCARI----FAARDHLLLGISPF--NS-Y-------FS-RERIAE-
-ATGWAA----GE----------------------------------------FAGRLQF
HLPDTPS-EFTLQALGMSE-----------------------------------------
-----------------------------EKAR-KR-AHEN----GLKMRNRIRD-GLAA
AGL---------------------------------------------------------
------------------GGVDE--R-VIGWD-RLEAS------PAFQALHGQVCALFD-
SHRGFRELCLETSRNVLRHRLPGN------------------------TEPTL-TQCQLA
ARYFLAEIPLLLDTPAI-----------------------VN----CESSLYAYHRRIPF
VDTLFHGEL------PLQPSPAQGYLLLTLN-----------------------------
-------------------------------------------
>gi|750531174|ref|WP_040813043.
------------------------------------------------------------
------------------------------------------------------MD----
--AWAVRPL-TA--NCAHI----FEERAHACLGISPF--NS-Y-------FK-RARIAE-
-LTRWAA----RE----------------------------------------FNG-VQF
HLPDVPS-EYTLRAMGFPA-----------------------------------------
-----------------------------DKAR-RR-AHEN----GLKMRNRIRD-AVDS
AGL---------------------------------------------------------
------------------DGLNE--R-ILDWN-FLSTN------SAFLDLYKRAHYLFD-
TDPAFRALCLDTTRDVLRHRLPDC------------------------IEPDQ-RRCEIA
VEYFLTDIPLLVDTPAI-----------------------VG----TTSSLYAYHRTIPF
IEALYNGDL------PIHPHPTQGYLIIGETH----------------------------
-------------------------------------------
>ONI77823.1/1-249
------------------------------------------------------------
------------------------------MTGNNELG----------------TA----
--AFTATPL-SA--NCRAV----YERREHALIGLSPG--SG-Y-------FS-TGRIGQ-
-LAQIAA----TE----------------------------------------FE-RFHF
MILAEPF-TWNLQAIGHTP-----------------------------------------
-----------------------------TEAA-KL-GYQQ----QRRLINRANR-ALAE
AGA---------------------------------------------------------
------------------TDNGN--Y-ILQWA-DLCDN------REYVEILGNVYESYN-
AMEDFRVAASGIAADYVRTRNLQG------------------------RRPFA-ERVSFA
VHYFLAELPLLLDTPHI-----------------------LG----LRSSVFCYHRTNEF
IDKLWTGQL------PVAPADNQGYLVLTLPYPAKSSVADPEA----TSPD--S------
-------------------------------------------
>WP_081440677.1/1-239
------------------------------------------------------------
------------------------------MDVTVLS-----------------HR----
--ALTVTSI-RP--GDRMN----IGDYGHALIAVSLF--NS-Y-------YS-TDRITT-
-LVRWAK----HT----------------------------------------FE-RSHI
PVFDLPH-AYTLSARKGHS-----------------------------------------
-----------------------------PGSV-RR-ARKE----GRKLHNKIAR-IHAE
EGI---------------------------------------------------------
------------------DSDAH--R-LLTWD-DLVRN------DDYLQLRVDVDRAFC-
TDACFRQACLTMADTLLDPEITD-------------------------EDDRR-AACFLA
ARYLLDELPLLIDLPSI-----------------------IK----CDSSVFLYHRAPSL
LKQLFEGRF------TLKPSDRQGYFILSDASEIEAADSY--------------------
-------------------------------------------
>GAB78270.1/1-245
------------------------------------------------------------
--------------------------MATVTEVLLR------------------DV----
--VFRREPL-TE--SCAQI----VAEAEHVCVGVSPF--NG-Y-------FN-QARITA-
-LVQWAF----ET----------------------------------------YP-QASF
FVPDKSA-AHTLRALGYAE-----------------------------------------
-----------------------------AKAE-SK-ARKQ----GKYVLNKVRT-ALAQ
AGV---------------------------------------------------------
------------------EETPG--M-VLCHE-NLSVN------PRYLELLQEGRRRYL-
EEPGFQEATVATSRGILQAWAEEG------------------------NPPQE-NQEEQA
VQYFLEELPMFIDTPGI-----------------------VG----VDSSVFVYHREIPY
LRRLYDREL------SWHPVERQGFALVTVDEDLRGGPAPEV------------------
-------------------------------------------
>gi|585088626|gb|EWM10567.1|/1-
------------------------------------------------------------
------------------------------------------------------------
--MFTEEPL-TS--HCAGV----RDSSAHACVGVSPF--NG-Y-------YT-AERIGQ-
-LAAWVR----DN----------------------------------------FD-DFHF
FVPDEAA-AHTLEAVGYEP-----------------------------------------
-----------------------------ARAR-HK-ARRQ----GNLVINRIGR-ALAD
LGV---------------------------------------------------------
------------------PDAGR--H-ILDAA-RLAVN------PAYQRIHDEVTRLFA-
QDKDFRMQTMASSEWVLAKRLPPG------------------------SAPTE-RQRLLA
VRYFLAELPLFLDTPGI-----------------------VG----RPASVFVYHQRVEF
LNRLYHGEL------ARRPDPAQGFLVLTAAEAVVPV-----------------------
-------------------------------------------
>WP_067586850.1/1-227
------------------------------------------------------------
------------------------------------------------------------
--MFDATPL-SS--GCARL----YPDVRHACVGVSPF--NG-Y-------FT-AERLIR-
-LAAWTA----EH----------------------------------------FA-EFCF
FVPDEVT-AYTLEALGYPP-----------------------------------------
-----------------------------ARAK-QK-AHRQ----SCHVHNKIAA-ALRA
LDV---------------------------------------------------------
------------------PDPES--R-ILGMA-RLREL------PSYRRLLAEAENRFE-
TDSAFRSACYGASTWVLQGR--TG------------------------NVPDE-RALRLA
VRYFLAELPLFAGSGLI-----------------------TG----NPRSMFVYHQRVPF
LEKFFDREF------AFRPEPGQGFLVVAEAALEATGR----------------------
-------------------------------------------
>gi|739968375|ref|WP_037818634.
------------------------------------------------------------
------------------------------------------------------------
--MFDATPL-SS--GCARL----YPDVRHACVGVSPF--NG-Y-------FT-ADRLAR-
-LAAWTA----EH----------------------------------------FA-EFCF
FVPDEVT-AYTLEALGYPP-----------------------------------------
-----------------------------ARAK-QK-AHRQ----SCHVHNKIAA-ALRA
LDV---------------------------------------------------------
------------------PDPES--R-ILGMA-RLREL------PAYRRLLAAAENHFE-
TDSAFRSACYGASTWVLQGR--TG------------------------NVPDE-GALRLA
VRYFLAELPLFAGSGLI-----------------------TG----NPRSMFVYHQRVPF
LRKFFDREF------AFRPEPGQGFLVVAEAALEATGR----------------------
-------------------------------------------
>gi|496373659|ref|WP_009082649.
------------------------------------------------------------
------------------------------------------------------------
--MFEANPL-SS--DCAAL----YPGAEHACVGVSLF--NG-Y-------FT-ADRLTR-
-LVAWTA----EH----------------------------------------FP-EYHF
FVPDEVA-VYTLEALGYPA-----------------------------------------
-----------------------------ARAK-QK-VHRQ----SCHVHNKIAS-ALRV
LGV---------------------------------------------------------
------------------PDPER--R-ILGIA-RLRTM------PDYRELLREAETQLE-
SDPAFRAAAYDASSWVLQGK--TG------------------------VAPDS-EALRLA
VRYLLAEIPLFAGSGLI-----------------------TG----NPRSMFVYHQRVPF
LRRFFDREF------AFRPRVGQGFLVVRDSVFAAAGR----------------------
-------------------------------------------
>WP_067892359.1/1-238
------------------------------------------------------------
------------------------------------------------------------
MAAYEIEPL-SD--ECANV----LRHNDHVCIGVSPF--NS-Y-------FS-AERLAS-
-LARWAS----AA----------------------------------------FA-DFHF
FVPDEIT-AYTFEALGYPP-----------------------------------------
-----------------------------SRAR-QK-AHRQ----ARYTHNKIRS-ALVA
LSV---------------------------------------------------------
------------------PDPDG--H-VLSMV-RLNAN------PRYQALLDQANILFL-
GNREFRDACLEATRWVLDGKLPDG------------------------RPATA-EELRLG
VRYFLAELPLFAGSGHI-----------------------VG----AAHSVFAYHQRVRF
LERFFNREL------EWTPRDGQGFLVVREARQDERTLSRLGN----AS-----------
-------------------------------------------
>gi|664130282|ref|WP_030666956.
------------------------------------------------------------
------------------------------------------------------------
-----------------------------MCIGVSPF--NS-Y-------FT-TARLRR-
-LADWAV----TR----------------------------------------FE-SVHF
FVPDMAA-AHTLRALGYDL-----------------------------------------
-----------------------------DHAR-HK-ARRQ----GQYVHNKITT-ALRA
LGV---------------------------------------------------------
------------------EDPAG--L-VWGMD-RLHRT------PRYLALFDEVHLRYE-
EDESFRAACLDASHWVLEHKLPPG------------------------ITATE-DQLREA
VRYFLAELPLFIDAGGI-----------------------AG----HRVSFFVYHQRVAF
LERFFRREL------SLQPTGGQGFLVVREAAQDRPGTQLRTG----AVPA--Q----E-
-----AA----RGVG----------------------------
>gi|498159028|ref|WP_010473184.
------------------------------------------------------------
------------------------------------------------------------
-----------------------------MCIGVSPF--NS-Y-------FS-TPRLRR-
-LADWAL----TR----------------------------------------FP-GVHF
FVPDAAA-AYTLEALGYDP-----------------------------------------
-----------------------------ARAR-HK-AQRQ----GQYVHNKICT-ALRA
EGV---------------------------------------------------------
------------------EHPED--L-VLGMD-RLHGT------ARYTELLDEAHRRFH-
EDGDFRAACLDASHWVLDRKLPPG------------------------TVPTE-EQLRGA
VRYFLAELPLFVDSGGI-----------------------AG----HGPSFFVYHQRVAF
LERFFRHEL------SWRPVDGQGFLVVREAAGDVPAAEEP------AAPV--R----E-
-----VA----HGVG----------------------------
>gi|578012570|gb|AHI00829.1|/1-
------------------------------------------------------------
------------------------------------------------------------
-----------------------------MCLGVSPF--NS-Y-------FT-AERLLE-
-LVTWAN----RC----------------------------------------FR-EFHV
FLPDEPA-AHTLEALGYPI-----------------------------------------
-----------------------------ERAR-HK-ARRQ----ANYMRNKICR-ALSD
AGV---------------------------------------------------------
------------------DDPLS--R-VLDSE-ALRGN------EAYQSLHGTAEFLFH-
DDDQFRAACLEATNWVLDRKLPDG------------------------ARPTP-DQLLCA
VRYFLAELPLFAGTTLI-----------------------VD----RPSSAFVYHQRVWF
LERFYRGEL------TMRPEPGQGFLVVEEAEEAESLAVR--------------------
-------------------------------------------
>gi|662160806|ref|WP_030108358.
------------------------------------------------------------
------------------------------------------------------------
--------M-VP--SCPLP----T-AVDHVCLGVSPF--NS-Y-------FT-AERLLE-
-LVTWAN----RC----------------------------------------FR-EFHV
FLPDEPA-AHTLEALGYPI-----------------------------------------
-----------------------------ERAR-HK-ARRQ----ANYMRNKICR-ALSD
AGV---------------------------------------------------------
------------------DDPLS--R-VLDSE-ALRGN------EAYQSLHGTAEFLFH-
DDDQFRAACLEATNWVLDRKLPDG------------------------ARPTP-DQLLCA
VRYFLAELPLFAGTTLI-----------------------VD----RPSSAFVYHQRVWF
LERFYRGEL------TMRPEPGQGFLVVEEAEEAESLAVR--------------------
-------------------------------------------
>SFK43556.1/1-252
------------------------------------------------------------
------------------------------------------------------------
--MFEIEPL-TE--NCREL----LPEAAVACIGVSPF--NS-Y-------FS-TRRLTA-
-LAGWAM----ER----------------------------------------FE-RVCF
FVPDTVA-AYTLEALGCEP-----------------------------------------
-----------------------------GRAR-HK-ARSQ----GRYVHNKITT-ALRS
LGV---------------------------------------------------------
------------------EEPRR--L-VLGME-RLGGS------ARYGQLLAEAHLLFR-
EDASFRAACLEASRWVLDRRLPPG------------------------AAPSE-EQLRRA
VRYFLAELPLFADSAGATGAT-----------GATGAAGSTG----DGSSFFLYHQRVAF
LERFYRREL------SWRPVPGQGFVVVRERAPEAGTAGAVPA----AAPV--G----E-
-------------------------------------------
>WP_063803445.1/1-263
------------------------------------------------------------
------------------------------------------------------------
--MFNEEPL-TE--GCGRV----LPTAGHACIGVSPF--NS-Y-------FS-TTRLTE-
-LARWAL----RR----------------------------------------FG-SCHF
FIPDTVS-AYTMEACGYSP-----------------------------------------
-----------------------------ERAR-HK-ARRQ----GQYTHNKVLT-ALRT
LGV---------------------------------------------------------
------------------PEPQQ--C-VLGME-QLRGN------RRYCELLAAATALFE-
RDAAFRVACLEATHWVLDRKLPRG------------------------AKPTR-EQLRLA
VRYFLAELPLFTDSGGIVAVGSGGTSGSTSESNSGGASGPGG----GGGSMFVYHQRVVF
LERFYAGLL------SWKPAPGQGFLVVTEPEQDIRAEPSALG----ETKV--A----S-
-------------------------------------------
>AOT61926.1/1-239
------------------------------------------------------------
------------------------------------------------------------
--MFEIEPL-TG--RCGAL----LPEAVHVCVGVSPF--NG-Y-------FS-APRLLR-
-LAEWSL----RR----------------------------------------FP-YVHF
FVPDTVA-AYTLEALGYPP-----------------------------------------
-----------------------------GRAR-HK-ARRQ----GQYVHNKICS-ALRE
LGV---------------------------------------------------------
------------------PDPDG--L-VLGMD-RLERS------PRYTTLLNEARLRFR-
RDQGFRSACLEASHWVLEQRLPPG------------------------TSPTV-EQLHGA
VRYFLAELPLFADAGGI-----------------------AG----RRPSFFAYHQRVPF
LERFFGREL------GWEPADTQGFLVVRDPAPEDAAAGLHEG----RPAD--G------
-------------------------------------------
>gi|665528655|ref|WP_031129207.
------------------------------------------------------------
------------------------------------------------------------
--MFEIEPL-TG--RCGAL----LPEAVHVCVGVSPF--NG-Y-------FS-APRLLR-
-LAEWSL----RR----------------------------------------FP-YVHF
FVPDTVA-AYTLEALGYPP-----------------------------------------
-----------------------------GRAR-HK-ARRQ----GQYVHNKICS-ALRE
LGV---------------------------------------------------------
------------------PDPDG--L-VLGMD-RLERS------PRYTTLLNEARLRFR-
RDQGFRSACLEASHWVLEQRLPPG------------------------TSPTV-EQLHGA
VRYFLAELPLFADAGGI-----------------------AG----RRPSFFAYHQRVPF
LERFFGREL------GWEPADTQGFLVVRDPAPEDAAAG---------------------
-------------------------------------------
>WP_084475409.1/1-257
------------------------------------------------------------
----MTV-ESAEDHA------------TTTRTAAPA------------------AG----
--AFTAEVL-TE--RCRAL----ADAGDHACIGISPF--NS-Y-------FT-TDRITA-
-LARWAR----PR----------------------------------------FA-SVHF
YVPDGPS-AYTLQALGYTP-----------------------------------------
-----------------------------QQAA-HK-ARRQ----GRWLGNKIRR-ALTD
LGV---------------------------------------------------------
------------------PDPEP--L-VLDSA-ALHTN------TTYQRLHAEVSGQFA-
RDPDFAAACLSASGWVLGQRLPGT------------------------AAPTD-EQTRAA
VRYLLAELPLFTDTAAI-----------------------VG----TTASVFCYHQPPAF
LRDLYHHRL------AWKPAPHQGFLVLAPTGERADPTTR--------PDH--P----N-
-------------------------------------------
>WP_084492048.1/1-255
------------------------------------------------------------
----MTV-ESAEDHA------------TTTRTVA--------------------SA----
--AFTAEAL-TG--RCRAL----ADAGDHACIGISPF--NS-Y-------FT-TDRITA-
-LARWAR----PR----------------------------------------FA-SVHF
YVPDGPS-AYTLQALGYTP-----------------------------------------
-----------------------------QQAA-HK-ARRQ----GRWLGNKIRR-ALTD
IGV---------------------------------------------------------
------------------PDPEP--L-VLDSA-ALRTN------TAYHRLHTEVSGQFT-
RDPDFAAACLSASGWVLGQRLPDT------------------------AAPTD-AQTHAA
VRYLLAELPLFTDTAAI-----------------------VG----TTASVFCYHQPPAF
LHALYHHRL------AWKPAPHQGFLVLAPTGERADPTTR--------PDH--P----N-
-------------------------------------------
>WP_017620324.1/1-251
------------------------------------MSGTP------ETP------G---
---VIAP-PRSGDAA------------PPAR--DTA------------------EE----
--GPRVRPL-SP--SCASA----FDKGEHACLGISPF--NG-Y-------FT-TERITV-
-LARWAL----DR----------------------------------------FS-TVHL
YMPDGPS-ALTLEASGYPR-----------------------------------------
-----------------------------RRAS-AK-ARRQ----ANYLRNKMIR-ALDA
VGA---------------------------------------------------------
------------------AEPQG--M-ILDSG-TLAGN------RRYERLLGEAHALFD-
ADAAFQEACLDAGRWILADRVESA------------------------E-LTT-ERMGIA
ARYLLAELPFFTHTPHI-----------------------VG----TASSVFCYHRPPDF
VERLFQRRL------PWGPQDGQGFVQLGPVP----------------------------
-------------------------------------------
>gi|648434679|ref|WP_026126430.
------------------------------------------------------------
------------------------------------------------------------
----MVRPL-SP--YCVPA----LAERTHACLGISPF--NG-Y-------FT-TGRIRD-
-LAAWAL----NR----------------------------------------FE-SMHL
YMPDGPT-ATTLAALGYAP-----------------------------------------
-----------------------------ARAA-AK-ARSQ----CRYLRNKMVR-ALDD
LGV---------------------------------------------------------
------------------PAPEE--L-ILDSA-ALADN------TRYQELLNDAHALFD-
HDSEFRRSCLEAARWVLHGRIAPD------------------------E-MSQ-ERLRTA
VPYLLAELPLFSHTPEI-----------------------VD----VSVSVFCYHRPPEF
VEHLVHRRL------AWCPLPKQGFAVVTRP-----------------------------
-------------------------------------------
>gi|971337981|gb|ALV38603.1|/1-
------------------------------------------------------------
------------------------------------------------------------
---MRAEPL-TA--RCRTA----YDGRAHACLGISPF--NS-H-------FS-TPRIAG-
-LVRWGL----ET----------------------------------------FA-HVHF
FVPDTAA-AHTLEALGYPP-----------------------------------------
-----------------------------EKAA-WK-ARRQ----GQYVRNKITK-ALAD
NGV---------------------------------------------------------
------------------PDPAP--H-LLDGQ-ALATN------PSYQELTAQVEQHFR-
TDSGFAQACLSASAWVLERRLPPG------------------------RQPTH-EQLRGA
VRYFLAELPLFLDTPRI-----------------------TG----TVASVFCYHEVPRV
LADLYRHRL------ALRPAPNQGFCRLRDAAEIQHPGVR--------VSR--TLQ----
-------------------------------------------
>SFQ54351.1/1-237
------------------------------------------------------------
------------------------------------------------------------
-MPFHVRPL-SI--HCRQP----LTHRTHVCFGISPF--NS-Y-------FT-TERITD-
-LARWGL----DE----------------------------------------FG-AMHF
FVPDVPA-AYTLEALGYPP-----------------------------------------
-----------------------------ERAA-HK-ARRQ----GQYLRNKIAR-ALSQ
LGV---------------------------------------------------------
------------------HHPDR--L-ILGWS-ELDAN------RRYRRLLGEAQRLFD-
REPDFQAACLTASRWVLDKRLAAG------------------------AAPTD-DQLRAA
VRYFLAELPLFADTRSI-----------------------VG----TPSSVFCYHQCIPF
LHQFYRGEL------PWRPIAGQGFAVLTPTPSPEEPRRP--------LTD--G----L-
-------------------------------------------
>gi|916312049|ref|WP_051047095.
------------------------------------------------------------
------------------------------------------------------------
---MHVQPL-SV--HCHGP----LTRRAHVCFGISPF--NS-Y-------FT-TERIAG-
-LARWGF----GE----------------------------------------FE-AAHF
FVPDLPA-TYTLEALGYAP-----------------------------------------
-----------------------------ERAA-HK-ARRQ----GQYVRNKIAR-ALID
LGV---------------------------------------------------------
------------------REPQR--L-ILGAS-ELDTN------PRYRQLLDQAQRLFD-
RDPDFRADCLEASRWVLENRLPAG------------------------SSASE-DQLRSA
VRYLLAELPLFTDTGGI-----------------------VG----AESSVFCYHQGIGF
LRRFYGGEL------AWRPVVGQGFGVLTDLVPAAG------------------------
-------------------------------------------
>gi|886830688|emb|CRK58360.1|/1
------------------------------------------------------------
------------------------------------------------------------
--MLRPLPL-TQ--HCASP----LAEAEHVCIGVSPF--NS-Y-------FT-TERIAD-
-LARWAV----SS----------------------------------------FA-SFHF
FVPDAPS-AYTLEAIGYTP-----------------------------------------
-----------------------------RDAA-RK-AQRQ----GNYTRNKIHR-ALAQ
-CA---------------------------------------------------------
------------------IDPGP--V-ILDSA-ALEVN------PMYSKLRTEAHHRFT-
SDPGFAKHCLSATSWVLEKRLRDA------------------------E-PTH-AQSMHA
VRYFLAEMPMFVNTVEI-----------------------AG----VSSSVFAYHQRVPF
LEKLFAREL------SWQPHPAQGFVVVEPVVAEQVAAES--------AL----------
-------------------------------------------
>gi|491307339|ref|WP_005165333.
------------------------------------------------------------
------------------------------------------------------------
-MALRPLPL-TE--HCADP----LARAEHVCIGISPF--NS-Y-------FT-VDRIAD-
-LARWAM----SA----------------------------------------FT-GFHF
FVPDGPS-AFTLEALGYDP-----------------------------------------
-----------------------------IRAA-QK-AQRQ----GNYTRNKIVR-ALQQ
VCP---------------------------------------------------------
------------------SDPHT--L-ILDAT-VLETD------PAYLGLLSEAHLRFA-
LDPEFAEHCLGATGWVLDRRLPEG------------------------QHPTR-DQLRSA
VRYFLAELPMFVGTVAV-----------------------AG----VGSSVFAYHQRVPF
LERLYRGEL------SWRPLPGQGFVVLEQAVPEQAVAER--------AE----------
-------------------------------------------
>WP_061989325.1/1-228
------------------------------------------------------------
------------------------------------------------------------
--MLRPLPL-TE--HCADP----LSRAEHVCIGVSPF--NS-Y-------FT-VDRIAD-
-LARWAI----SG----------------------------------------FR-GFHF
FVPDGPS-AFTLEALGYDP-----------------------------------------
-----------------------------VRAA-QK-AQRQ----GNYTRNKIVR-ALRQ
VYP---------------------------------------------------------
------------------SDPHV--R-ILDAT-VLETD------PAYLNLLSEAHQRFA-
TDAEFAEHCLGATGWVLDRRLPHG------------------------EHPSR-DQLRSA
VRYFLAELPMFVGTVAV-----------------------AG----VGSSVFAYHQRVAF
LERLYRGEL------SWRPLPGQGFVVLENAVPERAE-----------------------
-------------------------------------------
>WP_037318298.1/1-228
------------------------------------------------------------
------------------------------------------------------------
--MLRPLPL-TE--HCADP----LSRAEHVCLGVSPF--NS-H-------FT-VERIAD-
-LARWAM----SG----------------------------------------FR-GFHF
FVPDGPS-AFTLEALGYDP-----------------------------------------
-----------------------------VRAA-QK-AQRQ----GNYTRNKIIR-ALEQ
VCP---------------------------------------------------------
------------------SDPRT--L-ILDAA-VLETD------PAYLGLLSEAHHRFA-
IDPEFAAQCVGATGWVLDRRLPEG------------------------EHPTP-DQLRSA
VRYFLAELPMFVGTVAV-----------------------AG----VGSSVFAYHQRVPF
LERLYRGEL------SWRPLPGQGFVVLEQAVPERAE-----------------------
-------------------------------------------
>WP_076155848.1/1-228
------------------------------------------------------------
------------------------------------------------------------
--MLRPLPL-TE--HCADP----LARAEHVCVGISPF--NS-Y-------FT-VDRIAD-
-LARWAM----SA----------------------------------------FR-GFHF
FVPDGPS-AFTMEALGYDP-----------------------------------------
-----------------------------VRAA-QK-AQRQ----GNYTRNKIVR-ALRQ
VCP---------------------------------------------------------
------------------SDPHT--L-ILDAA-VLETD------RVYLGLLSEAHQRFA-
TDPEFAEQCLGATGWVLDRRLPEG------------------------EHPTR-DQLRSA
VRYFLAELPMFVGTVAV-----------------------AG----VGSSVFAYHQRVGF
LERLYRGEL------SWRPLRGQGFVVLEQAVPERVE-----------------------
-------------------------------------------
>AJK54245.1/1-228
------------------------------------------------------------
------------------------------------------------------------
--MPRPLPL-TE--HCADP----LARAEHVCLGVSPF--NS-H-------FT-VDRIAD-
-LARWAM----SA----------------------------------------FR-GFHF
FVPDGPS-AFTLEALGYDP-----------------------------------------
-----------------------------VRAA-QK-AQRQ----GNYTRNKIVR-ALGQ
ICV---------------------------------------------------------
------------------PDPHA--L-ILDAA-ALEAD------SAYLGLLSEAHHRFA-
TDPEFAEQCLGATGWVLDRRLPEG------------------------EHPTR-DQLRSA
VRYFLAELPMFVGTVAV-----------------------AG----VGSSVFAYHQRVAF
LERLYRGEL------SWRPLPGQGFVVLEQAVPERVE-----------------------
-------------------------------------------
>gi|683983687|gb|KFZ84119.1|/1-
------------------------------------------------------------
------------------------------------------------------------
--MPRPLPL-TE--YCADP----LARAEHVCLGVSPF--NS-H-------FT-VERIAD-
-LARWAM----SA----------------------------------------FR-GFHF
FVPDGPS-AFTLEALGYDP-----------------------------------------
-----------------------------VRAA-QK-AQRQ----GNYTRNKIVR-ALQQ
VCP---------------------------------------------------------
------------------ADPHT--L-ILDAA-ALEAD------SAYLGLLSEAHQRFA-
TDPEFAEQCLGATGWVLDRRLPEG------------------------EHPTR-DQLRSA
VRYFLAELPMFVGTVAV-----------------------AG----VESSVFAYHQRVGF
LERLYRGEL------SWRPLPGQGFVVLEQAVPERVE-----------------------
-------------------------------------------
>gi|511270559|ref|WP_016337741.
------------------------------------------------------------
------------------------------------------------------------
--MPRPLPL-TE--HCADP----LARAEHVCLGVSPF--NS-H-------FT-VERIAD-
-LARWAM----SA----------------------------------------FR-GFHF
FVPDGPS-AFTLEALGYDP-----------------------------------------
-----------------------------VRAA-QK-AQRQ----GNYTRNKIVR-ALQQ
VCP---------------------------------------------------------
------------------SDPHT--L-ILDAS-VLEAD------SAYLGLLSEAHHRFA-
TDPEFAEQCLGATGWVLDRRLPEG------------------------EHPTR-DQLRSA
VRYFLAELPMFVGTVAV-----------------------AG----VESSVFAYHQRVGF
LERLYRGEL------SWRPLPGQGFVVLEQAVPEPVE-----------------------
-------------------------------------------
>gi|494087725|ref|WP_007028561.
------------------------------------------------------------
------------------------------------------------------------
--MPRPLPL-TE--HCADP----LALAEHVCIGVSPF--NS-Y-------FT-VDRIAD-
-LARWAM----SA----------------------------------------FR-GFHF
FVPDGPS-AFTLEALGYDP-----------------------------------------
-----------------------------VRAA-QK-AQRQ----GNYTRNKIVR-ALQQ
VCP---------------------------------------------------------
------------------SDPHT--L-ILDAA-ALEAD------SAYLGLLSEAHHRFA-
TDPEFAEHCLGATGWVLDRRLPEG------------------------EHPTR-DQLRSA
VRYFLAELPMFVGTVAV-----------------------AG----VGSSVFAYHQRVAF
LERLYRGEL------SWRPLPGQGFVVLEQAVPERAE-----------------------
-------------------------------------------
>gi|522120821|ref|WP_020632030.
------------------------------------------------------------
------------------------------------------------------------
--MLRPLPL-TE--HCADP----LARAEHVCIGISPF--NS-Y-------FT-VERIAD-
-LARWAM----SA----------------------------------------FT-GFHF
FVPDGPS-AFTLEALGYDP-----------------------------------------
-----------------------------VRAS-QK-AQRQ----GNYTRNKIVR-ALLQ
VCP---------------------------------------------------------
------------------SDPHT--L-ILDAA-ALEAD------PAYLGLLSEAHHRFA-
LDPEFAEQCLGATGWVLDRRLPEG------------------------EHPTR-DQLRSA
VRYFLAELPMFVGTVAV-----------------------AG----VGSSVFAYHQRVAF
LERLYRGEL------SWRPLPGQGFVVLEQAVPERAE-----------------------
-------------------------------------------
>WP_073489312.1/1-233
------------------------------------------------------------
------------------------------------------------------------
--MLLAAPL-TD--SCAGP----LSTGSHVCIGVSPF--NS-Y-------FS-VDRIAA-
-IARWAQ----RS----------------------------------------FD-AFHF
FVPDGAS-VHTLEALGYPP-----------------------------------------
-----------------------------NRAR-YK-AGRQ----GQYVINKIHR-ALDE
VGV---------------------------------------------------------
------------------ADPTG--Y-VLSSA-ALDGD------PAYLALLDRVHAEFD-
DNPAFAHECLEASRWVLDRRLPDG------------------------EEPTP-DQLAIA
VRYFLAELPMFLDTVSI-----------------------AK----VESSVFAYHQRVHF
LELLYRQEL------SLTPHPRQGFVVLSHDEASTPDGGT--------FA----------
-------------------------------------------
>WP_076991029.1/1-226
------------------------------------------------------------
------------------------------------------------------------
--MLLTTPL-TE--HCAAP----LRSGRHVCIGVSPF--NS-Y-------FT-PERIAA-
-LAHWAS----RE----------------------------------------FE-RFHF
FVPDRAA-VHTLEALGYEP-----------------------------------------
-----------------------------ARAR-RK-ASRQ----GQYVLNKICR-ALRD
VGV---------------------------------------------------------
------------------NDPCE--H-VLDGA-ALAYN------AHYQGLLRDAHDRFA-
TDEKFGAHCLDATHWVLDRRLPPG------------------------RTPTD-AQLRCA
VLYFLAELPMFIDTPAI-----------------------AG----VDSSVFAYHQRVAF
LERLYAREL------TWQPHPGQGFVVLCAEDEAA-------------------------
-------------------------------------------
>gi|931598604|ref|WP_054291583.
------------------------------------------------------------
------------------------------------------------------------
--MLLTTPL-TE--HCAAP----LRSGRHVCIGVSPF--NS-Y-------FT-VERVTA-
-LARWAL----RQ----------------------------------------FE-RFHF
FVPDRAA-VYTLEALGYEP-----------------------------------------
-----------------------------ARAR-RK-AARQ----GQYVLNKIHR-ALEE
VGV---------------------------------------------------------
------------------TEPGE--H-VLDGA-ALARN------DRYQHLLRDAHDRFA-
TDEEFGEHCLEATRWVLDRRLPDG------------------------QSPTD-AQLRCA
VLYFLAELPMFIDTPAI-----------------------AG----VDSSVFAYHQRVVF
LERLYAREL------AWQPHPGQGFVVLCADEEAA-------------------------
-------------------------------------------
>WP_065919851.1/1-226
------------------------------------------------------------
------------------------------------------------------------
--MLLTTPL-TE--HCAAP----LRSGVHVCVGVSPF--NS-Y-------FT-VERITA-
-LARWAL----RE----------------------------------------FE-SFHF
FVPDQAA-VYTLEALGYDP-----------------------------------------
-----------------------------GRAQ-RK-AARQ----GQYVVNKICR-ALRD
VGV---------------------------------------------------------
------------------DYPEH--H-LLDGS-ALARN------EMYRELLRGAHAWFM-
TDDVFAQQCLDATRWVLDRRLPDG------------------------QAPTD-EQLHCA
VRYFLAELPMFIDTPAI-----------------------AR----VESSVFAYHQRVAF
LERLYAREL------AWVPNPAQGFVVLRPGDEAA-------------------------
-------------------------------------------
>SDP80384.1/1-226
------------------------------------------------------------
------------------------------------------------------------
--MLLTTPL-TE--HCVTP----LRSGRHVCIGVSPF--NS-Y-------FS-VERITA-
-LARWAM----RE----------------------------------------FE-RFHF
FVPDHAA-VYTLEALGYEP-----------------------------------------
-----------------------------GRAR-RK-AGRQ----GQYVVNKICR-ALRD
VGV---------------------------------------------------------
------------------PEPEE--H-LLDGA-ALARN------DRYRELLRDAGAWFM-
TDDAFAAECLEATRWVLDRRLPDG------------------------QAPTE-DQLRSA
VRYFLAELPMFIDTPAI-----------------------AD----VDSSVFAYHQRVAF
LERLYAREL------AWLPNPAQGFVVLTPHEEVV-------------------------
-------------------------------------------
>SEP95008.1/1-226
------------------------------------------------------------
------------------------------------------------------------
--MLLTTPL-TE--HCAAP----LRSGRHVCIGVSPF--NS-Y-------FS-VERITA-
-LARWAM----RE----------------------------------------FE-RFHF
FVPDHAA-VYTLEALGYEP-----------------------------------------
-----------------------------GRAQ-RK-AGRQ----GQYVVNKICR-ALRD
VGV---------------------------------------------------------
------------------LEPEE--H-LLDGA-TLARN------DRYRELLRDAGAWFM-
TDDAFAAECLDATRWVLDRRLPDG------------------------QAPTE-DQLRCA
VRYFLAELPMFIDTPAI-----------------------AG----VDSSVFAYHQRVAF
LERLYAREL------AWLPNPAQGFVVLTPREEAA-------------------------
-------------------------------------------
>SDK03726.1/1-226
------------------------------------------------------------
------------------------------------------------------------
--MLLTTPL-TE--HCATP----LRSGRHVCVGVSPF--NS-Y-------FS-VERITA-
-LARWAM----RE----------------------------------------FE-RFHF
FVPDHAS-VYTLEALGYEP-----------------------------------------
-----------------------------GRAQ-RK-AGRQ----GQYVVNKICR-ALRD
AGV---------------------------------------------------------
------------------SEPEE--H-LLDGA-ALARN------DRYRELLRDAGAWFM-
TDDAFAGECLEATRWVLDRRLPDG------------------------QVPTE-EQLRCA
VRYFLAELPMFIDTPAI-----------------------AG----VDSSVFAYHQRVAF
LERLYAREL------AWLPNPAQGFVVLTPHEEAV-------------------------
-------------------------------------------
>gi|663700438|ref|WP_030477307.
------------------------------------------------------------
------------------------------------------------------------
--MLLTTPL-TE--HCATP----LRSGRHVCVGVSPF--NS-Y-------FS-VERITA-
-LARWAM----RE----------------------------------------FE-RFHF
FVPDHAA-VYTLEALGYEP-----------------------------------------
-----------------------------GRAQ-RK-AGRQ----GQYVVNKICR-ALRD
AGV---------------------------------------------------------
------------------PEPEE--H-LLDGA-ALARN------DRYRELLRDAGAWFL-
TDDAFAAECLEATRWVLDRRLPDG------------------------QVPTG-EQLRCA
VRYFLAELPMFIDTPAI-----------------------AG----VDSSVFAYHQRVAF
LERLYAREL------AWLPNPAQGFVVLTPREEAV-------------------------
-------------------------------------------
>gi|926407401|ref|WP_053735150.
------------------------------------------------------------
------------------------------------------------------------
--MLLTTPL-TE--HCARP----LRSGRHVCVGISPF--NS-Y-------FS-VGRITA-
-LARWAM----AE----------------------------------------FE-SFHF
FVPDRAA-AFTLEALGYEP-----------------------------------------
-----------------------------ARAK-TK-AHRQ----GQYVVNKVCR-ALWD
VGV---------------------------------------------------------
------------------PRPED--H-VLDGA-TLAEN------PFYQRLLTNAHDLFD-
HDEDFARHCLDATRWVLDRKLPDG------------------------EVPTQ-LQLRTA
VRYFLAELPMFVDTPAI-----------------------TG----VDSSVFAYHQRVEF
LERLYAREL------SWQPHPGQGFVLLRPDDEES-------------------------
-------------------------------------------
>gi|703489581|ref|WP_033442179.
------------------------------------------------------------
------------------------------------------------------------
--MLLTTPL-TE--HCAGP----LESGRHVCIGVSPF--NS-Y-------FS-VERITA-
-LALWAR----SG----------------------------------------FE-RFHF
FIPDRAA-VYTLEAVGYDP-----------------------------------------
-----------------------------DRAR-AK-ARRQ----GQYVVNKVCR-ALGD
LGV---------------------------------------------------------
------------------ADPER--H-VLDGA-ALAEN------AAYQRLLAHAHDLFA-
TDEAFADRCLDATRWVLDRRLPEG------------------------EVPSE-DQLRCA
VRYFLAELPLFVDTPAI-----------------------AG----VESSVFAYHQRVKF
LESLYAREL------TWCPRPDQGFVLLSD-DDGKC------------------------
-------------------------------------------
>gi|663596619|ref|WP_030432179.
------------------------------------------------------------
------------------------------------------------------------
--MLLPTPL-TE--HCAAP----LRSGQHVCVGVSPF--NS-Y-------FS-VERITD-
-AARWAM----SE----------------------------------------FE-DYHF
FIPDRAA-AYTLEALGYEP-----------------------------------------
-----------------------------DRAR-LK-ARRQ----GQYVVNKVCR-ALWG
LGA---------------------------------------------------------
------------------TNPEE--H-VLDGA-TLAEN------ACYQRLLAYAHDLFT-
ADEVFTAHCLDATRWVLDRRLPEG------------------------QVPTD-EQLRCA
VRYFLAELPLFVDTPAI-----------------------TG----VESSVFAYHQRVKF
LELLYSREL------PWRPHPRQGFVLLRAEEDGEC------------------------
-------------------------------------------
>gi|504912708|ref|WP_015099810.
------------------------------------------------------------
------------------------------------------------------------
--MLLPTPL-TE--HCAAP----LRSGRHVCVGVSPF--NS-Y-------FT-VDRITA-
-LARWAM----RE----------------------------------------FE-RFHF
FVPDRAA-VHTLEALGYDP-----------------------------------------
-----------------------------ARAR-LK-ARRQ----GQYVVNKICR-ALRD
LDV---------------------------------------------------------
------------------PCPAD--H-VLDGE-ALAAN------PCYQALLAQAHGLFA-
ADGEFAGQCLEATRWVLDRRLPDG------------------------AAPTG-TQLRQA
VRYFLAELPMFVDTPAV-----------------------VG----ADSSVFAYHQRVGF
LELLYAREL------AWRPRPEQGFVVLRPSDEAE-------------------------
-------------------------------------------
>WP_063824460.1/1-251
------------------------------------------------------------
------------------------------MTANTTAAR---------------VD----
--GLVVTPL-ST--NCAAA----LARAEHACVGISPF--NS-Y-------FS-VGRIRQ-
-IAQWAY----RR----------------------------------------FA-RVDF
FVPDGPS-AYTLQALGYPP-----------------------------------------
-----------------------------ERAE-WK-ARRQ----GQYTRNRINS-ALRD
LGV---------------------------------------------------------
------------------RDGGS--R-ILGWT-ELQGD------AAFARLHAEGWVLYE-
RDEDFQAACRETSAWVLSGRLPAS------------------------RRPDE-NQVDCA
VRYFLAELPVFLDTPAI-----------------------VG----ADASVFCYHQPPPF
LYRLYRSEL------TCQPAPGQGFVVVTPSAGCPRGSQGKPV----PADH--P----L-
-------------------------------------------
>WP_051851169.1/1-232
------------------------------------------------------------
------------------------------------------------------------
---MLVTPL-TV--RCAEV----VGRAEHACFGISPF--NS-Y-------FS-TGRIRE-
-LAAWGL----AR----------------------------------------FE-RVDF
FVPDAPS-AFTFEALGYAP-----------------------------------------
-----------------------------AKAA-WK-ARRQ----GQYTRNKIAT-ALGV
LGV---------------------------------------------------------
------------------ANPGA--R-VLGWA-ELEGN------AAFARLHGEGLQRYA-
EDAGFRDACREASGWVLAGRLPAG------------------------QRPGE-EQVERA
VRYFLAELPLFLDTPAI-----------------------VG----ATASVFCYHQPPDV
LRRLYAGEL------GWRPASGQGFAVVTPSTPSTPAPEP-------------G----V-
-------------------------------------------
>gi|926288827|ref|WP_053625543.
------------------------------------------------------------
-------------------------MRTSADQDDGC------------------TA----
--GLTVTPL-SS--RCAEA----VRRAEHACFGISPF--NS-Y-------FS-TGRIQK-
-LAAWGL----ER----------------------------------------FE-RVDF
FVPDAPS-AFTFEALGYAP-----------------------------------------
-----------------------------EKAA-WR-ARRQ----GQYTRNKIVT-ALSA
LGV---------------------------------------------------------
------------------PDAEK--R-VLGWA-ELEDN------AAFGRLHTSGLRRYD-
EDAGFRDACRDATGWVLAGKVPAG------------------------QPPDE-QQIECA
VQYFLAELPLFIDTPSI-----------------------VG----AASSVFCYHQPPDV
LHRLYRGEL------SWQPAAGQGFAVVAPVGPPAAPDPV-------------R----N-
-------------------------------------------
>WP_086698022.1/1-239
------------------------------------------------------------
------------------------------MSTEQG-GG---------------GA----
--ALTVTPL-SA--RCAEA----VERGEHVCFGISPF--NG-Y-------FS-TARIRE-
-LAAWGL----AG----------------------------------------FE-RVDF
FVPDAPS-AFTLEAVGYSP-----------------------------------------
-----------------------------EKAA-WK-ARRQ----GQYTRNKIVT-ALAS
LGV---------------------------------------------------------
------------------VDAGA--R-VLGWA-ELERN------AAFQRLHEGGLRRYA-
EDPGFRDACREATGWVLAGKLPPG------------------------RVPEA-GQVERA
VRYFLAELPLFLDTPSI-----------------------VG----AGASVFCYHRPPEV
LRRLYAGEL------GWRPAEGQGFAAVVPAGPEPVTR----------------------
-------------------------------------------
>WP_051814684.1/1-244
------------------------------------------------------------
------------------------------MSTEQGGGS---------------GA----
--ALTVTPL-SA--RCAEA----VERGEHVCFGISPF--NG-Y-------FS-TARIRE-
-LAAWGL----GR----------------------------------------FE-RVDF
FVPDAPS-AFTLEALGYSP-----------------------------------------
-----------------------------EKAA-WK-ARRQ----GQYTRNKIVT-ALTS
LGV---------------------------------------------------------
------------------ADAGA--R-VLGWA-ELERN------AVFPGLHEGGLQRYV-
EDPGFRDACREATRWVLAGKLPPG------------------------RAPEA-GQVERA
VRYFLAELPLFLDTPSI-----------------------VG----AGASVFCYHRPPDV
LRRLYAGEL------GWRPAEGQGFAVVVPAGPEPAPVRS-------------P----V-
-------------------------------------------
>gi|571047764|ref|WP_024127498.
------------------------------------------------------------
------------------------------MDQAGG------------------CA----
--AMTVEPL-SA--ACAAV----VARGEHACFGISPF--NS-Y-------FS-TDRIRD-
-LAAWGL----AR----------------------------------------FE-RVDF
FVPDAPS-AFTFEALGYTP-----------------------------------------
-----------------------------EKAA-WK-ARRQ----GQYTRNKIAV-ALGS
LGV---------------------------------------------------------
------------------TQRGA--R-VLGWA-ELEAN------AAFGRLHEHGLRRYA-
EDAEFRDACREASGWVLAGKLPAG------------------------QRPDA-EQVERA
VRYFLAELPLFLDTPSI-----------------------VD----AGISLFCYHQPPDV
LRRLYSGEL------SWRPAAGQGFAVITPASRV--------------------------
-------------------------------------------
>gi|694048753|ref|WP_032395640.
------------------------------------------------------------
------------------MSGLQNTVAGGPTVFAEG----------------FTDV----
--DFGVRPQ-TA--TCAAV----LDRRQHAFLGISPF--NS-R-------FS-DDYVLR-
-LARWVA----RQ----------------------------------------FD-EFDF
LLPDEES-TSLLLRATGTAQ----------------------------------------
-----------------------------GRAL-RK---------SRQQLARNARAISAA
LD---------------------------------------------------------H
LN---------------VKNTASPSG-IVRFT-DVADN------WTYRCARALCQLTYE-
TDQQFHQACLDMADQAIRGRVRASTAE----------------E--NA--A-P-VDVELA
VPYLFAELPFFLNTPSL-----------------------IG----VESSMLVYHREWPI
GDAIFAGDYPFSVAPD----------QGYLIV-------------------NPTE--STN
DTTEFNP-----------------TADGIDK------------
>WP_081719171.1/1-249
-------------------------------------MSRTA------------------
------------T--------------SLIDSGLRK----------------SQVP----
--SFEIQGY-SE--QCKSI----LNLRDHLLIGISPF--NS-R-------FS-PTYVES-
-LINWGH----SE----------------------------------------FK-SVDI
LLPDEDH-SGLLLNDGVHTP----------------------------------------
-----------------------------EKIA-RK---------VRKELRRHRRTISEV
IN---------------------------------------------------------S
LG---------------QRAQ--HTR-LMEFS-DFFEL------QEYKVLRAEVDDAYV-
KSEPFRTACAAMSQQAILGRQSGCNAT----------------A--KPPSEVA-KHIAFA
TRYILAELPFYLDTPKM-----------------------MG----TSTSVFAYHRIWPI
GESLWAKKFPLNVGKS----------QAHGIL-------------------STGA-----
-------------------------------------------
>gi|921170165|ref|WP_053115935.
---------------------------------MQCNGLRLN------------------
------------S--------------PEIPVDVKK----------------QAVT----
--DFTIKGH-SR--QCSGL----IKLREHLLVGISPF--NS-R-------FS-PDYVEA-
-LLVWGH----KN----------------------------------------FA-QVDV
LLPDEEN-TVKLLLATGQPA----------------------------------------
-----------------------------GKAM-RK---------TRQELSRHRRSVMQA
ID---------------------------------------------------------K
IG---------------DLAT--HCK-TLQFS-DYEQH------PKYQHLKLATQNCYE-
SCDKFRSACINMSAQAIRGRSGSRDKT----------------------DAFL-DKVNLA
IPYIFAEMPFYLNSPEI-----------------------MQ----INSSVMAYHRLWPI
GDALFAGEFALRVDKR----------QGHGVV-------------------SCVE--S--
-------------------------------------------
>gi|503424824|ref|WP_013659485.
------------------------------MLSIEAQSGEAKSIL---------------
------------------------------KELKAN----------------TDYH----
--AFSIHGE-TS--RCNTI----IAKGEHVFVGISPF--NS-R-------FS-KEYIRA-
-IIEWAQ----IN----------------------------------------FL-QVDI
LLPSTEE-ASRLLVATGYST----------------------------------------
-----------------------------EKAK-KK---------TARELRRLNKYVEEA
LS---------------------------------------------------------R
SL---------------IF--E-GIR-VIDFS-HYLLV------PEYIELKDNVEKAFE-
EDSCFRESCLQMSRQALLGRLKGVGKG----------------E--QD--LSE-KDINIA
LPYIFAELPFYLDTPRI-----------------------LN----VSSSTLVYHRPWPI
GKGLYAGEFNLKVGRF----------QSYGVI-------------------KPIH--TF-
-------------------------------------------
>AQM30889.1/1-238
------------------------------------------------------------
----------------------------------MA----------------GKDG----
--DFIIQGE-TS--RCEAI----IRQGKHALIGISPF--NS-R-------FS-KAYVSS-
-LVLFIA----ER----------------------------------------FS-QVDI
LMPCIDE-ASRLLIASGVDE----------------------------------------
-----------------------------KKAF-KK---------TERELRRHKKHLETL
FL---------------------------------------------------------H
PA----------------LQNR-KIS-IIQFS-DYAQH------PEYLRSRQALEAAVE-
NCQQFYKDCLSMSRLAVQGRMKGTGRD----------------L--QK--MDS-KLLNQA
LPYIFAELPFFLNTPSL-----------------------LG----VTRSTFFYHRPWPI
GQGLYGGAYPIQVDSR----------QSYAVV-------------------TPKT--EQF
S------------------------------------------
>WP_077669860.1/1-252
------------------------------MSPLPP------------------------
------------V--------------RS-F-PGEE----------------VSEV----
--SFDIAGE-TS--RCDLI----IDQRDHALVGISPF--NS-R-------FS-KNYVTA-
-LVTWAA----TH----------------------------------------FD-HIDV
LLPCVEE-ASRLLRATGMEE----------------------------------------
-----------------------------KKAF-KK---------TDRELRRHKNHLAAV
LS---------------------------------------------------------S
PD----------------FEGR-DVR-VIQFN-HYADH------PRYQEVRSAVEDAFE-
SCSRFRKDCLNMSYQAVKGRLKGTGQC----------------Q--ED--VDP-ELIQKA
LPYIFAELPFYLDSPSL-----------------------LG----VNLSTLLYHRPWPI
GKGLYHGHYPIQVTKN----------QSYGVV-------------------TLTS--ASE
QRV----------------------------------------
>gi|665914681|ref|WP_031280733.
------------------------------------------------------------
---------------------------------MLH----------------KKLS----
--SFTIQGE-TS--RCDQI----IQRGDHALVGISPF--NS-R-------FS-KDYVVD-
-LIQWSS----NH----------------------------------------FR-QVDI
LLPCERE-ASRLLVASGTED----------------------------------------
-----------------------------AKAI-KK---------TQREIKRHLRNLDSV
IS---------------------------------------------------------I
AT----------------LKNK-QIR-VIQFS-DFALN------HDYQSLKTQVENAFD-
ESKPFKKSCLDMSFQAVKGRLKGTGQC----------------F--DQ--IDL-QLVYKA
LPYIFAEIPFYLDTPRL-----------------------LG----VKHSTLLYHRPWSI
GKGLFNGSYPIQIGDK----------QSYGIV-------------------TQS------
-------------------------------------------
>WP_074524903.1/1-241
------------------------------------------------------------
-------------------------MLSV-HSALLY----------------ENSA----
--SFTVQGE-TS--RCDQI----IQKGDHALIGISPF--NS-R-------FS-KDYVMD-
-LIQWSS----HY----------------------------------------FR-QVDI
LLPCERE-ASRLLVASGTEN----------------------------------------
-----------------------------AKAI-KK---------TQREIRRHLCHLDYV
IS---------------------------------------------------------I
AM----------------LKSK-PIR-VIQFS-DFALN------HDYQSLKTQVENAFN-
ESESFKKICLDMSSQAIKGRLKGTGQY----------------F--GS--IDL-QLVYKA
LPYIFSEIPFYLDTPRL-----------------------LG----VKYSTLLYHRPWPI
GKGLFNCRYPIQVGDK----------QSYGIV-------------------TQL------
-------------------------------------------
>gi|662549818|gb|KER04202.1|/1-
------------------------------MLSTERKYFEETNNQT--------------
--------------------------LSV-HPELLH----------------KNSS----
--SFTIQGE-TP--RCDQI----IQRGDHALVGISPF--NS-R-------FS-KDYIVD-
-LIQWSS----DH----------------------------------------FR-QVDV
LLPCERE-ASRLLVASGIED----------------------------------------
-----------------------------TKAI-KK---------TQREIRRHLRNLDSV
IS---------------------------------------------------------V
AT---------------ILKSK-PIR-VIQFN-DFSLN------HDYQSLRTQVENAFN-
ESESFRKICLDMSFQAIKGRLKGTGQY----------------F--NQ--IDL-QLVYKA
LPYIFAEIPFYLDTPRL-----------------------LG----VKHSTLLYHRSWPI
GKGLFDGSYPIQVGSK----------QSYGIV-------------------TQL------
-------------------------------------------
>gi|604178053|gb|EYU14765.1|/1-
------------------------------MGLHERNGKSMEMLSTGRKCLEETNN----
------------------------QILSV-HSALLY----------------ENST----
--SFTVQGE-TS--RCDQI----IQKGDHALVGISPF--NS-R-------FS-KDYVMD-
-LIQWSS----HY----------------------------------------FR-QIDI
LLPCERE-ASRLLIASGTEN----------------------------------------
-----------------------------AKAI-KK---------TQREIRRHLCNLDYV
IS---------------------------------------------------------I
AM----------------LKNK-QIR-VIQFS-DFALN------HDYQSLKTQVENAFN-
ESESFKKICIDMSFQAIKGRLKGTGQY----------------F--GL--IDL-QLVYKA
LPYIFAEIPFYLDTPLL-----------------------LG----VKYSTLLYHRPWPI
GKGLFNGSYPIQIGDR----------QSYGIV-------------------TQL------
-------------------------------------------
>WP_065392350.1/1-242
------------------------------------------------------------
---------------------------------MLH----------------ENSP----
--SFTVQGE-TS--RCDKI----IQKGDHALVGISPF--NS-R-------FS-KNYVMD-
-LIQWSS----HY----------------------------------------FR-QVDI
LLPCERE-ASRLLVASGTED----------------------------------------
-----------------------------AKAL-KK---------TQREIRRHLCNLEYV
IS---------------------------------------------------------I
AM----------------LRSK-QIR-VIQFS-DFALN------HDYQSLKIQVKNAFN-
ESKSFKKICLDMSFQAIKGRLKGTGQY----------------F--GL--IDL-QLVYKA
LPYIFAEIPFYLDTPRL-----------------------LG----VKYSTLLYHRPWPI
GKGLFSGSYPIQVGDR----------QSCGIV-------------------TQVQ--NTN
SLMK---------------------------------------
>WP_036814397.1/1-234
------------------------------------------------------------
---------------------------------MLH----------------ENSP----
--SFIVQGE-TP--RCGQI----IQKGDHALIGISPF--NS-R-------FS-KDYVVD-
-LIQWSS----HY----------------------------------------FQ-QVDI
LLPCERE-ASRLLVAGGTEN----------------------------------------
-----------------------------AKAI-KK---------TQREIRRHLCNLDYA
MS---------------------------------------------------------I
AM----------------LKSK-QIR-VIQFS-DFALN------HDYQSLKTQVENAFN-
ESESFKKICIDMSFQAIKGRLKGTGQY----------------F--GL--IDL-QLVYKA
LPYIFAEIPFYLDTPRL-----------------------LG----VKYSTLLYHRPWPI
GKGLFNGSYPIQVGDK----------QSYGIV-------------------TQL------
-------------------------------------------
>gi|499457230|ref|WP_011144694.
------------------------------------------------------------
---------------------------------MLH----------------ENSP----
--SFTVQGE-TS--RCDQI----IQKGDHALIGISPF--NS-R-------FS-KDYVVD-
-LIQWSS----HY----------------------------------------FR-QVDI
LLPCERE-ASRLLVASGIDN----------------------------------------
-----------------------------VKAI-KK---------THREIRRHLRNLDYV
IS---------------------------------------------------------T
AT----------------LKSK-QIR-VIQFS-DFSLN------HDYQSLKTQVENAFN-
ESESFKKSCLDMSFQAIKGRLKGTGQY----------------F--GQ--IDL-QLVYKA
LPYIFAEIPFYLNTPRL-----------------------LG----VKYSTLLYHRPWSI
GKGLFNGSYPIQVADK----------QSYGIV-------------------TQL------
-------------------------------------------
>SDP11865.1/1-233
------------------------------------------------------------
------------------------------------------------------------
--MFAIEPC-TD--NCRKL----VNNPYHLLIGVSPF--NS-R-------FS-DTYIAK-
-LVRWAS----TI----------------------------------------TS-NFDV
LLAGEEA-S-LLLQATGTPA----------------------------------------
-----------------------------GRAR-RK---------AREAISRNRRSAQRA
LR----------------------------------------------------------
-----------------IHSPWSGAR-IHTFS-DFMNF------DSYQHSRRWIEHVFE-
NDASFRKACTDMSRQAVHGRLASLGNE----------------T--TE--VTN-EQARKA
VPYVLAELPFFLDTPSI-----------------------LG----VSESVLLYHRPWPL
GERIFSGEFPVSISQK----------QGYAVI-------------------SESV--SEQ
NVYM---------------------------------------
>WP_066252071.1/1-224
------------------------------------------------------------
------------------------------------------------------------
--MFYVVPL-SR--NCEKI----YKNKTHILLGISPF--NS-K-------FS-QNYIHQ-
-LIDWSS----KN----------------------------------------FK-NVTV
LLAGDEA-K-NLLEALGTPT----------------------------------------
-----------------------------TKAE-RK---------VRKEIRRHFRFSEEA
LR----------------------------------------------------------
-----------------KNGRE--ID-IYTFS-DFKNN------KIYNEVYQNVIYYFE-
KDEKFRKSCLAMSHDALSSRAKSLNME----------------D--IE--ITD-NMLFHA
VKYVLAELPFFLSGASI-----------------------LG----YKESVLAYHRPWKL
GEKIKNSEFYIKMSDN----------QGYIIL-------------------KQIN-----
-------------------------------------------
>gi|727720631|ref|WP_033842938.
------------------------------------------------------------
---------------------------------MQQ----------------IIKD----
--LFYVVPL-SR--NCEKI----YKNKTHILLGISPF--NS-K-------FS-QNYIHQ-
-LIDWSS----KN----------------------------------------FK-NVTV
LLAGDEA-K-NLLEALGTPT----------------------------------------
-----------------------------TKAE-RK---------VRKEIRRHFRFSEEA
LR----------------------------------------------------------
-----------------KNGRE--ID-IYTFS-DFKNN------KIYNEVYQNVIYHFE-
KYEKFRKSCLAMSHDALSSRAKSLNME----------------D--IE--ITD-NMLFHA
VKYVLAELPFFLSGASI-----------------------LG----YKESVLAYHRPWKL
GEEIKNSEFYVKMSDN----------QGYIIL-------------------KQIN-----
-------------------------------------------
>gi|678287573|emb|CEE01514.1|/1
------------------------------------------------------------
---------------------------------MQQ----------------VIKD----
--LFYVVPL-SR--NCEKI----YKNKTHILLGISPF--NS-K-------FS-QNYIHQ-
-LIDWSS----KN----------------------------------------FK-NVTV
LLAGDEA-K-NLLEALGTPT----------------------------------------
-----------------------------TKAE-RK---------VRKEIRRHFRFSEEA
LR----------------------------------------------------------
-----------------KNGRE--ID-IYTFS-DFKNN------KIYNEVYQNVIYYFE-
KDEKFRKSCLAMSHDALSSRAKSLNME----------------D--IE--ITD-NMLFHA
VKYVLAELPFFLSGASI-----------------------LG----YKESVLAYHRPWKL
GEKIKNSEFYIKMSDN----------QGYIIL-------------------KQIN-----
-------------------------------------------
>gi|748819557|ref|WP_040060591.
------------------------------------------------------------
------------------------------MTQVFLEK--------------LATK----
--LFNVHHL-SK--NCENI----FNRRKHLLIGISPF--NS-R-------FS-EEYIYR-
-LIEWGT----QE----------------------------------------FK-DVSV
LLAGNEA-A-NLLEALGTPR----------------------------------------
-----------------------------TKAE-RK---------VRKEVNRNRRFAERA
LA----------------------------------------------------------
-----------------ANGGN-PES-ICTFS-DFNTQ------PIYSEMRREIENAFL-
NQPNFHNACLEMSHAAILGRASGTNMD----------------I--SS--ISD-EMLNTA
VQYVLAELPFFIGAPDI-----------------------LG----IEETVLAYHKPWKL
GEQIKAEQFSIKMQKN----------QGYIVV-------------------DEIR-----
-------------------------------------------
>OVE34459.1/1-237
------------------------------------------------------------
------------------------------MSQILLEK--------------IATS----
--SFAIEPL-SQ--NCERI----FERRSHVLIGISPF--NS-R-------FS-EEYIYR-
-LIEWSI----KE----------------------------------------FK-NVSV
LLAGNEA-A-NLLEALGTSR----------------------------------------
-----------------------------VKAE-RK---------VRKEVNRNRRFAERA
LK----------------------------------------------------------
-----------------AHGGN-PEA-IYTFS-DFITQ------PVYCDMRTKIEESFL-
HQSNFQNACLEMSHAAIVGRASGTNMD----------------I--SV--ITS-EMLHTA
VQYVLAELPFFIGAPNI-----------------------LG----IQETVLAYHKPWRL
GEQIKAEQFSITMQQN----------QGYIVV-------------------DEIR-----
-------------------------------------------
>gi|654959123|ref|WP_028408934.
------------------------------------------------------------
------------------------------MSQILLEK--------------IAKP----
--LFAIEPL-SQ--NCQRI----FERRNHILIGISPF--NS-R-------FS-EEYIYR-
-LIEWGI----KE----------------------------------------FK-DVSV
LLAGNEA-A-NLLEALGTSR----------------------------------------
-----------------------------VKAE-RK---------VRKEVNRNRRFAERA
LK----------------------------------------------------------
-----------------AHGGN-PEA-IYTFS-DFITQ------PVYCDMRTKIEESFL-
HQPNFQNACLEMSHAAIVGRASGTNMD----------------I--SV--VTS-EMLHNA
VQYVLAELPFFIGAPNI-----------------------LG----IPETVLAYHKPWRL
GEQIKDEQFSIRMQQN----------QGYITV-------------------DEIQ-----
-------------------------------------------
>gi|488112879|ref|WP_002184276.
------------------------------------------------------------
------------------------------MHSKAVR----------------DEQ----
--KFISFPL-ST--NCGEI----FKRRNHALIAISPF--NS-R-------FS-DDYINR-
-LIEWAL----QT----------------------------------------FS-DVTV
LLAGKEA-A-NLLEALGTPK----------------------------------------
-----------------------------GRAA-RK---------ARYQVSRNRKSAEKA
LK----------------------------------------------------------
-----------------EHGGN-VNA-IYTFS-DFPDN------NTYNYMRKEIEDIFV-
KETHFRNVCLEMSHAAILGKARGINVE----------------I--DQ--ISN-DMLNIA
VEYVIAELPFYIGGADI-----------------------LG----IKESVLIYHKPWKL
LEQVDRNEFSIQMKQN----------QGYLTV-------------------QEVE--DLC
-------------------------------------------
>gi|489347351|ref|WP_003254475.
------------------------------------------------------------
------------------------------MTNAIAVR---------------NVR----
--KFSSQPL-ST--NCAEI----LKRSKHAIIGISPF--NS-R-------FS-DEYINR-
-LIEWAL----HT----------------------------------------FD-DVSV
LLAGKEA-A-NLLEALGHQS----------------------------------------
-----------------------------K-RK-EK---------LGKKISRNRRSAEKA
LK----------------------------------------------------------
-----------------EHGGN-VNA-IHTFS-DFNDN------NAYSCMRAEAEHIFL-
SETVFRNACLEMSHAAILGRARGTNID----------------I--DQ--ISN-DMLNIA
VEYVIAELPFFIGGAEI-----------------------LG----TQEAVLIYHKPWEL
GEQIVRNDFSIRMKPN----------QGYLMV-------------------QEME--NLS
-------------------------------------------
>gi|446071882|ref|WP_000149737.
------------------------------------------------------------
------------------------------MTHSIAVR---------------NIQ----
--KFISHPL-ST--NCAEI----SKRSNHALIGISPF--NS-R-------FS-DEYINR-
-LIEWAL----HT----------------------------------------FD-DVSV
LLAGKEA-A-NLLEALGTPK----------------------------------------
-----------------------------GKAE-RK---------VRKEVSRNRRSAEKA
LK----------------------------------------------------------
-----------------EHGGN-INA-IHTFS-DFNDN------YAYNNMRTEAEHAFV-
NEPHFRNACLEMSHAAILGRARGTNID----------------I--DQ--ISS-DMLNIA
VEYVIAELPFFIGGAEI-----------------------LG----IEETVLIYHKPWEL
GERIVRNDFSIKMKPN----------QGYLMV-------------------QEME--HMC
-------------------------------------------
>WP_065212446.1/1-239
------------------------------------------------------------
------------------------------MTHAMAVR---------------NVQ----
--RFSSHPL-ST--NCAGI----FKRSNHALIGISPF--NS-R-------FS-DEYINR-
-LIEWAL----HT----------------------------------------FD-DVSV
LLAGKEA-A-NLLEALGTPK----------------------------------------
-----------------------------GKAE-RK---------VRKEVSRNRRAAEKA
LK----------------------------------------------------------
-----------------EHGGN-VNA-IHTFS-DFNDN------SAYNSMRAEAEHNFL-
NETHFRNACLEMSHAAILGRARGTNID----------------I--DQ--ISN-DMLNIA
VEYVIAELPFFIGGAEI-----------------------LG----TQETVLIYHKPWEL
GEQIVGNDFSIKMKPN----------QGYLMV-------------------QEME--DLS
-------------------------------------------
>WP_081143424.1/1-239
------------------------------------------------------------
------------------------------MTHSIAVR---------------NVR----
--KFISHPL-ST--NCAEI----FKRSNHALIGISPF--NS-R-------FS-DEYINK-
-LIEWAL----HT----------------------------------------FD-DVSV
LLAGKEA-A-NLLEALGTPK----------------------------------------
-----------------------------GKAE-RK---------VRKEVSRNRRSAEKA
LK----------------------------------------------------------
-----------------EHGGN-VNS-IHTFS-DFNDN------YAYNSMRAEAEHIFL-
NETPFRNACLEMSHAAILGRARGTNID----------------I--DQ--ISN-DMLNIA
VEYVIAELPFFIGGAEI-----------------------LG----TQETVLVYHKPWEL
GEQIVRNDFSIKMKPN----------QGYLMV-------------------QEIE--DLS
-------------------------------------------
>WP_074651231.1/1-239
------------------------------------------------------------
------------------------------MTHSIAVR---------------NVG----
--KFISHPL-ST--NCAEI----FKRSNHALIGISPF--NS-R-------FS-DEYINK-
-LIEWAL----HT----------------------------------------FD-DVSV
LLAGKEA-A-NLLEALGTPK----------------------------------------
-----------------------------GKAE-RK---------VRKEVSRNRRSAEKA
LK----------------------------------------------------------
-----------------EHGGN-VNS-IHTFS-DFNDN------YAYNSMRAEAERIFL-
NETPFRNACLEMSHAAILGRARGTNID----------------I--DH--ISN-DMLNIA
VEYVIAELPFFIGGAEI-----------------------LG----TQETVLIYHKPWEL
GEQIVRNDFSIKMKPN----------QGYLMV-------------------QEME--GLS
-------------------------------------------
>WP_046956893.1/1-239
------------------------------------------------------------
------------------------------MTNAIAVR---------------NVQ----
--KFSSHPL-ST--NCAEI----FKRSNHALIGISPF--NS-R-------FS-DEYINR-
-LIEWAL----HT----------------------------------------FD-DVSV
LLAGKEA-A-NLLEALGTPK----------------------------------------
-----------------------------GKAE-RK---------VRKEVSRNRRSAEKA
LK----------------------------------------------------------
-----------------EHGGN-VNA-IHTFS-DFSDN------YAYNSMRAEAEHIFV-
NETHFRNACLEMSHAAILGRARGTNID----------------I--DQ--ISN-DMLNIA
VEYVIAELPFFIGGAEI-----------------------LG----TQETVLIYHKPWEL
GEQIVRNDFSIKMKPN----------QGYLMV-------------------QETE--DLS
-------------------------------------------
>WP_061663212.1/1-239
------------------------------------------------------------
------------------------------MTNAIAVR---------------NVR----
--KFSSHPL-ST--NCAEI----LKRSKHAIIGISPF--NS-R-------FS-DEYINK-
-LIEWAL----HT----------------------------------------FD-DVSV
LLAGKEA-A-NLLEALGTPK----------------------------------------
-----------------------------GKAE-RK---------VRKEVSRNRRSAEKA
LK----------------------------------------------------------
-----------------EHGGN-VNA-IHTFS-DFSDN------YAYNSMRAEAEHIFV-
NETHFRNACLEMSHAAILGRARGTNID----------------I--DQ--ISN-DMLNIA
VEYVIAELPFFIGGAEI-----------------------LG----TQETVLIYHKPWEL
GEQIVRNDFSIKMKPN----------QGYLMV-------------------QETE--DLS
-------------------------------------------
>WP_071715053.1/1-239
------------------------------------------------------------
------------------------------MTNAIAIR---------------NVR----
--EFSSHPL-SS--NCAEI----FKRNNHALIGISPF--NS-R-------FS-DEYINR-
-LIKWAL----HT----------------------------------------FD-DVSV
LLAGKEA-A-NLLEALGTPK----------------------------------------
-----------------------------GKAE-RK---------VRKEVSRNRRSAEKA
LK----------------------------------------------------------
-----------------EHGGD-VNA-IHTFS-DFNDN------YAYNSMRAEAEHNFL-
NETHFRNACLEMSHAAILGRARGTNIE----------------I--DQ--ISN-DMLNIA
VEYVIAELPFFIGGAEI-----------------------LG----TQETILIYHKPWEL
GEQIVRNDFSIKMKPN----------QGYLMV-------------------QETE--YLS
-------------------------------------------
>gi|446102294|ref|WP_000180149.
------------------------------------------------------------
------------------------------MTNAIAIR---------------DVR----
--EFNSHPL-SS--NCAEI----FKRSNHALIGISPF--NS-R-------FS-DEYINR-
-LIKWAL----HT----------------------------------------FD-GVSV
LLAGKEA-A-NLLEALGTPK----------------------------------------
-----------------------------GKAE-RK---------VRKEVSRNRRSAEKA
LI----------------------------------------------------------
-----------------EHGGD-VNA-IYTFS-DFNDN------NAYNCMRAEAEHNFL-
NETHFRNACLEMSHAAILGRARGTNID----------------I--DQ--ISN-DMLNIA
VEYVIAELPFFIGGAEI-----------------------LG----TQETVLIYHKPWEL
GEQIVRNDFSIKMKPN----------QGYLMV-------------------QETE--DLS
-------------------------------------------
>WP_072940597.1/1-239
------------------------------------------------------------
------------------------------MTNAIAIR---------------NVR----
--EFSSHPL-SS--NCAEI----FKRNNHALIGISPF--NS-R-------FS-DEYINR-
-LIKWAL----HT----------------------------------------FD-DVSV
LLAGKEA-A-NLLEALGTPK----------------------------------------
-----------------------------GKAE-RK---------VRKEVSRNRRSAEKA
LK----------------------------------------------------------
-----------------EHGGN-VNA-IHTFS-DFNDN------NAYSCMRAEAEHIFL-
SETDFRNACLEMSHAAILGRARGTNID----------------I--DQ--ISN-DMLNIA
VEYVIAELPFFIGGAEI-----------------------LG----AQEAVLIYHKPWEL
GEQIVRNDFSIRMKPN----------QGYLMV-------------------QEME--DLS
-------------------------------------------
>OTY42272.1/1-239
------------------------------------------------------------
------------------------------MTHAIAVR---------------NVR----
--KFSSHPL-ST--NCAEI----FKRSKHAIIGISPF--NS-R-------FS-DEYINR-
-LIEWAL----HT----------------------------------------FD-DVSV
LLAGKEA-A-NLLEALGTPK----------------------------------------
-----------------------------GKAE-RK---------VRKEVSRNRRSAEKA
LK----------------------------------------------------------
-----------------EHGGN-VNA-IHTFS-DFNDN------NAYNCMRAEAENIFL-
NEAHFRNACLEMSHAAILGRARGTNID----------------I--DQ--ISN-DMLNIA
VEYVIAELPFFIGGAEI-----------------------LG----AQETVLIYHKPWEL
GEQIVRNDFSINMKPN----------QGYLMV-------------------QERE--DLS
-------------------------------------------
>WP_086423313.1/1-239
------------------------------------------------------------
------------------------------MTNAIAVR---------------NVR----
--KFSSHPL-ST--NCAEI----LKRSKHAIIGISPF--NS-R-------FS-DEYINK-
-LIEWAL----HT----------------------------------------FD-DVSV
LLAGKEA-A-NLLEALGTPK----------------------------------------
-----------------------------GKAE-RK---------VRKEVSRNRRSAEKA
LK----------------------------------------------------------
-----------------EHGGN-VNA-IHTFS-DFNDN------NAYNCMRAEAENIFL-
NEIHFRNACLEMSHAAILGRARGTNID----------------V--DH--ISN-DMLNIA
VEYVIAELPFFIGGAEI-----------------------LG----TQETVLIYHKPWEL
GEQIVRNDFSIKMKPN----------QGYLMV-------------------QEME--DLS
-------------------------------------------
>WP_071736106.1/1-239
------------------------------------------------------------
------------------------------MTNAVAIR---------------NVR----
--KFSSHPL-ST--NCAEI----LKRSKHAIIGISPF--NS-R-------FS-DEYINR-
-LIEWAL----HT----------------------------------------FD-DVSV
LLAGKEA-A-NLLEALGTPK----------------------------------------
-----------------------------GKAE-RK---------VRKEVSRNRRSAEKA
LK----------------------------------------------------------
-----------------EHGGN-VNA-IHTFS-DFNDN------NAYNCMRAEAEHIFL-
SETHFRNACLEMSHAAILGRARGTNID----------------I--DQ--ISN-DMLNIA
VEYVIAELPFFIGGAEI-----------------------LG----AQETVLIYHKPWEL
GEQIVRNDFSIKMKPN----------QGYLMV-------------------QEME--DLS
-------------------------------------------
>gi|446102295|ref|WP_000180150.
------------------------------------------------------------
------------------------------MTNAIAVR---------------NVR----
--KFSSQPL-ST--NCAEI----LKRSKHAIIGISPF--NS-R-------FS-DEYINR-
-LIEWAL----HT----------------------------------------FD-DVSV
LLAGKEA-A-NLLEALGTPK----------------------------------------
-----------------------------GKAE-RK---------VRKEVSRNRRSAEKA
LK----------------------------------------------------------
-----------------EHGGN-VNA-IHTFS-DFNDN------NAYSCMRAEAEHIFL-
SETDFRNACLEMSHAAILGRARGTNID----------------I--DQ--ISN-DMLNIA
VEYVIAELPFFIGGAEI-----------------------LG----AQEAVLIYHKPWEL
GEQIVRNDFSIKMKPN----------QGYLMV-------------------QELE--DIS
-------------------------------------------
>OMI04021.1/1-249
------------------------------------------------------------
------------------------------MTELMIES---------------KHR----
--PFKTETL-SQ--NCHDI----LKRKRHVLIGISPF--NS-R-------FS-EDYIDR-
-LIGWAV----HE----------------------------------------FQ-DVSV
LLAGKEA-A-NLLEALGTPK----------------------------------------
-----------------------------GKAE-RK---------VRKEVSRNRRFAERA
LE----------------------------------------------------------
-----------------AHGGN-PEA-IHTFS-DFTDQ------AAYHHLRMEVEDAFF-
EQPHFRKACLEMSNAAILGRARGTQMD----------------I--QD--VSQ-AMLDLA
VEYVIAELPFFIAAPDI-----------------------LG----VEETLLAYHRPWEL
GEQISRNEFSVRMRPN----------QGYLMV-------------------SELD--ESV
ESKSMQE-------------------ERV--------------
>gi|651593809|ref|WP_026588781.
------------------------------------------------------------
------------------------------MTELMIES---------------KHS----
--LFKTETL-SQ--NCHEI----LTRRRHVLIGISPF--NS-R-------FS-DDYIYR-
-LIGWAL----DE----------------------------------------FQ-DVSV
LLAGKEA-A-NLLEALGTPK----------------------------------------
-----------------------------GKAE-RK---------VRKEVSRNRRFAERA
LV----------------------------------------------------------
-----------------AHGGN-PEA-IHTFS-DFAEQ------TAYISLRQEVEHAFS-
EQPHFRQACLDMSHAAILGRARGTQLA----------------I--GD--VND-AMLNLA
VEYVIAELPFFIGAPDI-----------------------LG----VEETLLAYHRPWKL
GERISRNEFAVRMRPN----------QGYLMV-------------------SEPD--GSM
ESKNMQEERV---------------------------------
>gi|496688054|ref|WP_009329597.
------------------------------------------------------------
------------------------------MTELIMES---------------KHQ----
--LFKTETL-TQ--NCNEI----LKRRRHVLVGISPF--NS-R-------FS-EDYIHR-
-LIAWAV----RE----------------------------------------FQ-SVSV
LLAGKEA-A-NLLEALGTPH----------------------------------------
-----------------------------GKAE-RK---------VRKEVSRNRRFAEKA
LE----------------------------------------------------------
-----------------AHGGN-PED-IHTFS-DFANQ------TAYRNLRMEVEAAFF-
DQTHFRNACLEMSHAAILGRARGTRMD----------------V--VE--VSA-DMLELA
VEYVIAELPFFIAAPDI-----------------------LG----VEETLLAYHRPWKL
GEQISRNEFAVKMRPN----------QGYLMV-------------------SEAD--ERV
ESKSMQEERV---------------------------------
>gi|584583990|gb|EWH23340.1|/1-
------------------------------------------------------------
------------------------------MTELIMES---------------KHR----
--PFKTETL-TQ--NCNEI----LKRRRHVLVGISPF--NS-R-------FS-EDYIHR-
-LIGWAV----RE----------------------------------------FQ-HVSV
LLAGKEA-A-NLLEALGTPN----------------------------------------
-----------------------------GKAE-RK---------VRKEVSRNRRFAEKA
LE----------------------------------------------------------
-----------------AHGGN-PEA-IHTFS-DFTNQ------TAYQRLRMEVEDAFF-
DQPHFRKACLEMSHAAILGRARGIRMD----------------V--RE--VSA-DMLELA
VEYVIAELPFFIAAPDI-----------------------LG----IEETLLAYHRPWRL
GERISRNEFAVKMRPN----------QGYLMV-------------------SESD--ESV
ESKSMQEERV---------------------------------
>gi|647501353|ref|WP_025810757.
------------------------------------------------------------
------------------------------MTELTMES---------------KHR----
--PFKTETL-TR--NCNEI----LKRRRHVLIGISPF--NS-R-------FS-EDYIHR-
-LIGWAV----RE----------------------------------------FQ-HVSV
LLAGKEA-A-NLLEALGTPN----------------------------------------
-----------------------------GKAE-RK---------VRKEVSRNRRFAEKA
LE----------------------------------------------------------
-----------------AHGGN-PEA-IHTFS-DFANQ------TAYQRLRMEVEDAFF-
DQPHFRKACLEMSHAAILGRARGIRMD----------------V--QE--VSA-AMLELA
VEYVIAELPFFIAAPDI-----------------------LG----VEETLLAYHRPWKL
GEQISRHEFAVKMRPN----------QGYLMV-------------------SESD--ESV
EYKSMQEERV---------------------------------
>gi|675466848|gb|KFM84676.1|/1-
------------------------------------------------------------
------------------------------MTELTMES---------------KHR----
--PFKTETL-TR--NCNEI----LKRRRHVLIGISPF--NS-R-------FS-EDYIHR-
-LIGWAV----RE----------------------------------------FQ-HVSV
LLAGKEA-A-NLLEALGTPN----------------------------------------
-----------------------------GKAE-RK---------VRKEVSRNRRFAEKA
LE----------------------------------------------------------
-----------------AHGGN-PEA-IHTFS-DFANQ------TAYQRLRMEVEDAFF-
DQPHFRKACLEMSHAAILGRARGIRMD----------------V--QE--VSA-AMLELA
VEYVIAELPFFIAAPDI-----------------------LG----VEETLLAYHRPWKL
GEQISRHEFAVKMRPN----------QGYLMV-------------------SESD--ESV
ESKSLQEERV---------------------------------
>gi|498017874|ref|WP_010332030.
------------------------------------------------------------
------------------------------MTEMVTDR---------------MSL----
--GFTAESL-TQ--NCREI----FERRRHVLVGISPF--NS-R-------FS-EDYIYR-
-LIEWAA----AE----------------------------------------FD-NVSV
LLAGHEA-A-NLLEALGTPR----------------------------------------
-----------------------------GKAE-RK---------VRKEVSRNRRFAERA
LL----------------------------------------------------------
-----------------AHGGD-PSA-IHTFS-DFTEN------TAYQLMRHEVENAFF-
EQPHFRHACLEMSREAIIGRARGISLM----------------M--EE--ISE-DMLNMA
VEYVIAELPFFIGAPDI-----------------------LE----VEETLLAYHRPWKL
GEKISNHEFSIRMRSN----------QGYLVV-------------------QELM--PVF
SETSITSEG----------------------------------
>WP_069838629.1/1-248
------------------------------------------------------------
------------------------------MTEMVTER---------------KPV----
--VFTAESL-TQ--NCREI----FERRRHVLVGISPF--NS-R-------FS-EDYIYR-
-LIGWAT----AE----------------------------------------FN-SVSV
LLAGHEA-A-NLLEALGTPR----------------------------------------
-----------------------------GKAE-RK---------VRKEVSRNRRFAERA
LA----------------------------------------------------------
-----------------AHGGD-SKA-IHTFS-DFTEN------KAYQLMRQEVEHAFF-
EDPHFRHACLDMSREAMIGRARGISLI----------------M--EE--VSE-DMLNLA
VEYVIAELPFFLGAPDI-----------------------LE----VEETLLVYHRPWKL
GEKISNHEFSIRMRPN----------QGYLIV-------------------QETA--QML
SETRITS-------------------EG---------------
>WP_032731802.1/1-248
------------------------------------------------------------
------------------------------MTEMVTER---------------KPV----
--DFTAESL-TQ--NCREI----FERRRHVLVGISPF--NS-R-------FS-EDYIYR-
-LIGWAT----AE----------------------------------------FK-SVSV
LLAGHEA-A-NLLEALGTPR----------------------------------------
-----------------------------GKAE-RK---------VRKEVSRNRRFAERA
LA----------------------------------------------------------
-----------------AHGGD-LKA-IHTFS-DFTEN------KAYQLMRQEVEHAFF-
EQPHFRHACLDMSREAMIGRARGIGLM----------------M--EE--VSE-DMLNLA
VEYVIAELPFFIGAPDI-----------------------LE----VEETLLAYHRPWKL
GEKISNHEFSIRMRPN----------QGYLIV-------------------QETA--QML
SETRITS-------------------EG---------------
>KJJ40438.1/1-248
------------------------------------------------------------
------------------------------MTEMVTER---------------KPV----
--HFTAESL-TQ--NCREI----FERRRHVLVGISPF--NS-R-------FS-EDYIYR-
-LIGWAT----AE----------------------------------------FK-SVSV
LLAGHEA-A-NLLEALGTPR----------------------------------------
-----------------------------GKAE-RK---------VRKEVSRNRRFAERA
LA----------------------------------------------------------
-----------------AHGGD-PKA-IHTFS-DFTEN------KAYQLMRQEVEHAFF-
EQPHFRHACLDMSREAIIGRARGISLM----------------M--EE--VSE-DMLNLA
VEYVIAELPFFIGAPDI-----------------------LE----VEETLLAYHRPWKL
GEKISNHEFSIRMRPN----------QGYLIV-------------------QEMA--QML
SETRIIS-------------------EG---------------
>gi|745781965|ref|WP_039075690.
------------------------------------------------------------
------------------------------MTEMVTEK---------------KPV----
--HFTAESL-TQ--NCREI----FERRRHVLLGISPF--NS-R-------FS-EDYIYR-
-LIGWAT----AE----------------------------------------FK-SVSV
LLAGHEA-A-NLLEALGTPR----------------------------------------
-----------------------------GKAE-RK---------VRKEVSRNRRFAERA
LA----------------------------------------------------------
-----------------AHGGD-PEA-IHTFS-DFTEN------KAYQLMRQEAEHAFF-
EQPHFRQACLDMSREAMVGRARGISLM----------------M--EE--VSE-DMLNLA
VEYVIAELPFFIGAPDI-----------------------LE----VEETLLAYHRPWKL
GEKISNHAFSIRMRPN----------QGYLIV-------------------QEME--QML
SESPITS-------------------EG---------------
>gi|498014582|ref|WP_010328738.
------------------------------------------------------------
------------------------------MTEMVTEK---------------KPV----
--HFTAESL-TQ--NCREI----FERRRHVLLGISPF--NS-R-------FS-EDYIYR-
-LIGWAT----AE----------------------------------------FK-SVSV
LLAGHEA-A-NLLEALGTPR----------------------------------------
-----------------------------GKAE-RK---------VRKEVSRNRRFAERA
LA----------------------------------------------------------
-----------------AHGGD-PEA-IHTFS-DFTEN------KAYQLMRQEAEHAFF-
EQPHFRQACLDMSREALVGRARGISLM----------------M--EE--VSE-DMLNLA
VEYVIAELPFFIGAPDI-----------------------LE----VEETLLAYHRPWKL
GEKISDHAFSIRMRPN----------QGYLIV-------------------QEME--QML
SESPITSEG----------------------------------
>gi|489335485|ref|WP_003242712.
------------------------------------------------------------
------------------------------MTGMVTER---------------RSV----
--HFIAEAL-TE--NCREI----FERRRHVLVGISPF--NS-R-------FS-EDYIYR-
-LIGWAK----AQ----------------------------------------FK-SVSV
LLAGHEA-A-NLLEALGTPR----------------------------------------
-----------------------------GKAE-RK---------VRKEVSRNRRFAERA
LV----------------------------------------------------------
-----------------AHGGD-PKA-IHTFS-DFIDN------KAYQLLRQEVEHAFF-
EQPHFRHACLDMSREAIIGRARGVSLM----------------M--EE--VSE-DMLNLA
VEYVIAELPFFIGAPDI-----------------------LE----VEETLLAYHRPWKL
GEKISNHEFSICMRPN----------QGYLIV-------------------QEMA--QML
SEKRITSEG----------------------------------
>gi|489312377|ref|WP_003219776.
------------------------------------------------------------
------------------------------MTEMVTDR---------------KPI----
--DFTAESL-TQ--NCREI----FERRRHVLVGISPF--NS-R-------FS-EDYIYR-
-LIGWAT----AE----------------------------------------FK-SVSV
LLAGHEA-A-NLLEALGTPR----------------------------------------
-----------------------------GKAE-RK---------VRKEVSRNRRFAERA
LA----------------------------------------------------------
-----------------AHGGD-TKA-IHTFS-DFAEN------KAYQLMRQEVEHAFF-
DQPHFRHACLDMSREAMIGRARGISLM----------------M--EE--VSE-DMLNLA
VEYVIAELPFFIGAPDI-----------------------LE----VEETLLAYHRPWKL
GEKISNQEFSIRMRPN----------QGYLIV-------------------QEMA--QML
SETRIISEG----------------------------------
>gi|503881319|ref|WP_014115313.
------------------------------------------------------------
------------------------------MTEMATER---------------KPI----
--DFTAEPL-TQ--NCREI----FERRQHVLVGISPF--NS-R-------FS-EDYIYR-
-LIGWAT----AE----------------------------------------FK-SVSV
LLAGHEA-A-NLLEALGTPR----------------------------------------
-----------------------------GKAE-RK---------VRKEVSRNRRFAERA
LA----------------------------------------------------------
-----------------AHGGD-TKA-IHTFS-DFTEN------KAYQLMRQEVEHAFF-
EQPHFRHACLDMSHEAIIGRARGISLM----------------M--EE--VSE-DMLNLA
VEYVIAELPFFIGAPDI-----------------------LE----VEETLLAYHRPWKL
GEKISNHEFSIRMRPN----------QGYLIV-------------------QEMA--QML
SETRITSEG----------------------------------
>gi|953510855|dbj|BAT53543.1|/1
------------------------------------------------------------
----------------------------MKYVDFEKLVNPQRKIGFLTRPKYWVGIAA--
--------VIPQ--DAIQE----LDKYEHCFLGISLE--NE-S-------FS-MAKLIG-
-IADWIS----KK----------------------------------------FK-KCTV
LIGDSIH-RITLQINQGLQ-E---------------------------------------
-----------------------------NQAL-NK-ALLL----GREYIDNASA-VFDI
YK----------------------------------------------------------
-------------------DTC-IFN-LICCS-DIQKT------EDYFKYYQQLQDDMK-
QEEEFASSVKYYASEFVINHLHKNS----------------------E--EVM-SYIELS
CKYLIEEIAVFACLVK------------------------------YDLSIMIYPGYLPK
ILLEKVGGHYPVTPDCL-----------------------------QQI--IYVS--LRL
KGR----------------------------------------
>gi|803559699|ref|WP_046076100.
------------------------------------------------------------
--------------------------MPPVCSF--PGEN-----------IL--KA----
--SFDVTGQ-TS--HCNVI----IDQRDHALVGISPF--NS-R-------FS-KAYVTA-
-LVTWAA----AH----------------------------------------FE-HIDL
LLPCVEE-ASRLLKATGMEE----------------------------------------
-----------------------------KKAI-KK---------TDRELRRHKNHLAAV
LS---------------------------------------------------------G
PS----------------FEGR-GIQ-VIQFN-HYADH------PRYQKIRSSVENAFE-
SCSRFRKDCLNMSYQAVKGRLKGTGQC----------------Q--KD--VDP-ELIQKA
LPYIFAELPFFLDTPSL-----------------------LD----VNLSTLLYHRPWPI
GKGLYHGHYPIQVTKN----------QSYGIV-------------------TLTS--ASE
QRV----------------------------------------
>WP_085463145.1/1-205
------------------------------------------------------------
----------------------------------------------------------MP
TDYR----VTIN--GRY-G----TLEASAARLQVSVG--NP-R-------YE-GRKLEA-
-LADFCR----RR-----------------------------------YE------NTTV
VLSDTLQ-RHNLP------EP---------------------------------------
-----------------------------QRYW-MA-CRRE----GQEWLERNRA-ALHG
LT----------------------------------------------------------
---------------------------IRRWD-DYLMD------PRYASARAL-----I-
DKLTASGPAHEAILALAERQ-------------------------------TS-IPIERS
LSFLREELAVFSFMME-------------------------------DKAIDIYAGSWIT
PAIREL--------------------------------KLPAFDCIR--CLSVD---LER
KRT---------------AKPD-------LALSA---------
>gi|503868147|ref|WP_014102141.
------------------------------------------------------------
------------------------------------------------------------
MNYK----VKIL--GPN-A----THSHPVGRLDISVG--QP-Y-------HE-GEKLAA-
-TIQWAH----AR-----------------------------------FG------HVIV
SVADTLQ-RFNMMADGV--EQ---------------------------------------
-----------------------------GEAW-QK-SYDA----GTEWIGRNAN-LLKG
CT----------------------------------------------------------
---------------------------VIRWD-ERVRH------PLFQQFMMRTLDLIR-
DDADLMGRMHAAANQYADRR-------------------------------GV-HHAAPR
MGYLIEEMAVFDMLFR------------------------------LEPAADVYPGSILP
FWSHPAYGDRA------------------------------AFTRIDFVR--RVAIS---
-------------------------------------------
>gi|744778396|gb|AJC60537.1|/1-
------------------------------------------------------------
--------------------------MPS--EVTSPLTIPKSTSSP--SHRRRYKTEISF
--------VSPV--SDRHT----FEEHSNCFLGISLE--NS-N-------FR-PIKVRS-
-MVEWIS----RR----------------------------------------FS-RCTV
LVGDSIH-RITLESTRGLC-P---------------------------------------
-----------------------------PEAL-IE-AMRL----GREFIDEHAH-IFDD
FR----------------------------------------------------------
-------------------DRT-DFT-FINCS-EVQTS------DAYQSYHRALRDYFS-
QDSAFRTSVEAFGRRYHSKHSNGAS---------------------AA--ELE-RRIQMS
SDYFLEEFAIFCCLKE------------------------------PGLEVESDGEWRPI
DPAPGEF----------------------------------IVNFGCA--MEILTRNT--
-------------------------------------------
>gi|788047869|ref|WP_045779938.
------------------------------------------------------------
-------------------------------------------MEL--PTVAKYKIEVAQ
--------IFPE--QQRDV----LLQKRHCMLGFSLQ--SQ-S-------FM-PAKLAG-
-MAEWIS----KH----------------------------------------FS-ECSV
LIGDGIH-RITLEIN-GMS-K---------------------------------------
-----------------------------AQAA-SH-ALSL----GQAVIEQDAS-IFQS
YQ----------------------------------------------------------
-------------------SQC-RFH-LISTA-AMQTT------PDYFQYYQSLTHLFE-
HDEKFHASVNAFATNFVGERRLIDA----------------------D--SLA-YFKQLS
CQYLLEEIALTAILLS------------------------------QGVTIFVYPGTLRI
MQELSLGEHPGVPSVF------------------------------NQL--VSIN--LRQ
KRR----------------------------------------
>WP_086929701.1/1-253
------------------------------------------------------------
-----------------------------------MKNQIIIPLNQ--SNNARYKAEVRT
--------CVPA--EARAD----ISTYKSCFVGISLE--NP-S-------FI-GSKLAS-
-IVDWIS----NR----------------------------------------FS-DCTF
LLGDNVH-RLTLQIRKDLG-A---------------------------------------
-----------------------------EDSL-NH-ALGL----GDYYLRTHQH-ILKN
TK----------------------------------------------------------
-------------------TGK-PFK-VIRGA-EIYDN------CSVIKYHEALQTLFK-
EQESFREAVRGFARQFILRAESFDI----------------------L--ATE-NAVNLS
CRYVLEELAETCYMIS------------------------------LGHNTLVYPGSLAI
FEQISEGCFVGLPKEL------------------------------DKL--VNIG--LRL
KRRGK---KPV--AQPLS----------AS-------------
>WP_087481160.1/1-238
------------------------------------------------------------
---------------------------------------------M--SHIKKYKGEIQR
--------VSPK--SKKEY----LKEKPKCFIGISLN--NP-N-------FL-DSKFTG-
-LIDFVA----NR----------------------------------------HN-ECTF
LLGDYIH-RLTLQIRDGLS-E---------------------------------------
-----------------------------EDAL-KI-ALAM----GDKYIQQNEY-ILNE
YI----------------------------------------------------------
-------------------NNL-HVN-FIRGS-EIHDN------EKFKIYFQKIKSEYD-
SDVEFRTAVNKFSRIFISRSSDEEA-------------------------ISD-MDVFLS
SLYVLEELAETCYMIS------------------------------LGHNVLLYPGSLAI
FENIADGLFPNLPDEF------------------------------KQL--VNVS--IRL
KSRKQ---LEL--TIS---------------------------
>WP_072957547.1/1-251
------------------------------------------------------------
---------------------------------------------M--TYQHQYKGEIQQ
--------VSPK--TRRDY----LKRKPKCFVGVSLS--NP-S-------FL-GAKFEG-
-LINFIA----NR----------------------------------------HH-ECTF
LLGDYIH-RLTLQIREGFA-E---------------------------------------
-----------------------------DEAK-KA-ALQM----GEEYIERHRN-LLEK
NH----------------------------------------------------------
-------------------PQL-SLN-LIKGS-HICHN------ERVQSYLDHLRREYH-
DNSEFKLAVNRFSGKFIARAMSENE-------------------------LTE-RAVSLS
SQYVLEELAETCFMIH------------------------------AGHEVLIYPGSLAI
FEQIAEGHFPHLPEEL------------------------------NTL--INVS--VRL
KKRKQ---VCQ--SPLSE----------SPDRH--ALSSEY--
>WP_074375171.1/1-239
------------------------------------------------------------
---------------------------------------------M--TYQHQYKGEIQQ
--------VSPK--IRRDH----LKSKPKCFVGISLS--NP-S-------FL-GAKFEG-
-LINFIA----NR----------------------------------------HH-ECTF
LLGDYIH-RLTLQISEGLA-E---------------------------------------
-----------------------------DEAK-KT-ALQM----GEEYIERHRN-LLEK
NH----------------------------------------------------------
-------------------PQL-SLN-FIKGS-HICHN------ERVQSYLDHLRREYH-
DNSEFKLAVNRFSGKFIARAMSENE-------------------------LTE-RAISLS
SQYVLEELAETCFMIH------------------------------AGHEVLIYPGSLAI
FEQIADGHFPHLPEEF------------------------------NAL--INVS--VRL
KKRKQ---LCQ--LPLS--------------------------
>WP_073605747.1/1-238
------------------------------------------------------------
---------------------------------------------M--NQKPQYKGEIQQ
--------VSPK--TERDF----LKCKPRCFVGVSLG--NP-S-------FT-GAKLEG-
-LIRFIS----KR----------------------------------------FG-ACTF
LLGDHIH-RLTLQIRLGVD-E---------------------------------------
-----------------------------AQAT-KI-ALNM----GREYTQLYHP-LWEK
VF----------------------------------------------------------
-------------------KES-SFN-FIKGS-DIYND------ERVSCYLMNIQTLYQ-
DNPEFMAAVDRFARTFISRALNHNE-------------------------FTE-NAIALS
SQYVLEELAETCLMID------------------------------EGHQVLVYPGSLAI
FEQIAEGNFPALPKEL------------------------------KSL--VNVS--VRL
KKRKL---ANL--SLV---------------------------
>WP_073581503.1/1-238
------------------------------------------------------------
---------------------------------------------M--NQQLQYKGEIQR
--------VSPK--MKRDF----LKTRPKCFVGVSLS--NP-C-------FS-GAKFEG-
-LIRFIA----AR----------------------------------------YN-ECTF
LLGDHIH-RLTLQITQGFG-D---------------------------------------
-----------------------------TQAK-EI-ALNM----GQIYIQQHRH-LWEK
FY----------------------------------------------------------
-------------------QDT-TFN-FIKGS-DVYDD------QRVTDYFIRIQATYN-
NYPDFTQAVNGFARTFISRALNDDE-------------------------LTE-KAIALS
SQYVLEELAETCLMVN------------------------------EGHQVLVYPGSLAI
FEKIADGNFSMLPQEL------------------------------GTL--INVS--VRL
KKRKQ---VDF--SLS---------------------------
>WP_083373957.1/1-293
------------------------------MSSHRDEETIMENFDWNQLSLEQLKL----
----LQS--KISK---------------AIDLKRRDLKLTQSTANI--TQVYEYKVSLAK
--------VSPA--RLRSS----LSDYQKCVFMISLG--SK-N-------FVYSERIEA-
-LIKWIS----EQ----------------------------------------FK-ACLV
LVGDSLY-RLTIEVRQGLK-G---------------------------------------
-----------------------------DEAW-LE-AIRT----GETFINQNRF-LFQQ
YS----------------------------------------------------------
-------------------GSC-QFQ-FQMAS-QIEKQ------SEFEMYYKDFQGLYQ-
QDESFQKMVNSFAQTYLNRGEQSEEEE----------------V--EQ--LLQ-RQKHLA
ITYLLEESAVFTCLAK------------------------------EGWPVFVYPGSIKT
FEEIAEGLHPEVPLPL------------------------------KQM--IWVS--LRL
KRKAT---AGE--SI----------------------------
>WP_070395432.1/1-290
------------------------------MSSHRDEETIIENFDWNQLSLEQLRL----
----FQS--KISK---------------AIDLKRRDLKLTQSTANI--TQVYEYKVSLAK
--------VSPA--RLRSS----LSDYQKCVFMISMG--SK-N-------FVYSERIEA-
-LIKWIS----EH----------------------------------------FK-ACLV
LVGDSLY-RLTIEVRQGLK-G---------------------------------------
-----------------------------DEAW-LE-AIRT----GETFINENRF-LFQQ
YS----------------------------------------------------------
-------------------GSC-QFQ-FQMAS-QIEKQ------SEFEIYYKDFQSLYQ-
QDESFQKMVNSFAQTYLNRGEQPEEEE----------------V--EQ--LLQ-RQKHLA
ITYLLEESAVFTCLAK------------------------------EGWPVFVYPGSIKT
FEEIAEGLHPEVPLPL------------------------------QQM--IWVS--LRL
KRKAT---AG---------------------------------
>gi|495466136|ref|WP_008190827.
------------------------------MSSHRDEETIIENF-----------DWNQL
SLEQLKLLQS--QIIK------------AIDLKIRDLKLTQSTANL--SKVHRYKASLAK
--------VFPR--RLRSS----LSDYQNCFFIISLG--SR-N-------FVDSERLEA-
-SIKWIS----EH----------------------------------------FK-ACLV
LVCDSIY-RLTIELRQGLK-G---------------------------------------
-----------------------------DEAW-LE-AIRT----GETFINQNRF-LFQQ
YS----------------------------------------------------------
-------------------GSC-QFQ-FQMAS-QIENQ------SEFEIYYKDFQGLYQ-
KDESFQRMVNSFAQTYLNRGEQSEEEE----------------V--EQ--LLQ-RQKHLA
ITYLLEESAVFTCLAK------------------------------EGWPVFVYPGSIKT
FEEIAEGLHPEVPLPL------------------------------KQM--IWVS--LRL
KRKAT---GES--I-----------------------------
>OJJ25125.1/1-244
------------------------------------------------------------
-------------------------------------------MEM--SDRKAYRAKVDS
--------VFPP--SARSR----FEQLDSCFLGVSLE--NK-N-------FT-PEKLKA-
-VIEWVS----RR----------------------------------------FR-YCAV
LVGDSIH-RITLETTKSLE-P---------------------------------------
-----------------------------DIAL-ME-ALEM----GRAFIQDNEH-LFYA
FQ----------------------------------------------------------
-------------------EQT-QFT-FETCS-QIQTS------ENYIQFYKLLQTCFE-
SNASFRSSVEEFSRKYYRRKSNDRD---------------------QA--LIK-YKIVQS
CEYFLEEFAVFACLNK------------------------------RGYSVMVYPGAFST
LIEIVNGEYPGLFDEI------------------------------KTL--TLAS--LHF
KTRSK---MPT--NVEKY-------------------------
>WP_068440758.1/1-259
------------------------------------------------------------
----------------------------------MSKLENIKNNEP--ATKKKYHAKTNI
--------VHPI--FNRKN----FESQEECFLGISLE--NK-N-------FV-PEKFIA-
-MAKWIN----QR----------------------------------------FK-RCHI
LIGDSIH-RITLETNKKYT-P---------------------------------------
-----------------------------EHAF-PE-AIKL----GEAYRDQAIA-QLEL
YK----------------------------------------------------------
-------------------FQT-EFS-FVTCY-SLQQT------PEYQNFHSNIDHFFY-
FSKKFRESVEKFSLIFHRYHWDNLN---------------------EL--QRK-YCIDKS
SQYFLEEFSIFACLVK------------------------------KGINVMVYPGTFGP
LTEIVNGEHNGIIDEL------------------------------ENL--TVIS--LNI
KNVNK---SKS--RGFIN-EWKYIK------------------
>WP_079188202.1/1-256
------------------------------------------------------------
----VDNPSPSPS--------------PS-LLPAPSL--SSAPPER--RRRTSYRATVES
--------VSPL--AHRDT----SDAHAACFLGVSLD--NS-S-------FS-PARFDA-
-MLTWVS----HR----------------------------------------YS-RCTV
LIGDSIH-RLTLASTRGMD-P---------------------------------------
-----------------------------DRAL-AH-ALDL----GQQFMRDRQP-ALDA
HR----------------------------------------------------------
-------------------ART-EFT-FVTCG-EVQET------PEYAEFHHELSTLFA-
KDEDFRASVEAFGRAYHAKRSATVD---------------------DA--ELR-RRIDTS
SAYFLEEFAVFCCLTR------------------------------RDLPVMVYPGQFST
LAEIAAGRHPQAPDEL------------------------------RDL--ILVS--LRV
RGR----------------------------------------
>gi|943877562|ref|WP_055518633.
------------------------------------------------------------
------------------------------MSPTPPVPTRPWPNGV--GTGRRYKTEIAS
--------VSPM--SARRT----FEVHEGCFFGISLQ--NS-N-------FA-PKKLHS-
-MLTWIS----RR----------------------------------------FD-QCTV
LVGDSIH-RITLESTSSLA-E---------------------------------------
-----------------------------PEAT-EA-ALRM----GSDFLRDSRD-LFDS
VR----------------------------------------------------------
-------------------DTV-DLT-FLRCS-EVQQW------VDYAHLHKELRQHWE-
TDPAFRASVEGFARRYHESHAPDAE---------------------RG--QLD-YRIRRS
CEYFLEEFAIFACLRR------------------------------RGLRVMVYPGSFST
LSEITRGEHVGTPKEL------------------------------QEL--IIVS--LSL
KGK----------------------------------------
>OSY47471.1/1-249
------------------------------------------------------------
------------------------------MPSEVTSSLTIPKTTSPPSRRRRYKTEIAF
--------VSPV--SDRHT----FEEHSNCFLGISLE--NS-N-------FR-PIKVRS-
-MVEWIS----RR----------------------------------------FS-RCTV
LVGDSIH-RITLESTRGLC-P---------------------------------------
-----------------------------PEAL-TE-ALRL----GREFIDEQAH-IFDD
FR----------------------------------------------------------
-------------------DRT-DFT-FINCS-EVQTS------DAYQSYHRALRDYFS-
QDANFYTSVEAFGRRYHSKHSNGAS---------------------EA--ELE-RRIQMS
SDYFLEEFAIFCCLKE------------------------------RGLPVMLYPGSFST
LSEIAAGEHEGAPKEL------------------------------RDL--IVVS--LKL
QGR----------------------------------------
>WP_078646810.1/1-248
------------------------------------------------------------
----------------------------M-VLDTQVISSPRRQVEP--TRRTRYKAEIAS
--------VSPA--TSRTT----FERHDTCFLGVSLE--NS-N-------FT-TAKLAG-
-MVKWIS----RR----------------------------------------FV-RCTV
LIGDSIH-RLTLESTCGMA-P---------------------------------------
-----------------------------EEAL-EQ-ALEL----GRQFVESERT-VFEE
YG----------------------------------------------------------
-------------------AST-DFT-FLNCS-DVQRC------REFAEFHDELRAFFA-
KDEMFRSSVESFGRAYHRKRSHGIS---------------------GA--EWE-NRIRAS
SEYFLEEFSIFACLKR------------------------------QGLPVMVYPGSFST
LSEIARGEHPGAPEEL------------------------------RDL--VVVS--LHL
KGR----------------------------------------
>gi|973300573|gb|KUL61216.1|/1-
------------------------------------------------------------
----MDQA----D--------------VMSLNAQSAATPIRRIEP---TRRTRYKAEIAS
--------VSPD--SSRNT----FEQYETCFLGVSLE--NS-N-------FT-TPKLTS-
-MVKWIS----RR----------------------------------------FG-RCTV
LIGDSIH-RLTLESAQGLP-P---------------------------------------
-----------------------------DRAR-ER-ALEL----GRRFAEVEEK-VFDE
YS----------------------------------------------------------
-------------------EST-DFT-VLTCG-EVQAG------ERYAEFHSKLRAFFD-
EDEAFRSSVESFGHAYHRKRADGIG---------------------EA--EWE-KRIRMS
NDYFLEEFAIFACLKE------------------------------QGLPVMVYPGSFST
LSEIAKGEHPGAPKQL------------------------------RDL--VVVS--LHL
KGR----------------------------------------
>gi|943910397|ref|WP_055545798.
------------------------------------------------------------
------------------------------MSLDAQEIAAPIPRIAP-TRRTRYKAEIAS
--------VSPE--SSRNT----FERRDTCFLGVSLE--NS-N-------FT-TAKLTS-
-MVKWIS----RR----------------------------------------FD-RCTV
LVGDSIH-RLTLQSTQGMA-P---------------------------------------
-----------------------------ECAR-ER-ALAL----GRRFVEDAGQ-VFDE
YR----------------------------------------------------------
-------------------EST-DFT-FLNCN-DVQKR------EEYAQFHNKLLAFFD-
ENEEFRSSVESFGRAYHRKRAEGVS---------------------AD--DLE-KRIRMS
SDYFLEEFAVFACLKE------------------------------QGLPVMVYPGSFST
LSEIAKGQHPGAPEEL------------------------------RDL--VVVS--LHL
KGR----------------------------------------
>WP_070918782.1/1-247
------------------------------------------------------------
------------------------------MTLDAQT--TFTESNS--TRRGRYKAEIAS
--------VSPM--SSRST----FEQHDTCFLGVSLE--NA-N-------FT-PAKLRS-
-MVKWIS----RR----------------------------------------FS-HCTV
LVGDSIH-RITLESAGSIT-P---------------------------------------
-----------------------------GDAQ-LR-ALEL----GREFIEDMSE-IFDE
YC----------------------------------------------------------
-------------------DST-DFT-YLKCS-EVADS------QEFSKFHTELRSFFS-
ENESFKSSVESFGRAYHGKHSREVS---------------------EA--EWE-KRIKMS
SDYFLEEFAIFACLQQ------------------------------QGIPVMIYPGSFST
LSEIAGGEHPMAPQEL------------------------------RDL--IVVS--LHL
KGRGS--------------------------------------
>gi|808094541|ref|WP_046252179.
------------------------------------------------------------
------------------------------MTLDAQT--TFTESNS--TRRGRYKAEIAS
--------VSPM--SSRNT----FEQHDTCFLGVSLE--NA-N-------FT-PAKLRS-
-MVKWIS----RR----------------------------------------FS-HCTV
LVGDSIH-RITLESAGSTT-P---------------------------------------
-----------------------------DDAQ-LR-ALEL----GCEFIEDMSE-IFDE
YC----------------------------------------------------------
-------------------DST-DFT-YLKCS-EVADS------QEFSKFHTELRAFFS-
ENDAFKSSVESFGRAYHGKHSHEVG---------------------AA--EWE-KRINMS
SDYFLEEFAIFACLQQ------------------------------QGIPVMIYPGSFST
LSEIAGGEHPMAPQEL------------------------------RDL--IVVS--LHL
KGRGS--------------------------------------
>gi|797065980|ref|WP_045824589.
------------------------------------------------------------
--------------------------------MDAQTLSTVGPREEP-TRRRRYKTEVAA
--------VSPE--TSRAT----FDNHDSCFLGVSLE--NS-N-------FA-PSKLES-
-MVKWIS----RR----------------------------------------FK-HCTV
LVGDSIH-RITLESTAECS-P---------------------------------------
-----------------------------TVAR-AT-ALEL----GQQFIDDNQA-LFDF
YG----------------------------------------------------------
-------------------DET-EFS-FLRCS-DVQVW------EEYDKFHTQLQALFK-
SDSEFLASVESFGRAYHGKHSSDVG---------------------EA--EFE-ARADMS
SAYFLEEFAIFACLQK------------------------------RDLPVMVYPGSFST
LSEIAAGLHKSAPSEL------------------------------QEL--IVVS--LHL
KGK----------------------------------------
>WP_063352816.1/1-238
------------------------------------------------------------
---------------------------------------MSGISEN--RPKTSYKASVDL
--------VSPP--ARRAG----LADRGQCFLGVSLE--NG-N-------FA-PGKLAA-
-MLRWIA----GR----------------------------------------FR-RCTV
LVGDSIH-RITLASTRGLS-E---------------------------------------
-----------------------------DEAL-SR-ALAL----GDRFIADTRA-LFAA
ER----------------------------------------------------------
-------------------GRT-EFT-FLRCS-EVQRW------DSYAKHHRSLADYRR-
ADRNFRESVDAFGRRFHARYSGQLA---------------------EA--ELE-RRVEMS
AQYFLEESAIFACLAQ------------------------------EGLSVMVYPGSFGT
LSEITDGRHPDAPEEL------------------------------RRL--TVVS--LDL
RRR----------------------------------------
>gi|583005030|gb|EWC64439.1|/1-
------------------------------------------------------------
-------------------------------------MVVDPALSE--VRATRYKAKVES
--------VSPK--ANRTA----FEDADECFLGVSLE--ND-S-------FD-VPKLEG-
-IVEWIS----RR----------------------------------------FR-RCTV
LVGDSIH-RLTLSATAALS-P---------------------------------------
-----------------------------EPAL-AR-ALEL----GREFIADRQP-VFDL
FS----------------------------------------------------------
-------------------DRT-DFT-VVTCA-EVRWW------ADHDGFHRRLRSQFA-
EDPVFRASVESFGRRYHSRGATDLD---------------------GQ--ELA-KRVAIS
SEYFLEEFAVFCCLRA------------------------------RGLSVMVYPGSFSS
LAEVAEGAHPDAPREL------------------------------RDL--TVVS--LQL
KGR----------------------------------------
>gi|516413564|ref|WP_017802962.
------------------------------------------------------------
------------------------------MRIDMEIASSRLLPAKL-FTGTRYRATTAQ
--------VFPA--HLRESIVAGCASEHICFLGVSLE--NK-N-------FE-NNRFSA-
-MLEWIA----KR----------------------------------------FS-ACKI
LIGDSIH-RITLEATKGMP-A---------------------------------------
-----------------------------DEAL-EY-GLRL----GRLFIEENTH-LIES
FR----------------------------------------------------------
-------------------HKL-TCE-FITCS-EIQRC------KDYNKIRLEIDNYFT-
RSSEFRASVELFGRKYHEKNWQGLH---------------------SA--ELS-KRIRRS
AEYFLEEFAIFACLAR------------------------------EGIDVMIYPGTFSS
LADIAEGKFRGVSKDL------------------------------EQL--KFVS--LRL
KGR----------------------------------------
>gi|941151880|gb|ALK30866.1|/1-
------------------------------------------------------------
-----------------------------MRLKVTIDETLIGNLPISSIPGARYKAKIDF
--------VSPQ--SRRDN----FQLEQQCFLGVSLE--NR-N-------FE-PARFHS-
-QLEWVS----RR----------------------------------------FP-KCTI
LIGDSIH-RLTLESRSGMP-A---------------------------------------
-----------------------------QEAF-DR-ALQL----GQEFMEESRD-IVTD
YR----------------------------------------------------------
-------------------ATT-RFE-FITCH-EIQKT------QEYLMHHRNISDYFF-
QSRKFRESVESFGLRYHRNDWDTLT---------------------RA--EQD-SRLRSS
SNYFIEEFAIFACLVK------------------------------RGFSVMVYPGSFST
LAEIADHQFPGVSKEL------------------------------ESL--CVVS--LHF
KGR----------------------------------------
>gi|572733937|gb|ETS32117.1|/1-
------------------------------------------------------------
----------------------------------MTIIDNYNIIPF--LRNDQYRAKIAF
--------VSPQ--SRRNT----FESETECFLGVSLE--NR-N-------FQ-PNRFHA-
-LVKWAS----RR----------------------------------------FS-ICKV
LIGDSIH-RITLETTQGFS-Q---------------------------------------
-----------------------------EEAL-SR-AIQI----GQNFMRENQN-ILDT
YS----------------------------------------------------------
-------------------HAT-KFE-YITCA-KTQKT------PDYKLFKKIITEYFE-
SSPKFRFSVExFSKKFHRYEWDTLT---------------------ET--ERL-YRIKKS
SEYFLEEFAVFSCLVK------------------------------NGNSVMIYPGAFSS
LAEIADGKFPGLLPEL------------------------------EAL--TVVS--INL
KRR----------------------------------------
>WP_062766526.1/1-244
------------------------------------------------------------
---------------------------------MYQTPETAKPVSS--FRGDRYRAKVAF
--------VSPV--ARRNS----FEDETECFLGVSLQ--NR-N-------FM-PNRFHA-
-LTEWAA----RR----------------------------------------FP-RCRV
LIGDTIH-RITLETTLGMP-P---------------------------------------
-----------------------------AVAL-TE-ATRL----GQDFMDEHRA-LLDS
YA----------------------------------------------------------
-------------------DRT-VFD-YVTCG-EIQDG------EVFRRHFGAIRDYFD-
RVPAFRASVETFGRNYHRHDWEQLT---------------------AD--ERA-WRLECS
SRYFLEEFAVFATLVG------------------------------QGTRVMVYPGSFST
LAEIADGAFPGILPEL------------------------------EQL--TVVS--IQL
KRR----------------------------------------
>gi|489250478|ref|WP_003158562.
------------------------------------------------------------
---------------------------------MNLIAEDFSTRSL--LAGERYKAKIAF
--------VSPH--TRRNS----FEDEPKCFLGVSLE--NR-N-------FT-PNRFHS-
-MVEWAA----RR----------------------------------------FE-KCSI
LIGDHIH-RITLQSTRDMP-E---------------------------------------
-----------------------------EDAR-RE-AVRL----GDAFMEESRL-IVDA
YR----------------------------------------------------------
-------------------HAT-DFQ-YITCS-EIQAS------TECKDFYSSLRNYFL-
EHSGFRDSVEKFGRNYHRHNWEKLS---------------------EE--QQR-HRLDFS
SRYFLEEFSVFACLVR------------------------------KGFKVMAYPGAFST
LAEIAAGDFPGMLDEL------------------------------QKL--TVVS--LQL
KRR----------------------------------------
>gi|648487917|ref|WP_026179668.
------------------------------------------------------------
------------------------------MEGNDMSALQYDISDKT-PHSTSYKARVDR
--------VSPK--QRRED----ANAFLACFLGISLG--NS-K-------FN-PPKISA-
-ILNWIS----RR----------------------------------------SR-NCTV
LVGDSIH-RITLELSQGLH-P---------------------------------------
-----------------------------DDAY-ER-AIHM----GNDFVEKLNP-LFAS
YN----------------------------------------------------------
-------------------DKL-NFR-FLKCS-EVQEW------PSYKNHYDQLCNLVN-
NDRRLLASLETFSASYHKRRNITPK---------------------DV--AYR-CLVDRS
IDYFIEEFAIFACLKE------------------------------RGLSVFIYPGTFGT
LTEIVNGEHPKAPQAL------------------------------RNL--TIIS--LKF
A------------------------------------------
>gi|966507357|ref|WP_058524003.
------------------------------------------------------------
------------------------------MVKVKGSKNG-----------DILKARFEG
N----------S--KSLFP----NLNKTKAVVLLSIK-GNQ-Y-------CT-GDYLSA-
-IIEKAT----AEF----------------------------------------G-FTTF
LIADEVY-WHNLCRDIEPNT----------------------------------------
--------------------------STVNALK-EE-ATLL----GKTYFENHLDCFLKP
LGLNSTEFDSHLI------------------------------------E-AFPLDKQA-
--ALN------------R-IAT-NYE-VVFWR-DWLNKSN-----EYLSLQSQITALYQ-
SEPVLAESVQRVASDFVRRHAH--ES---------------------V--SND-VLMQSS
TNYLIEESPAVMWIAAS-----------------------LG------VNFIVYPGEMIA
SFAASRDYFI-----RTEEE----------------KSPLFVSISQPKLAVNWLE--VSF
IRSRSTDNSKP----------TKNKPSVSV-------------
>WP_074881835.1/1-288
------------------------------------------------------------
------------------------------MVKIKGSKDG-----------DILTADFKG
Q----------S--KSLFP----DLKKTKALVLLSIR-GNP-Y-------CT-DKYLKA-
-IIEKAL----STF----------------------------------------A-FTTF
LIADEVY-WHNLCDDFENAN----------------------------------------
----------------------------ISALK-EE-AKAL----GQAFFEDHLKYFLAA
PGFNAPEFDSHLI------------------------------------E-YFPLDKKE-
--ALN------------K-TAN-NFE-VLNWV-DWLHQSK-----QYIELQDNIKALFS-
TEELLSNSVQRVAADFAKRHTN--VN---------------------E--SHD-LLMLRS
SKYLIEESPAVMWIAAS-----------------------LG------YQFIVYPGEQIQ
SFAATKNYFV------KNAPQ-------------INPMFIHHKKPQLLANWLE--VSFVR
SRSSDKGSK----------P--MPSK-E---------------
>gi|750234067|ref|WP_040535523.
------------------------------------------------------------
------------------------------MVKIKGSKDG-----------DILTAQFKG
Q----------A--KSLFP----SLKKTKALVLLSIR-GNP-Y-------CT-EQYLKA-
-IIEKAT----SEF----------------------------------------E-FTTF
LIADEVY-WHNLCHDFKDPP-I--------------------------------------
------------------------SQPPISQLQ-DE-ATAL----GQAYFDEHLEYFLTP
LGLNINDFDSHLI------------------------------------E-QFPLDKKT-
--ALN------------K-TAT-NFE-VVYWR-DWLTKSP-----NYVEINTQIMDLYH-
TEPTLAESVHRVAADFSRRHAN--EQ---------------------E--SKE-LLMLRS
SKYLIEESPAVMWIAAS-----------------------LG------YNFVVYPGEQIP
SFAATRDYFI------KKEPT-------------NNPLFIQHDTPHLLINWLE--VSFLR
SRSSDRATK----------N--VIPG-----------------
>gi|570285668|gb|AHE67855.1|/1-
------------------------------------------------------------
------------------------------MAKVRGSKDG-----------KIIKASFKG
Q----------A--KSLFP----TLKQTKLLVLLSII-GNE-F-------CS-GNYLRS-
-IIQTAT----FTH----------------------------------------E-FTTF
LIADEVY-WHNLRRDFSKEE----------------------------------------
----------------------------ELALK-RK-AIEM----GADYFERNLEHFLFP
LGITKEAFNEQHA------------------------------------D-KSIHKKLSI
LNDLA------------M-KHS-NYE-VILWN-DWLNKNH-----EFQSIKKPLIDLFE-
KEKSLKKSIEQMASNFASRHQT--DD---------------------K--PYD-LLMKRS
CSYLVEETPGVIWIAAS-----------------------LG------YHFIGYPGEMIK
PFKAAKEYFI------RETDD-------------LAVNEFGIYVDEPKLLVNWLE--ITF
QRCREKQEKSS----------IAED------------------
>gi|966400256|ref|WP_058443851.
------------------------------------------------------------
------------------------------MPRVKGKG-------------PILKANFVG
K-------G-KS--KKNFS----DLSSTTNLMLLSIV-GNE-Y-------CA-GEYLEA-
-ALKYSL----QHHR-----------------------------------------STTL
LIADEVY-WHNLKPRSSEEAPL--------------------------------------
------------------------SQDKINELK-QK-ALTL----GAEYFESNLQHFLAP
LGISAENFNKDHG------------------------------------D-KSTKEKITL
INNLA------------RRAGL-NFQ-IVGWQ-DWINSPD------FQKNKVDIMQLYE-
TTEHLKKSVEHTAHEFAKRHEQ---E---------------------G--GFD-LWYQRS
IDYLTEESPAVMWLGAA-----------------------LG------YNFVTYPGDMID
TFQATKDYFV------VPPTL------PLHE---RPSFAILSEQPHLLVNWMQ--TYFKR
ESPKPEKTV----------------------------------
>OJY11783.1/1-370
------------------------------------------------------------
------------------------------MPKVRGKKNG----------SNVVIASFNS
E----------I--RQKLK----NLKAFKALLLVSIE-GNE-C-------CS-DDYLQA-
-QIATGI----SQHQ-----------------------------------------TFTV
LIADEIY-WHNLRPEAHCYLET---LLVEI-KGQPEQA-TELLSSFIPKYFDSLVALLHL
GMEYKNNFLEMNYEEQLEALCD-INNLIEQKLR-LE-AKAL----GERFFEKNLPYILSA
LKLDMSQLSPDFS------------------------------------A-LSMDDKIQY
LNSLASNREIPSLNKNESELAC-NFS-IVRWE-QWQSQSS------FIENKLAIENIMQ-
TTPSIKQSIQVAAAKFAERHSNK-DK---------------------L--PKN-IWQMRS
QFYLRDEAPVIMWLTAL-----------------------NG------YDFIAYPGEILT
PFEKVQEVFIGS------QN--------------IYGIPESLFIKRDDAAPYWLD--IFF
KWVSPAVDSNS----------ANVSKSSL--------------
>gi|966473962|ref|WP_058504723.
------------------------------------------------------------
------------------------------M-KGRERGPAAG---------EMLSAEFRG
Q----------D--ARNLV----GLNGIKSLVLLSIE-GNE-Y-------CD-RDYLGA-
-TILSTL----RSTAAKEPPKISQ---------------TELSEDKRPVEPATEN-FTTF
LVADEVY-WHNLKTIDIDNEEE---ARPRALYESREKEYEEEKNESSPSSYSEF---SNL
TTEARAISAD----SNLRKPALATQLAEEIRLK-DK-AISL----GNAYLERNLEQFLRP
FGLNMEEFNTLYNFILDDTNRET-----EPRILDLTHEQIINLELAVRNAETPIDKKIAL
INQLA------------IEKQK-NFV-ILRWK-DWVNCDQ-----FFKENQHQLMECYS-
QVPSLQISITKTAKEFATRHKD--KG---------------------G--SYD-EWYFRS
QGYLTEESPAVMWLGAK-----------------------HK------INRIIYPGEMLD
CFKATKELFIKELF-IVDATN------PEKS---CPGKLPFEIYAEEPKLLVNWIA--CR
FKREYSPEQKAD-------------------------------
>gi|966462182|ref|WP_058494503.
------------------------------------------------------------
------------------------------MKGTRVKGPVNG---------EVLTAKFNG
S----------E--AKNLV----KKNGIKSLVLLSII-GND-Y-------CD-GDYLGA-
-TILSAT----RSTTKAPS------------------------KALSKAEAENED-FTVF
LVADEVY-WHNLKTIELEKEEA----RLKQLYEDEENL------KSSSASQSEN---TTL
DTEASALPQDANNETIYRKLARAAQLEEQAKLK-EQ-ALRL----GNDYLERNLEQFLRP
FKLNAKEFDTQFQLLLNVEPHHANKLTYIRETLGLTSEQIFKLKSVIHQAETPIDQKIAL
INQLA------------IEKQM-NFK-IVRWK-DWVNSDP-----DFVENQQAIMDCYS-
TIPSLRDSVHATANNFAKRHEN--S----------------------G--TYE-EWYFRS
QGYLTEESPAVMWLGAK-----------------------HN------FNRIIYPGEMLP
CFKATRELFI------VDSKK------PED----RSDELPFEIPTEDAKLLVNWIP--CR
FSRSYSKQQLAA----------MSSQSSH--------------
>gi|966409837|ref|WP_058453229.
------------------------------------------------------------
------------------------------MPRVHGPKDG-----------HILTAKFNG
K----------D--AQNLK----GIHGIQSLVLLSIR-GKE-H-------CA-GEYLGA-
-IIERAL----AGPTKPDPLSADKLYNAKTKKRQSKSDEESEKDNASEMDTQSKE-FTTF
LVADKVS-WHNLKPMTADL-----------------------------------------
------------------------AADEKAELE-RQ-ALAL----GDDYLQENLTQFLLP
FHLSIHEFERLYELVRNTPG---EEANNVLNKLNLTTEQFTALRQAIKPEYSPIDAKIAV
INQLA------------IEKGK-HFK-IVRWE-EWINSDP-----DFVENQQELIECYK-
QD-ALKSKIEEDAQDFAKRHKK--E----------------------G--GFD-LWLHRS
RGYLTEESPAVIWLSAK-----------------------KG------INCIIYPGEKLA
CFQATADFFI------THPSD------P------AKPLQIQVDKPELLVNWLD--AYFTR
SYSREQLKQ----------------------------------
>gi|698846690|emb|CEG60675.1|/1
------------------------------------------------------------
------------------------------MTRVGGPKDG-----------EILTARFNG
K----------G--APNLK----GKSNIKSLVLLSIH-GNE-Y-------CE-GEYLGA-
-TIESAL----AGPIKAAKDSNNRSNPAKGRKQKNKSTS-EEIDRLRVSSEIENN-FTTF
LVADKVY-WHNLKPMRTDI-----------------------------------------
------------------------MPDEKAELQ-KQ-AIQL----GDAYLQQNLEQFLLP
FHLSLDEFETLFGLIEQNNFIDPEKLATTLAEFRLNDEQYAALCQAIKPEHSPIDARIAV
INQLA------------QERGK-NFK-IVRWE-EWVNSDP-----SFIENQAQLMACYG-
AEPSLKISIDAVATDFAERHKK--E----------------------G--GFD-LWFFRS
QGYLAEESPAVVWLGAK-----------------------KG------INCILYPGSQLP
CFQETANFFI------VDQTA------A------MKPFAVRVDNPKLLVNWLE--TWFNR
SYSREQHLA----------KLL---S-----------------
>gi|683287474|emb|CEE13936.1|/1
------------------------------------------------------------
------------------------------MGRVKGTKGA-----------PIKKTNFHG
K------------DKANVS----DLATSKSLVLLSIA-NSE-Y-------CA-TEFLEA-
-TAKQSV----QE----------------------------------------FG-STTF
LIADEVY-WHNLQPKDTEHLTT--------------------------------------
--------------------------DELVALK-NH-ACSL----GDTYFNDNIKAFINL
FDLETQEKLSALM------------------------------------QNSSVDEKINI
INKEA------------INQQK-HFE-IVRWK-TWTQQQVQDKNFDYQKEKGKLAELYS-
SVDSLSTSIDNAAKVFADRHKK---E---------------------G--GEA-LWLMRS
KGYLTEESPAVVYLGAL-----------------------RE------YNFIIYPGDKLL
PFQKTQDHFI------VRKSS------SDTAASSSAPINPNIQPNSSAQPYLIEVEHPQL
FLNWLQ--PVFTRGISTEVAET----------KAASHTVSE--
>gi|966401409|ref|WP_058445004.
------------------------------------------------------------
------------------------------MPKKLVKGSKDG---------KVTQTSFVG
N----------S--KSLFS----SLKTTKDLVLLSIA-GNE-L-------CA-GEYLQG-
-IVKQAV----VNHEGNLN------------------------------PGEQRG-KTTF
LIADEIY-WHNLKKLNPSEN----------------------------------------
-------------------------DV--ADLK-AQ-AMQL----GDNYFTDNIAAFLAP
LGLAPEEFNNAHG------------------------------------G-KTVTEQIAI
INQLA------------AEQGK-NFE-IVRWK-TWVSQD-------STKQIEKMIPLYE-
SVEGLSDSISLAVNDFAKRHSDNNDT---------------------G--SKE-LWERRS
KDYLTEECPSVMWLAAS-----------------------LG------YNFVIYPGEMIP
PFGTTKDFFV------VGEHK------ARIQ---DGVNIKEACAHSEFCIHVKDPKRLVN
WLE--VHFQKSPLAPPKKP----------EKVESEQSV-----
>gi|750634665|ref|WP_040916530.
------------------------------------------------------------
------------------------------M-KGPKDG-------------KLTQTSFVG
S----------S--KSLFS----SLKTTKDLVLLSIV-GNE-F-------CA-GEYLQG-
-IVKQAV----ANHEGNLG------------------------------PGEQRG-KTTF
LIADEVY-WHNLKKLDPVDN----------------------------------------
-------------------------DV--TFLK-TK-ALQL----GDNYFTDNIAAFLEP
LGLTPEKFNQACG------------------------------------D-LTVDQKIDV
INQLA------------ADQDK-NFE-LVRWR-TWVNQD-------SSKQIAQMIPLYD-
SVEGLKDSITSTANDFARRHRDSDDD---------------------T--SEK-LWKHRA
KAYLTEECPSVMWLAAS-----------------------LG------YNFVIYPGEIIP
SFRTTRDFFV------VEEHK------ARIE---NGLNIKEDCAHSEFCIHVKDPRRLVN
WLE--VHFRK---------------------------------
>gi|966439756|ref|WP_058480079.
------------------------------------------------------------
------------------------------MTKITGPRDG-----------DIVSALFNS
K-------T-KS--KSYFS----SLRDTKDLVLLSIV-GNE-F-------CS-GKYLGA-
-IVDQAV----DTHQRKEN------------------------------TPAPKG-FTTF
LIADEIY-WHNLKEMECTEL----------------------------------------
-------------------------EE--QRLK-QK-ALEL----GKDYFEKNLGYFLKP
LGLTVDEFRAKHA------------------------------------D-ASMDEQILI
INNLA------------LRLGK-NFE-IVRWK-DWVARD-------KSEKLKEIQPLYN-
SVSGLKNGIDKSVKQYVQRALK--KG---------------------D--EAA-LLEHRS
RDYLTEESPAVMWLSAA-----------------------LG------YNFIIYPGESLP
SFDATRDYFV------LKNHA------PYVF---EGQSIEDNCTHDKNALHFETPARTAN
WLE--VSFKMSYSAALKTK----------PQNSSQGFF-----
>gi|966432045|ref|WP_058472478.
------------------------------------------------------------
------------------------------MSKVKGPKDS-----------VFSSAIFEG
KAN-----G-TV--KSRFP----SLTDTKDLVLLSIK-GNE-Q-------CE-GKYLGA-
-LVQYAV----DTHQNKPD------------------------------GVTSKG-KTTF
LIADEIY-WHNLRSLPPEAE----------------------------------------
-------------------------SE--EELK-RQ-ALAM----GEAYFKANLDQFLAP
LGLNSIEFSSSNA------------------------------------D-KSVDEQIAF
INKLA------------LDMGK-NFE-IMRWH-TWISQDN------AEEKIQEMIPLYK-
TTDGLRAAIDTDVDSFVMRHRDD-TA---------------------A--SQE-LWRHRS
VNYLTEENPSIMWLGGS-----------------------LG------YNFIIYPGKILS
SFEETKKYFL------VKDHK------PYIR---DGQSISDDCAHSSLSTHVADPNKLVN
WLE--PTFVNYNPPKGDRD----------PSKEKGHAF-----
>gi|916583607|ref|WP_051190698.
------------------------------------------------------------
------------------------------MSKVKGPKDS-----------VFSSVTFDG
KAN-----G-KA--KCRFP----SLADTKDLVLLSIR-GNE-L-------CE-GKYLGA-
-MVQYAV----DMHQNKPN------------------------------GTLSKG-KATF
LIADEIY-WHNLRSLPPETA----------------------------------------
-------------------------SE--EELK-NQ-ALMM----GEEYIKANLDQFLTP
LGINSTEFNATHG------------------------------------N-KTVDEQISV
INQLA------------LDMGK-NIE-IVRWH-TWISRDN------AEDQIKQMVPLYK-
TTDGLKAAIDTDADSFVMRHRDD-TA---------------------I--SQD-VWRHRS
ENYLTEENPAVMWLAGK-----------------------LG------YNFIIYPGKILS
SFEETKKFFL------VKDHK------PFIR---DGQSISDDCAHNPLSTHVPDPDRLVN
WLE--PTFINSNTPKGFKV----------SSSDLPPAF-----
>gi|966468167|ref|WP_058499493.
------------------------------------------------------------
------------------------------MPKVRGPKDG-----------EIITASFDG
K----------E--KSLFP----SLKTTKDLVLLSIR-GNE-Y-------CT-GEYLGA-
-IVKQAV----ATHQTPID------------------------------YSGAKG-KATF
LIADEIY-WHNIKQLTSTKS----------------------------------------
-------------------------DE--EELK-QE-AITI----GDDYFLTNLGAFLAP
LDMSIEQFRDNYP------------------------------------E-KSVDEIIAI
INDLA------------DKQGK-NFE-IVRWQ-TWIQ-NT------SQEKISEIIKLYD-
SVEGLKESINRTQEDFVKRHSK---D---------------------G--NEE-LWRHRS
HDYLIEESPAVMWLAAS-----------------------LG------YNFVVYPGEILE
PFEATKEYLV------VPKHV------ARIS---QGKNIIEECDHSEYCIHVDDPSRLVN
WLE--VNFKRSHPPKQPTI----------SVEKHTP-------
>gi|966421175|ref|WP_058464376.
------------------------------------------------------------
------------------------------MPKVRGPRDG-----------KLITASFDG
K----------E--KSLFP----SLKTTKDLVLLSIQ-GNE-Y-------CT-GEYLGA-
-IVQQAV----ATHQTPID------------------------------HSGAKG-KTTF
LIADEIY-WHNIKQLASTEL----------------------------------------
-------------------------EV--ERLK-QE-AIKL----GDNYFLSNLEFFLTP
FNMTIGQFNEKYP------------------------------------N-KSVNEIITI
INQLA------------EEQGK-NFE-IVRWQ-TWIAQNE------SQEKINKMMRFYD-
SVDGLKVSINKAQDDFVKRHGK---D---------------------G--GEE-LWRLRS
HDYLTEESPAVMWLAAS-----------------------LG------YNFIVYPGEILP
PFEATKEFFV------VSKHV------PRIS---QGKNIIEECEHNEYSLHTDDPTRLVN
WLE--VNFKRSHLPKQPVT----------SIENHTL-------
>gi|966495798|ref|WP_058512564.
------------------------------------------------------------
------------------------------MPKVRGPRDG-----------KVITASFDG
K----------E--KSIFP----SLKTTKDLVLLSIR-GNE-Y-------CA-GEYLGA-
-IVQQAV----ATHQTPID------------------------------HSGTKG-KTTF
LIADEIY-WHNIKQLTSTES----------------------------------------
-------------------------EV--ELLK-QE-AIKI----GDNYFLTNLGAFLTP
LDMTIEQFNEKYP------------------------------------N-KSVNEIINI
INQLA------------DEQGK-NFE-IVRWQ-TWVAQNE------SQEKINKMMNFYD-
SVEGLKESISKAQDNFVKRHGK---D---------------------G--EEE-LWRLRS
HDYLMEESPAVMWLAAS-----------------------LG------YNFIIYPGEILP
PFEATKEFFV------VPKHV------PRIS---QGKNIIEECDHNKYSLHTDDPTRLVN
WLE--VNFKRSHPPKQPLV----------SMESNTS-------
>gi|653019177|ref|WP_027271130.
------------------------------------------------------------
------------------------------MPKVRGPRDG-----------KVITASFDG
K----------E--KSLFP----SLKTTKDLVLLSIR-GNE-Y-------CT-GDYLGA-
-IVQQAV----ATHQTPVD------------------------------HSGVKG-KTTF
LIADEIY-WHNIKQLISSEP----------------------------------------
-------------------------EV--ERLK-QE-AITI----GDDYFLTNLKSFLTP
LNMTIEQFNEKYP------------------------------------D-QSVNEMITI
INQLA------------EEQGK-NFE-IVRWK-TWVAQNE------GQEKINKLMNFYD-
SVEGLKESVSKTQNDFVKRHGK---D---------------------G--DEE-LWRLRS
HDYLTEESPAVMWLAAS-----------------------LG------YNFIIYPGEILP
PFEATKEFFV------VPKHV------PRIS---QGKNILEECEHNEYSLHTDDPTRLVN
WLE--VNFKRSHPPKQPVV----------SVESHTH-------
>gi|489731853|ref|WP_003635969.
------------------------------------------------------------
------------------------------MPKVRGPRDG-----------KLITASFDG
K----------E--KSLFP----SLKTTKDLVLLSIR-GNE-Y-------CT-GEYLGA-
-IVQQAV----ATHQTPID------------------------------HSGAKG-KATF
LIADEIY-WHNIKQMISSES----------------------------------------
-------------------------EV--EILK-QE-AIKI----GADYFLTNLGAFLTP
LDMTIEQFNEKYP------------------------------------E-KSVDEIITI
INQLA------------DEQGK-NFE-IVRWK-TWVAQND------SQEKINKMMGFYD-
SVEGLKESVIRTQNNFVKRHGK---D---------------------G--DEE-LWKLRS
HDYLIEESPAVMWLAAS-----------------------LG------YNFIVYPGEILP
PFEATKEFFV------VPNHV------PRIS---QGKNIIEECEHNEYSIHTDNPNRLVN
WLE--VNFKRSHPPKQAGV----------SVE-----------
>gi|498340144|ref|WP_010654300.
------------------------------------------------------------
------------------------------MPKVRGSKTG-----------KYVTATFDS
K-------D-NS--KSRFP----SLKTTKDLILLSIK-GNE-Y-------CA-NEYLKA-
-IVQQAV----KTHETDES------------------------------YSGVKG-KATF
LIADEIY-WHNLKNPSTVNE----------------------------------------
-----------------------------NELR-GK-ALQM----GETFFESNVTAFLAP
LDIDPVVFIQTHA------------------------------------D-KSVDEKIQI
INQLA------------LQKGK-NFE-IIRWR-DWIEQNN------FHTKLPEIMPLYN-
SVEGLKFAIDQSVTEFARRHAND-EE---------------------G--SLD-LWLARS
RGYLEHESPSIMLQAAS-----------------------LG------YNFVIYPGSVLP
PFLATKEYFI------VDNHV------PRIE---KGKSILEECTHDKHCLHVDKPASLVN
WLE--VNFERRDELVPRSR----------RISPEG--------
>OJW10649.1/1-322
------------------------------------------------------------
------------------------------MPKVIGPKNG-----------KYVTASFDS
KDKK----D-NS--KSRFP----SLKTTKDLVLLSIK-GNE-Y-------CA-GEYLEA-
-IVQQAV----ATHQTTPD------------------------------SPDVKG-KTTF
LIADEIY-WHNLKKTPEDAE----------------------------------------
-----------------------------AVLK-QQ-ALEL----GESYFEKNLSAFLAP
LGLTPEVFNGTCH------------------------------------N-KSMDEKIAI
INQLA------------VDKGK-NFE-IVRWH-TWVSQNG------FEKTSSEIMPLYT-
SVEGLKLPIDKSVDEFARRHAE--EE---------------------G--GIN-LWRDRS
RNYLTQESPSIMLLAAS-----------------------LG------YNFIIYPGSILP
PFVATKEYFV------VEKHV------PHIE---KGRNIIEPCHHDKHSIHVDKPSLLVN
WLE--VNFKRSHENLATNG----------AKAPQNAPK-----
>gi|966494264|ref|WP_058511052.
------------------------------------------------------------
------------------------------MPKVIGPKNG-----------KYITASFDS
KDKK----D-NS--KSRFP----SLKTTKDLVLLSIK-GNE-Y-------CA-GEYLEA-
-IVQQAV----ATHQTTSD------------------------------SPDVKG-KTTF
LIADEIY-WHNLKKTPEDAE----------------------------------------
-----------------------------AVLK-QQ-ALEL----GESYFEKNLSAFLAP
LGLTPEVFNDTCH------------------------------------N-KSMDEKIAI
INQLA------------VDKGK-NFE-IVRWH-TWVSQNG------FEKTSSEIMPLYT-
SVEGLKLSIDKSVDEFARRHAQ--EE---------------------G--GIN-LWRDRS
RNYLTQESPSIMLLAAS-----------------------LG------YNFIIYPGSILP
PFVATKEYFV------VEKHV------PHIE---KGRNIVEPCHHDKHSIHVDKPSLLVN
WLE--VNFKRSHENLATNG----------AKAPQNAPK-----
>gi|966435799|ref|WP_058476179.
------------------------------------------------------------
------------------------------MTKVTGPQNG-----------KFITASFDS
KDKK----N-NS--KSRFP----SLKTTKDLALLSIA-GNE-Y-------CR-GDFLCA-
-IVQQAV----ATHQTEPG------------------------------YSGVKG-KTTF
LIADEIY-WHNLSGTSDSES----------------------------------------
-----------------------------DELK-QK-AREL----GEKYFEENLGAFLAP
LGLTPEKFNDNYC------------------------------------T-KSMDEKIAV
INQLA------------ADQGK-NFE-IVRWH-TWVDQKN------FKKTVTEILPLYS-
SVTGLKLPLEKSVEEFATRHTG--EG---------------------G--DPQ-LWSTRS
RGYLTEESPSIMLLAST-----------------------LG------YNFIIYPGSILP
PFVATKEYFV------VEKHA------PHIE---KGMNVEDKCFHDKHSIHVDNPFLLAN
WLE--VNFKRSHENLAIAR----------EKNVKEEKR-----
>gi|963703630|ref|WP_058387950.
------------------------------------------------------------
------------------------------MTKVRGPKDG-----------KIVTASFDS
IDKK----N-NS--KSFFP----TLKTTKNLVLLSIR-GNE-Y-------CT-GEYLAA-
-IVNEAV----AMHQTPNN------------------------------NSGTQG-KTTF
LIADEIY-WHNLKKSSDDER----------------------------------------
-----------------------------DELK-QQ-ARGL----GESYFERNLAAFLAP
LNITPEAFKREYS------------------------------------N-KSMDEQIEI
INQLA------------VTQGK-NFE-IMRWQ-TWESQND------FKKTLEEILPLYN-
SLDGLKIPIEQAAADFAKRHLE--QG---------------------E--SDE-LWHVRS
RNYLAEESPSIMLLAAS-----------------------LG------YNFITYPGNILP
PFKATKEFFV------VENHV------PHIE---KGRNIQEECYHDKHSIHVPQPHKLVN
WLE--VNFKRSHDLTVTSE----------KTEKNEKPK-----
>gi|966426147|ref|WP_058468685.
------------------------------------------------------------
------------------------------MPKVRGPKDG-----------KIITASFDS
---K----D-NS--KSRFS----SLKTTKDLILLSIK-GNE-Y-------CA-GEFLEA-
-IVQQAV----AMHQTGSD------------------------------YAGVKG-KATF
LVADEIY-WHNLKEGPSSNE----------------------------------------
-------------------------NE--TTLK-RQ-SMDL----GELYLEGNLGAFLAP
LGLTRDSFNNSYP------------------------------------T-ATMDEKIEI
INKLA------------EDKGK-NFE-IVRWH-DWVTQNN------FDKDLKEIIPLYS-
SVEGLRVTIDKTSAEFMARHSH--DG---------------------E--DAR-VWLHRS
QGYLTEESPSIMLLAAR-----------------------LG------YNFIIYPGTILP
PFEATREYFV------VENHI------ARIE---KGESIKKECTHNKFCLHVENPSRLVN
WLE--VNFKRSHENTPIKE----------TIVRNN--------
>gi|966504432|ref|WP_058521091.
------------------------------------------------------------
------------------------------MPKKVKGPKDG----------KIVTASFDP
ANKK----D-NS--KSRFP----SLKTTKDLVLLSIK-GNE-F-------CA-GDYLGA-
-IVQQAV----ATHQTPID------------------------------YSGPKG-KTTF
LIADEIY-WHNLRDKTFSPG----------------------------------------
-------------------------EEAT--LN-KL-ALEE----GESYFENNLAAFLVP
LGTTVSEFHELYP------------------------------------G-VSMDKKISI
INQLA------------LQQGK-NFE-IVRWH-TWITQRD------FDKTLKDILPHYD-
NVEGLSVAVDASADDYVKRHCK--EE---------------------G--DRG-VWAERS
RSYIKEESPSIMLLAAQ-----------------------LG------YNFIIYPGAILP
SFTATREYFI------VNNHV------ARIE---KGHSIKDECTHSKFCFHTENPSRLVN
WLE--VNFTRSHEAAKIQE----------ATKPQKVTK-----
>gi|966501064|ref|WP_058517737.
------------------------------------------------------------
------------------------------MPKVRGPKDG-----------TFVTASFDS
VNKR----D-NS--KSRFP----SLKTTKDLVLLSIV-GNE-F-------CA-GDYLSA-
-IVQQSV----VTHQTPVE------------------------------HTGPKG-KTTF
LIADEIY-WHNLKGKTTTPG----------------------------------------
-------------------------EEEA--LK-NK-ALEK----GEKYFESNLIAFLAP
LGMSVDEFELKYP------------------------------------K-ASMNEKISI
INQLA------------LEQGK-NFE-IVRWH-TWIAQND------FNKTLKDIIPYYE-
RVEGLRDAIEDAVIDFVKRHSK--DG---------------------G--DRE-TWTERS
RGYLTEESPSIMLLAAQ-----------------------LG------YNFIIYPGTILP
PFSATKEYFI------VDNHV------ARIE---KGHSIKDECTHNEFCLHTENPSRLVN
WLE--VNFTRSHVAPKSRE----------VPKPRDVTT-----
>gi|966416263|ref|WP_058459548.
------------------------------------------------------------
------------------------------MPKVRGPKEG-----------KFVTASFDP
INKR----D-NS--KSRFP----SLKTTKDLVLLSIK-GNE-F-------CA-GDYLGA-
-IVQQAV----ATHQTPTD------------------------------FTGPKG-KTTF
LIADEIY-WHNLKGKTTSPD----------------------------------------
-------------------------EEVI--LK-KN-ALEE----GEKYFESNLAAFLTP
LGMTVDEFKSRFP------------------------------------SSASMDEKISI
INQLA------------LEQGK-NFE-IVRWH-TWVTQRD------FDKTLKDILPYYD-
NVEGLQEAIEDSVIDFVKRHSK--DE---------------------G--DCE-VWTERS
RGYLREESPSIMLLAAQ-----------------------LG------YNFIIYPGAILP
PFSATKEYFV------VDNHV------ARIE---KGYSIKDECTHNKFCLHTENPSRLVN
WLE--VNFTRSHEAAKSRE----------ASKTREVTT-----
>gi|750219446|ref|WP_040523519.
------------------------------------------------------------
------------------------------MPNDTPKVRGPKDG-------KIVTASFDP
ISKK----D-NG--KSRFP----SLVPTHDLVLLSIK-GNE-Y-------CA-GDYLGA-
-IVQQAV----ATHQPPDD------------------------------YSGPKG-KTTF
LIADEIY-WHNLKDKTLPPD----------------------------------------
-------------------------EGDILTLK-KS-ALEE----GELYFENNLGAFLAP
LGMTVDVFKSKYP------------------------------------D-KSMDEKISI
INQLA------------LEQGK-NFE-IVRWH-TWITQRD------FDKTLKEILPYYD-
EVEGLRVAVDESVSDFVKRHCK--VG---------------------D--DPG-VWTERS
RGYLKEESPSIMLLAAY-----------------------LG------YNFIIYPGGILP
PFEATKEYFI------VDKHT------ARIE---KGESVKSECTHNKFCLHSENPSRLVN
WLK--VNFVRSHGNTKTQE----------TTKTKEGAN-----
>gi|917028790|ref|WP_051635502.
------------------------------------------------------------
------------------------------MPKVKGSKTG-----------KIVTASFDV
LNKK----D-NS--KSRFP----SLKTTKDLVLLSIR-GNE-Y-------CS-NEYLAA-
-TVQQSV----SLHQTAPD------------------------------YEGPKG-KTTF
LIADEIY-WHNLKALERNDE----------------------------------------
-----------------------------EALK-RE-ALRI----GEEYFEKNLAAFLTP
LDMRVPEFKLKYP------------------------------------N-ASMDEQIAI
INQLA------------TEKGK-NFE-IVRWH-TWVSQHQ------FDKTIKEIMPFYQ-
SVEGLKVAIDKTVHDFVSRHSK--DG---------------------V--DSA-LWAERS
RGYLTEESPAIMLLAAM-----------------------LN------YNFIIYPGEILP
SFEATKEYFI------VEPHV------ARIQ---KGISIKDDCAHNRFSFHTESPSRLVN
WLE--VNFRRMDELKDKNT----------KVSHSSAT------
>OGT38484.1/1-243
------------------------------------------------------------
----------------------MEASLIE-------QRIIRNRNRA--EIQ-KICPTIPK
NE----------------L----NITNTNSILGISIN--SP-A-------AT-GNKISA-
-IFDFLN----RR---------------------------------------GLK-EINL
LIGDSLY-KYTAMIKHQCN-E---------------------------------------
-----------------------------HDGR-SM-ALEQ----SENLMR--YY-TLHM
ND----------------------------------------------------------
-----------------YEK---PYR-L-----NFLPSSIIEKEENFHIFYKNLWNLFE-
TNIDFRQSVLNFSQYYFSRAFDAS------------------SE--SA--DDD-GFKQYA
YKYLIEELAIFAILNQ------------------------------RGFNILIYPGVIQT
IYDIITM-----------NHS-----------------------YLSILFKD--YIFVSL
RITRS--------------------------------------
>gi|517521557|ref|WP_018691765.
----------------------------------------------------MSDIHD--
---LYDFLKKLDY--------------FD-------IGTNENKNKI--TLQ-HVSPPFHE
K-----------------T----SIYQEPAFLAVSLE--SL-A-------FL-NKKFAA-
-IMKYLG----K-----------------------------------------FP-DIAL
YIVDSPY-RYTIQIKYDVS-E---------------------------------------
-----------------------------EEAT-KL-SQVV----AAQTVAHQRE-VCRM
IG----------------------------------------------------------
-----------------CS------E-P-----RFVHHSTLETRADYVHLQQRLERFFE-
VEPAFQSVVQHFCEFYLTRIRDEM------------------KC--SV--D---KAVNLS
RQYLLAELTAVGILNG------------------------------LDYPAMLYPGKIDS
ISGFLEL-----------ELP----------------------EDIATYYRD--FKFASL
RNNRRKKK-----------------------------------
>WP_061401048.1/1-214
------------------------------------------------------------
-----------------------------------------------------MQTNFT-
----------AV--LPG-N----IPANETIVLPISMS--QP-L-------ER-GERLAA-
-IIKSIR----AH--------------------------------------HYED-RTTI
LVCDYLN-RHNCNTDAQ-------------------------------------------
-------------------------------------ALEQ----GEEFLQEHQN-MLNG
LH----------------------------------------------------------
---------------------------IVRWQ-DFLAT------RNQEVFTQRFSEVKE-
KNGDGSHFHLKMKKTWEKC----------------------------L--SAT-QSLDAS
IQYQMEEYAAVLCMEE--------------------------------FDHLLYPKRITN
GLAYLYNYFSG-K---------------------------------KPQYHH--VKM---
--SEIKTVTQEE------LFININ---QVPNN---------K-
>gi|963706988|ref|WP_058388869.
------------------------------------------------------------
-----------------------------------------------------MTLSFS-
----------AV--IPA-N----IPPHETIVLPISMS--QP-L-------ER-GERLAA-
-IIQSIR----DH--------------------------------------KYDD-RTTI
LVCDFLN-RHNSS-DSS-------------------------------------------
-------------------------------------SLDQ----GETFLKEHET-ILKH
FR----------------------------------------------------------
---------------------------IVRWQ-EFISS------RN-EVFLEKYAEVCD-
KNKDASHFYLKMKKTWEKC----------------------------L--SAT-QSLEAS
VQYQLEEYAAVLCMDE--------------------------------YDHLFYPKRITN
GLAYVYNYFSG-K---------------------------------KPQYHH--IKI---
--SEAKML-----------------------------------
>gi|498284850|ref|WP_010599006.
------------------------------------------------------------
-----------------------------------------------------MPENYTN
KVKF------HS----------KLPEGSILIYGVSKD--ND-R-------QT-GNNFQA-
-LVDWVI----EN-------------------------------------KRKIS-EFKI
VLSDWLH-RFYVGEE---------------------------------------------
-----------------------------------E-SLLW----GKKWEEDNRE-SLSK
LN----------------------------------------------------------
----K------------AKI---AYQ-LINWK-LVIETE------AYKKTKSEIDDLYY-
KDKGFVAVVEGLANSHK----------------------------------HK-AGFTAA
VDYLLEESAAIA---S------------------------------LGQGVLTYPSHELN
GALHYTLSK------LNCGPI--YIG--------------------------------HM
LIPPKFR--YDPQKN-------LCQ--STFKAICALNQAGYK-
>gi|493733911|ref|WP_006683143.
------------------------------------------------------------
-----------------------------------------------MAK----IAYFKG
LEQF------IL--ENSLI----KNKPIKIVIGISMQ--SP-HQISNEHKQS-GDSFRA-
-FVDLLR----KTNEQCIR------------------------DENNNESAIRIS-ELIV
VITDGLH-RHNLRLYKNVSTT---------------------------------------
-----------------------------E-AE-SE-AAGL----GQKWVADNRQ-FLEA
IG----------------------------------------------------------
----Q------------CGI---SYK-VIHWE-ELKSV-------AFNRYLQIVEEEYEK
PNSEFRSIIDNLTQTHLEKLVNFLLETR--------------DS--SF--TQE-DCVSAT
RKYLLEEAASAFEFAS------------------------------LKADGMTYPGPCSP
GFKYIYDTYL-SE-----S------------------------N--PLPFIE--YGMRGG
KK-----L----------------PSF-------WKEES----
>gi|498284789|ref|WP_010598945.
------------------------------------------------------------
-----------------------------------------------MEL----HAKING
LEK-------HL---KQHP----TKRDFSIVNVISMD--QP-S-------QR-GEKFEA-
-FTRRIN----LL-----------------------------------HKKRGVR-KLVI
ILTDSLQ-EHYLGLNPNLVPT---------------------------------------
-----------------------------NIKR-L--AHKK----GTDWIRQNSK-SLSF
CL----------------------------------------------------------
----D------------PKV---NIE-IWRWK-KLLSCD------DFKKSYREVEQLYE-
QDKSFQEIVNRLSGDYAQKLSDRRKN-W--------------KN--PP--SPN-ACFAAA
KNYLLEESAIWGPLLN------------------------------LGFDFITYPGCKNE
AVNYTYDKLSQSI-----N------------------------Q--FLPWLR--YSFEKK
RS-----L----------------PSL-------VSKKL----
>WP_071662527.1/1-247
------------------------------------------------------------
------------------------------------------------------MTKLQA
RFK-------DS---ITLP----HKSTAVLMTAISCG--NQ-G-------QT-GDHWDH-
-FCDLVD----HC-----------------------------------YKEKSIE-KLIV
VTTGGLQ-RHYVSLESTPLSD---------------------------------------
-----------------------------QEIE-EK-IHEF----DRQWIKKNIK-IPSK
------------------------------------------------------------
-----------------YTL---PIE-IISWK-ELLTKSYSIDSQNFEEFFKKVRDDYDH
NDREFKNLVNKHASTYVTKKMNRFVK-E--------------KI--EV--SYD-YFLKVA
VNYVLEECAAILQLHK------------------------------CNADLFTYPGGINP
PGRHIWNKYFK-------D------------------------S--SLRYIR--YEIKLD
KS-----L----------------QSD-------SSASS----
>gi|498283888|ref|WP_010598044.
------------------------------------------------------------
------------------------------------------------------MFPTIK
LKK-------HL----HSA----DGKTASVLMIISID--QI-Y-------QQ-KEDFEA-
-FCLKMN----EE-----------------------------------YKEGHCH-KVTI
IETGYLK-RHYLALDSKFSSS---------------------------------------
-----------------------------EESD-LA-AIQL----GIEWREEQKE-SINK
------------------------------------------------------------
-----------------LKM---PVK-IISWK-EILETQLNEKDKPFCEYLSDIKKTYE-
TDKCFKGHVEHLSKKYAKKLLEKYDP-E--------------KN--RK--LDD-KCLEAA
RNYLLEESSIIFKLVH------------------------------YDFTHQLYPGAGNA
ALRYVHRKYF-GE-----N------------------------N--PLPWVE--YKIENP
ND-----L----------------SKL-------KSSN-----
>WP_071660755.1/1-247
------------------------------------------------------------
----------------------------------------------------------MK
KAKF------QG---NVDI----IKNAQCLLMGISMN--QT-H-------QS-GEELYA-
-FI---N----EI-----------------------------------KKYTNIK-KVIF
VITDYLH-RHYVQLETGLPLE---------------------------------------
-----------------------------E-AG-KE-AEKM----GESWLQLNEA-SLNS
L-----------------------------------------------------------
-----------------SPV---ELQ-LVQWK-SLVEGSNQIEDTSYSDCLSKTENCYR-
DDPFFQQMVDIYSNEFGQKYYNRLKN-R--------------VE---I--TLE-ACQQAA
KNYFLEESRIILKFIS------------------------------LNFDVITYPGKCNQ
GINYIYNKYI--------G------------------------K--PLNFIS--YRFRNE
NV--K-NSL-------FPFSK----KTEKS--------INDT-
>gi|492904254|ref|WP_006034660.
------------------------------------------------------------
-----------------------------------------------------MRYKKMK
KAKF------QG---NVDI----IKNAQCLLMGISMN--QT-H-------QS-GEELYA-
-FI---N----EI-----------------------------------KKYTNIK-KVIF
VITDYLH-RHYVQLETGLPLE---------------------------------------
-----------------------------E-AG-KE-AEKM----GESWLQLNEA-SLNS
L-----------------------------------------------------------
-----------------SPV---ELQ-LVQWK-SLVEGSNQIEDTSYSDCLSKTENCYR-
DDPFFQQMVDTYSNEFGQKHCNRLKN-R--------------IE---I--TLE-ACQQAA
KNYFLEESTIILKFIS------------------------------LNFDVITYPGKCNQ
GINYIYNKYI--------G------------------------K--PLNFIS--YRFRSE
HV-----K----------------NSL-------FSFSK----
>OGO92868.1/1-277
------------------------------------------------------------
---------------------------------------------M--PNS-KYDTNVPK
NDTNIDSSIPYS--GSGRE----LVDDQKVLMLISVG--QP-A-------HE-GASLEA-
-TYDYLV----RN-----------------------------------YQRQWRG-TVTI
LVADWLQ-RFSLMLEQLRNLEEQDQLSLKKYL----------------------------
--------QDGQKEANV--------QKILTELE-QK-ALDA----GERWVEMNQE-NVDT
FKK---------------------------------------------------------
---FA------------PGV---TIN-VVRWQ-NWILQ------AGYSDEKEKMVRLYQ-
ENHDFKKSVETNVTAYLLRKGKG------------R-----------V--DND-FTREIV
AAYRLEELTLYEGWSR------------------------------I-YDFTLYPNNMPA
DFKWLYE-----------NHI----------------------NSSKGAWLN--FKLDKE
KPTERKCV---------------SGSN----------------
>gi|742761359|gb|KIC70912.1|/1-
------------------------------------------------------------
------------------------------MNKYTWRK--NFTAIL--SNQ-K-EIIKGK
LA-F----KTEE--THW------LETEKPVIILVSTH--SS-F-------HE-KISGDL-
-KMNAFV----ST-----------------------------------IRNHVKG-KITV
LLSDRAH-INTMSLRFQ-NDL---------------------------------------
-----------------------------QKAQ-EE-CLIK----AHALRNRYQS-YFEN
CN----------------------------------------------------------
---------------------------VVYGH-SYISQ-----NKNFVSFLKIIESLAE-
NDSTFHELLLKDAESAYSNTF-I---HL-------F-----------P--DKN-LFIKKT
REDILAQCASSLVLID------------------------------KGYRYQFYPGSSYE
SLDYLNQVFIS--------------------------------QEKQLSWIR--VFND--
-------------------------------------------
>WP_075882517.1/1-251
------------------------------------------------------------
------------------------------MNKYTWRK--NFTAIF--SNQ-K-EIIKGK
LA-F----KTIE--THW------LETEKPVIILVSTH--SS-F-------HE-KISGDL-
-KMNAFV----ST-----------------------------------IRNHVKG-KITV
LISDCAH-INTMSLRFQ-NDL---------------------------------------
-----------------------------QKAQ-EE-CLIK----AHALRNRYQS-YFEN
CN----------------------------------------------------------
---------------------------VVYGH-SYISQ-----NKNFVSFLKIIESLAE-
NDSTFHELLLKDAESAYSNTF-I---HL-------F-----------P--DKN-LFIKNT
REDILAQCASSLVLID------------------------------KGYRYQFYPGSSYE
SLDYLNRVFIS--------------------------------QEKQLSWIR--VFLTIE
----KKTI---------------LHNI-------LQN------
>gi|46447448|ref|YP_008813.1|/1
------------------------------------------------------------
------------------------------MNKYTWRK--NFTAIL--SNQ-K-EIIKGK
LA-F----KTEE--THW------LETEKPVIILVSTH--SS-F-------HE-KISGDL-
-KMNAFV----ST-----------------------------------IRNHVKG-KITV
LLSDRAH-INTMSLRFQ-NDL---------------------------------------
-----------------------------QKAQ-EE-CLIK----AHALRNRYQS-YFEN
CN----------------------------------------------------------
---------------------------VVYGH-SYISQ-----NKNFASFLKVIESLAE-
NDSTFHELLLKDAESAYSNTF-I---HL-------F-----------P--DKN-LFIKNT
REDILTQCASSLVLID------------------------------KGYRYQFYPGSSYE
SLDYLNRIFIS--------------------------------QEKQLSWIR--VFLTIE
----KKTI---------------LHNI-------MQN------
>gi|493384851|ref|WP_006341088.
------------------------------------------------------------
------------------------------MNSYIWRQ--NFTATF--TDQ-E-KTVRGK
LA-F----KTKD--ITW------LETSAPVILPISIH--SN-F-------HE-GFQGDF-
-KMNAFI----ST-----------------------------------IKKHVKG-KITV
LLTEKAH-VKTLSLKYS-NNF---------------------------------------
-----------------------------ERAF-EE-CLKS----AHMLAQRYES-IFEN
CN----------------------------------------------------------
---------------------------VVYWH-SYICQ-----DPYFKKIVELLEDLYS-
SDLNFQKLLHEDAEISYENLHHR---ES-------Y-----------M--NKS-LYIEKC
IEDLIEQCACLLVLVN------------------------------KGYKFQFYPGKPCL
STEYVNRIFVP--------------------------------KDNRISWID--VFLSIE
----KKTI---------------TPHN-------LHM------
>gi|498283920|ref|WP_010598076.
------------------------------------------------------------
------------------------------MPK----------------TS-RLSYSGFY
KSHN----REKL--K---F----TQQTTVLWMPISIG--QP-Y-------HE-SDSLCD-
-VLELLV----KH-------------------------------------FINRP-LVKV
VIADTAQ-RYSLAIKNK-ETP---------------------------------------
-----------------------------DAMR-DL-ANKK----GNIWEEGYKD-LIKN
KF----------------------------------------------------------
-------------------KES-QVI-YHRWD-EWTNH-----E-LYEKARQEIDSLYSK
KDSAFYNAIESDVLKFEKRYSERE-----------N-------I---S--FSD-KEREYC
RECLKEECAVLIVWGKI-----------------------LVH---PGYCCIFYPKPMTD
CILFINEKYTC--------------------------------FMSMFSELK--SKSKS-
-----------------------KLSM-------FYTNS----
>WP_071660866.1/1-267
------------------------------------------------------------
-----------------------------------MLK--NNNNSI--KAP-SYRIAHCG
NFPN----YSLN--G---V----SFHEKNLIYLVSVG--KE-K-------FE-NKWVER-
-----FV----NF-----------------------------------VKEVKPQ-KVLI
VVADSLQ-RFNIEVDEN-IDP---------------------------------------
-----------------------------KEAF-SE-SIKQ----GEKWVMNYKP-LFSS
LT----------------------------------------------------------
-------------------I---NYE-FVHWE-ALKED-----K-DFEHYFHEIKKLDE-
EDNNFKEALEISSKEYTHRPSRV--------------------I--GA--AYQ-KAEENS
RQFLIEECAVFHVL--------------------------AKD---KENLAIVYPGAVTN
ILHYAIKHINE------NNRT----------------------KEHAFHWLD--LRPTKT
N--KK-CK--NIESTVQAPF----NSL------FFRSLSLNE-
>gi|492904388|ref|WP_006034794.
------------------------------------------------------------
-----------------------------------MLK--NNNNSI--KAP-SYRIAHCG
NFPN----YYLN--G---V----SFHEKNLIYLVSVG--KE-K-------FE-NKWVER-
-----FV----NF-----------------------------------VKEVKPQ-KVLI
VVADSLQ-RFNIEVDDN-IDP---------------------------------------
-----------------------------KEAF-TK-SIKQ----GEKWVMNYKP-LFSS
LT----------------------------------------------------------
-------------------I---NYE-FVHWE-ALKED-----K-DFEHYFHEIKKLDE-
EDNNFKEALEISSKEYTHRPSRV--------------------I--GV--AYQ-KAEENS
RQFLIEECAVFHVL--------------------------AKD---KENLAIVYPGAVTN
ILHYAIKHINE------NNRT----------------------KEHAFHWLD--LRPTKT
N--KK-CK--NIESTVQAPF----NSL-------FFRSL----
>OGO92405.1/1-270
------------------------------------------------------------
-----------------------------------MRE-----------SS-SWKILGLK
EIA-----QSKN-------------LPTTFIVGVSIG--DR-K-------LE-GSQFLA-
-LMRKIN----EL-----------------------------------SKSIDLR-FCFI
AICDTLQ-RYNYMIDGK-INE---------------------------------------
-----------------------------EVAL-AT-SARA----GEIWIKKNSE-SLQE
LH----------------------------------------------------------
-------------------V---PYK-IIRWS-EWQER-----V-DFKSIISRVEDAYN-
EDSNFKMAVNQSAMSFSSRFKKRYEEAN-------GKEA---CI--NI--DES-LLQECC
RRYLIEESAVIMHYWPE-----------------------YES---ATQKIILYPGRMTA
ALEIAYEKFVH--------------------------------QKSTFQWKK--YRFKEV
A--STECL-HSIPSTLADMLNKHSPVN-------FLENF----
>gi|492904413|ref|WP_006034819.
------------------------------------------------------------
------------------------------M-----HS-----------MK-HHKISGLN
TIK-----KDFK--T---P----FVQEASLIIGVSVG--SK-K-------HD-GEALAA-
-LVEAIN----RL-----------------------------------HKSVRIT-NCTI
AVCDSLQ-RHNYRIDGK-TDE---------------------------------------
-----------------------------EKAL-SM-SKKA----GAEWIEANIE-TLKH
LN----------------------------------------------------------
-------------------V---DYT-IVRWD-TWLKD-----EKRYREAFLEISNLLA-
QDYAFQKTMDNSIQVFSSRFNKRYQELG-------I------SA--PI--NDD-VLQKSC
RDYLLEECAIIMKMWPL-----------------------YKQ---EHSQYILYPEKMTE
ALEYVYKQVVS--------------------------------QKNLFKWVN--FRFKKI
M--QLKGDVLPLPD--------SEPKE-------YFSSS----
>OGT10994.1/1-264
------------------------------------------------------------
---MFQKHAEQPY--------------RT-------IK--QWKRIM--ITH-HMEIPCYK
KAYF----VRAE--DKK-Q----IFLQSTCALPISVG--QA-Y-------HE-GEKFLS-
-TVYLIN----KN-----------------------------------FK------QCII
FVADLLQ-RFTLQIVSPQLTE---------------------------------------
-----------------------------AQTY-QL-SIQN----GQEWIDRNQH-YLNT
MT----------------------------------------------------------
-------------------I---PFR-VIFWS-QLLEQ------PEFDSPKKRVDHLYE-
HNESFKNTLDAVAETYIKRQANTIRS---------N-----------E--ESS-RMKQLV
LDYIKEECAIESLRNK------------------------------EGFDYTIYPSQTPL
SFLIALYENLL--------------------------------PDQTNVADR--FITIR-
--FKQR------------------KGP-------FYIDANNA-
>gi|406904253|gb|EKD46099.1|/1-
------------------------------------------------------------
-----------------------------------------------------MQIN-KP
RAVF----KCSE--EFK-L----RFAHSDCLLTISVG--QA-T-------HE-EELFAI-
-TLDLVN----KS-----------------------------------FA------SCTL
LVDDSLQ-RHNMAINTTK-DA---------------------------------------
-----------------------------NFFY-EI-AVKE----GDLWLERNRK-YYDG
LT----------------------------------------------------------
-------------------I---PLR-IFRWD-RWLKH------PNFHNKLNEIKAAVE-
NDPIYRSTFYNSIEGFLKKYRERLPDLE-------S-----------F--DME-KARQLS
YDFVTEECAALCLWPE------------------------------LQCHFEIYPIRHNE
AINATRERFVL-PY--YPNLL-----------------------QAVVIAF-----KNIK
---Q-IK------------------PQR-------F-------
>gi|983534892|ref|WP_060686518.
------------------------------------------------------------
-----------------------------------------------------MEITKSS
KVKK----AYVA--GHYLE----GKNIRNLHIGISIG--NQ-Q-------QR-GDYLEA-
-TIAYAN----RN-----------------------------------FD------YCLI
NIADTSQ-RHNLMMENR--EE---------------------------------------
-----------------------------SAAY-SE-ALSW----GDQWLSDNLR-YIEK
LS----------------------------------------------------------
-------------------I---PYK-VTRWD-DWRLH------PDFPEVLERYYNLYE-
NNSSFQELAHLDLARFTDAHLDKLNHLL----------------------TRE-ALERRC
VNYLLEELSVWTIMGR------------------------------SGSYIKAYPAKPFK
TVLALSSKK------YDAPQ-----------------------GIENIVFAR--INFNK-
-------------------------------------------
>gi|923003819|ref|WP_053405216.
------------------------------------------------------------
-----------------------------------------------------MEITKSS
KVKK----AYVA--GHYLE----GKNIRNLHIGISIG--NQ-Q-------QR-GDYLEA-
-TIAYAN----RN-----------------------------------FD------YCLI
NIADTSQ-RHNLMMENR--EE---------------------------------------
-----------------------------SAAY-SE-ALSW----GDQWLFDNLR-YIEK
LS----------------------------------------------------------
-------------------I---PYK-VTRWD-HWRLH------PDFPEVLEGYYNLYE-
NNSSFQELAHLDLARFTDAHLDKLNHLL----------------------TRE-ELERRC
VNYLLEELSVWTIMGR------------------------------SGKYLKAYPAKPFK
TVLALSSQK------YDAPQ-----------------------GIENIVFAR--INFNK-
-------------------------------------------
>gi|1003488574|gb|KXX68775.1|/1
------------------------------------------------------------
-------------------------------------------------MD-RIEFKIK-
----------KN--GI--------IKNKTCIIPISLS--NP-N-------HY-NEKFEL-
-IINWAS----QN-----------------------------------YS------EIVM
NLADSLY-RHNYLKEDL--DY---------------------------------------
-----------------------------QRAR-KI-AYEK----GNSWIDTHKT-TLNR
YA----------------------------------------------------------
-------------------I----NQ-INRWD-KWLED------EDFISNLETIDQEYE-
KNDLFRSTIDYEVDVYLKRKIR---ESQ----------------------STD-FIKTQS
IKFLLEEAAVYPIIGK------------------------------YYKADRIYPSKTPE
WMKYVQEKMN------FKNTN-----------------------GMQNLNFIR--LFLYR
-------------------------------------------
>gi|505280783|ref|WP_015467885.
------------------------------------------------------------
-----------------------------------------------------MKVAPK-
----------SL--SIW-------KEYKTACVGISMH--SE-N-------HV-GEALHG-
-MLNWVQ----EN-----------------------------------FE------NCIL
DFSDLLY-RHNYISAGY--SP---------------------------------------
-----------------------------EVAF-KL-SQED----GSKWLRNNMD-IIQS
IS----------------------------------------------------------
-------------------I---PTK-IIHWQ-TWLNH------PDFIPNLNQFRHAYN-
TQPAFRDALLGDVSKFYKRKNS---EPS----------------------SGI-ESIENS
VEYMLEELAAHSILYT------------------------------EHPSAVIYPGKQHE
SFKMVRAGQV------ASVPQ-----------------------GIKNSKYVR--MIVYN
---FDSKCT--------------HTPDV---------------
>WP_083012831.1/1-225
------------------------------------------------------------
--------------------------------------------MYSITKKAILKS----
-K---------A--E---L----RTKESKVIITISVG--QP-S--------HEGDKFLS-
-TLFAVN----K----------------------------------------QFA-FARI
MVCDSLQ-RHTMKITSPLSL----------------------------------------
-----------------------------EELH-IE-SIRQ----GDEWITRNID-SINR
LTI---------------------------------------------------------
-----------------------PYH-ISKWD-EWLSH------PGFIAKYQFILELYA-
KDPFFKTSIQNTVEGFITRNPERV------------------------LLDRK-VAYPLS
RDYLLEECAV-MLLLAD-----------------------EG------FEYEIYPNERNE
ALDFIYQNVIAKENKQL-------------------------------MQAIS--VKFKR
ISYT---------------------------------------
>gi|966410084|ref|WP_058453476.
------------------------------------------------------------
-------------------------------------------MHHNLTKKAILKS----
-K---------H--N---L-----THGSKTIITISVG--QP-N--------HEGDKLLS-
-TLIAAN----K----------------------------------------QFS-FIRI
MVCDSLQ-RHTMKITSPLSI----------------------------------------
-----------------------------EELH-DI-SVQL----GSEWIERNNM-YIKA
LTV---------------------------------------------------------
-----------------------PYH-ISRWD-EWLYH------PDFNYKQRVISDLYL-
NDSSFKSSILDTVNEFITRNPERL------------------------LVDSQ-TAFNLS
RDYLLEECAV-MLLLAD-----------------------EE------FEYEIYPSQRNK
ALDYVYQAVISKVNSKL-------------------------------MQAVS--IKFKN
ISYNEIKHELA--------------------------------
>gi|931377428|gb|KPJ68074.1|/1-
------------------------------------------------------------
------------------------------------------------MFRTKLKG----
--------------ELNNK----DIKQCACILPISVG--QK-Y--------HENDKFAA-
-TIELIN----S----------------------------------------NFG-ECTI
VVADTLA-RHTSLKELEDDT----------------------------------------
-----------------------------DETIRQK-LCKK----GNEWIDRNAE-ALKK
LTI---------------------------------------------------------
-----------------------THK-IVRWD-EYLMH------QKYQEKRDQVESLYK-
TDKEFRKAVEGAMAVFLRRFKNQRENK-------------------EGSFDES-KAFKHS
LEYVKEECAVLLLWPDT-----------------------EK------CDFLIYPNKLHQ
AMYNLRRRFIAPDNGDS-------------------------------TKLQPLVVEFKK
VKQSLELNGSPENHLN--------GHS--------YVSQY---
>OJX10430.1/1-239
------------------------------------------------------------
------------------------------MQ------------LENLNLYKKAKATFLY
-----------Q--TEEKS----NFPHSKAVLLISVG--QA-N--------HEGARLEA-
-TIKLIN----D----------------------------------------NFQ-SCDV
AVCDTLQ-RHTIQMSELSSP----------------------------------------
-----------------------------EEAY-TK-SMIE----GKQWVKRNKK-HLML
LNV---------------------------------------------------------
-----------------------PNE-IFFWD-KYLKS------KDFLHCKDKIVHAYQ-
NDEIFKSSMHVTIEEFVRRYER----R-------------------STGVNRE-KLEEYC
FNYLTEECAIMMLMWPK-----------------------CE------YNYIIYPGNMPK
VLATARDKFVFPYNPNL-------------------------------LKWTQ--VYIRS
KIVSPTLC-----------------------------------
>OGT21571.1/1-240
------------------------------------------------------------
---------------------------------------------MELI---SAKA-YFK
AS---------I--EDK-L----QFPVSTCSVTISVG--QR-S--------QEGAKLAA-
-TINIIN----K----------------------------------------KFK-SCAI
MVCDSLQ-RHTLEIDQTYDR----------------------------------------
-----------------------------TTLH-EK-ANKI----GEQWLKSNQK-YFSI
FSI---------------------------------------------------------
-----------------------PFE-IIRWD-TWLTH------PQYNTKRSTINNLFN-
TNIDYQNQLLLASNIFIERYQAI---N-------------------HITLNPV-DALHCS
LEYLKEECAV-MLLWAD-----------------------KK------YNFEIYPSKRNA
AFAATYKYLIAPTDLNI-------------------------------LKPIS--LELKS
RHSKCLQKLFLPLDK----------------------------
>OGT50847.1/1-267
------------------------------------------------------------
-------------MRLQAFRVLPTVG---------------WGRFFSSSAGERIKVSFAK
CP---------V--SSRPK----PFENSSCIMPISVG--QN-L-----K-HHEGEEFIA-
-TMKLVD----R----------------------------------------SFS-SCTL
VVDDSVQ-HYGMMIWSREPK----------------------------------------
-----------------------------NALY-FQ-AILE----GDRWLSQNKN-AYES
LSI---------------------------------------------------------
-----------------------PYK-ILRWN-DWVAH------PSYSSQRALIDELYE-
SNASYRQAVNFTINEYIQRRSRHA----------------------VNPIDQA-LATYCC
LKYLLEECAV-MSLWAL-----------------------EG------YDFEVYPTGRNA
AMKAAYDALVKSSYPGK-------------------------------LLSVS--LEFRS
RRSASQEQQMSSDPRD--------IA-----------------
>gi|966408277|ref|WP_058451669.
------------------------------------------------------------
--------------------------------------------------MPSIKAVYRY
ID---------E--SSK-S----KFNQSQCLLTISVG--QE-V--------HENEKFET-
-TIELVN----N----------------------------------------SFD-SCIM
LIDDTLQ-RHTMVLDRTESP----------------------------------------
-----------------------------NDVY-QI-ALDE----GDRWLERNKK-YFSN
LSN---------------------------------------------------------
-----------------------LAN-IIRWD-KWLNH------SNYLINQKLIKDEIE-
NDSAFKFIFDDTIQEFLKRYYSRL-LN-------------------KTNFDLE-RGYTLC
FDYLIEECTA-MTLWPE-----------------------LG------CHFEVYPSRRNF
AMDETHKRFVLPKWPDL-------------------------------LHAVA--VKFKN
RKQLKPQQFPLLSETQ--------HS-----------------
>gi|966428514|ref|WP_058471010.
------------------------------------------------------------
---------------------------------------------MSLVDNRIVKASFRE
NP---------P--EER-K----LFPQSSCLMPISVG--QA-I--------HEGAKFEA-
-VIKLIN----S----------------------------------------SFK-QCTI
LVDDSVQ-RHTIGIMNDASP----------------------------------------
-----------------------------DELY-QL-AVEE----GDHWLKRNEM-AINQ
LSI---------------------------------------------------------
-----------------------PVD-IMRWD-DWYNS------TDYINSHLRVQNEYE-
TNQAYQKAIHANIEEFLTRYLSRY--N-------------------QEDIDQQ-RAFRLC
LDYLIEECAV-MCLWTQ-----------------------KG------YDFEVYPSGRNK
AMGATYEYLIKPLHPTL-------------------------------LRPVA--LRFKK
YPAKANPEFQIKEEAV--------VQ-----------------
>gi|517405035|ref|WP_018577765.
------------------------------------------------------------
---------------------------------------------MSLVDNRIVKASFRE
NS---------P--EER-K----LFPKSSCLMPISVG--QV-I--------HEGAKFEA-
-VIKLIN----N----------------------------------------SFK-QCTI
LVDDSVQ-RHTIGIMNHASP----------------------------------------
-----------------------------DELY-QL-AVTE----GDEWLKRNEM-AYSQ
LTI---------------------------------------------------------
-----------------------PFD-IMRWD-DWYNS------PNYINSHLRVQNEYD-
SNELFRQAINANIDDFLTRYLSRY--D-------------------QNDIDPE-RAFRLC
LDYLIEECAV-MCLWTE-----------------------KN------YDFEVYPSGRNK
AMAATYHYLISPEFPNL-------------------------------LRPVA--LRFKK
YPAKKIDF-HSRDIVH--------TS-----------------
>gi|698844364|emb|CEG58333.1|/1
------------------------------------------------------------
---------------------------------------------MSLVDNRIVKASFRE
NP---------P--EER-K----LFPQSTCLMPISVG--QT-I--------HEGAKFAA-
-VIKLIN----S----------------------------------------SFK-KCTI
LVDDSVQ-RHTLGIINGASP----------------------------------------
-----------------------------DELY-QL-AVAE----GEAWLKRNEI-AYNQ
LTI---------------------------------------------------------
-----------------------PFD-LMRWD-DWYNS------PNYINSHLRVQKEYD-
SNDDFRHALQANIDDFLTRYLSRF--N-------------------QGDIDHE-RAFSLC
LDYLIEECAV-MCLWTE-----------------------QA------YDFEVYPSGRNK
AMAATYRYLIEPMYPNY-------------------------------LRPVA--LRFKK
YPGNGTPELLSQELVQ--------PV-----------------
>gi|518047499|ref|WP_019217707.
------------------------------------------------------------
---------------------------------------------MNLVDSRIIKASFRE
NP---------P--EER-K----LFPQSTCLMPISVG--QA-I--------HEGAKFEA-
-VIKLIN----A----------------------------------------SFK-QCTI
LVDDSVQ-RHTIGIMNHVSP----------------------------------------
-----------------------------DELY-QL-AVAE----GDAWLMRNEV-AYSQ
LTI---------------------------------------------------------
-----------------------PYD-IMRWD-DWYNS------SHYIDSHLRVQNEYD-
LNELYQKAIDANIDDFLTRYLSRF--N-------------------PEDIDHE-RAFKLC
LDYLIEECAV-MCLWTE-----------------------KA------YDFEVYPSGRNK
AMAATYDYLIKPYYPNR-------------------------------LRPVA--LRFKK
YPAKVIPELLSHDMHS--------YL-----------------
>gi|570700985|gb|ETO92013.1|/1-
------------------------------------------------------------
---------------------------------------------MDLVDNRIVKASFRE
NP---------P--EER-K----LFPQSTCLMPISVG--QA-I--------HEGAKFEA-
-VIKLIN----N----------------------------------------SFK-QCTI
LVDDSVQ-RHTIGIINHATP----------------------------------------
-----------------------------DELY-QL-AVSE----GDAWLKRNEM-AYSQ
LTI---------------------------------------------------------
-----------------------PFE-IMRWD-EWYNS------PNYINSHLRVQKEYD-
SNKLFQQAIHANIDDFLTRYLSRF--N-------------------QEDIDHE-RAFKLC
LDYLIEECAV-MCLWTE-----------------------RA------YDFEVYPSGRNK
AMAATWHYLIQPHYPHY-------------------------------LRPVA--LRFKK
YPAQVPQELLSHEMAN--------NP-----------------
>gi|570701599|gb|ETO92557.1|/1-
------------------------------------------------------------
---------------------------------------------MSLVDNRIVKASFRE
NP---------P--EER-K----LFPQSSCLMPISVG--QP-I--------HEGAKFAA-
-VIKLIN----A----------------------------------------SFK-HCTI
LVDDSVQ-RHTIGIMNHATP----------------------------------------
-----------------------------DELY-QL-AVEE----GDAWLKRSEM-SYTQ
LTI---------------------------------------------------------
-----------------------PYD-IMRWD-DWYNS------PNYINSHLRVQNEYD-
SNEQYRNAIHANIDDFLTRYLGRF--S-------------------ETDVDYE-RAFRLC
RDYLIEECAV-MCLWTE-----------------------KA------YDFEVYPSGRNK
AMAATYECLIKPDYPNY-------------------------------LRPVA--LRFKK
YPAKSTLEIPETSISL--------HQ-----------------
>gi|916937670|ref|WP_051544382.
------------------------------------------------------------
---------------------------------------------MSLVDNRIVKASFRE
NP---------V--EER-K----LFPQSSCLMPISVG--QP-I--------HEGEKFAA-
-VIKLIN----A----------------------------------------SFK-QCTI
LVDDSVQ-RHTMGIMNHATA----------------------------------------
-----------------------------DELY-QL-AVKE----GDDWLKRNEM-AYNQ
LTI---------------------------------------------------------
-----------------------PYE-IMRWD-DWYNS------QNFISSHLRVQKEYE-
LNESFRQAIHANIDEFLSRYLSRF--S-------------------TENVDSE-RAFRLC
LDYLIEECSV-MCLWTE-----------------------KA------YDFEVYPSGRNK
AMAATYDYLIKPHYPNY-------------------------------LRPVA--LRFKK
YPANPLSPPPVIPSET--------RD-----------------
>gi|966426017|ref|WP_058468555.
------------------------------------------------------------
---------------------------------------------MSLIDNRIVKASFRE
NP---------V--EER-K----LFPQSSCLMPISVG--QS-I--------HEGEKFAA-
-VIKLIN----S----------------------------------------SFK-RCTI
LVDDSVQ-RHTIGIMNYAAP----------------------------------------
-----------------------------DELY-QL-AVQE----GDDWLKRNEM-AYNE
LTI---------------------------------------------------------
-----------------------PFE-IMRWD-DWYNS------QNYINTHMRVQTEYN-
SNGSFRDAIHANIDEFLTRYLSRF--S-------------------AADVDHE-RAFKLC
LDYLIEECSV-MCLWTE-----------------------KA------YDFEVYPSGRNK
AMAATYEYLIKPYYPNY-------------------------------LRPVA--LRFKK
YPAKAAVDHLKVIQEV--------VS-----------------
>gi|966436947|ref|WP_058477315.
------------------------------------------------------------
---------------------------------------------MSLVDNRIVKASFRE
NP---------V--EER-K----LFPQSSCLMPISVG--QS-I--------HEGEKFAA-
-VIKLIN----A----------------------------------------SFQ-QCTI
LVDDSVQ-RHTMGIMNHATS----------------------------------------
-----------------------------DELH-QL-AVKE----GDDWLKRNEM-AYNQ
LTI---------------------------------------------------------
-----------------------PFE-IMRWD-DWYNS------QNYINSHVRVQKEYA-
SNESFRHAIHANIDDFLTRYLSRF--S-------------------REDVDSE-RAFRLC
LDYLIEECSV-MCLWTE-----------------------KA------YDFEVYPSGRNK
AMAATYEYLIKPHYPNY-------------------------------LRPVA--LRFKK
YPAKTTGENLSMLQEI--------AQ-----------------
>OJW07827.1/1-248
------------------------------------------------------------
---------------------------------------------MSLVENRIVKASFRE
NP---------V--EER-K----LFPQSSCLMPISVG--QA-I--------HEGEKFAA-
-VIKLIN----T----------------------------------------SFK-QCTI
LVDDSVQ-RHTIGIMNHASS----------------------------------------
-----------------------------DELY-QL-AVKE----GDDWLKRNEM-AYNQ
LTI---------------------------------------------------------
-----------------------PFE-IMRWD-DWYNS------QNYINGHVRVQKEYD-
SNELFRQAMHANIDDFLTRYLSRF--S-------------------TKDVDSE-RAFQLC
LDYLIEECSV-MCLWTE-----------------------KA------YDFEVYPSGRNK
AMAATYEYLIKPHYPDY-------------------------------LRPVA--LRFKK
YPAKATEENLKIMQKA--------GH-----------------
>gi|966490187|ref|WP_058509448.
------------------------------------------------------------
---------------------------------------------MSLVENRIVKASFRE
NP---------V--EER-K----LFPQSSCLMPISVG--QA-I--------HEGEKFAA-
-VIKLIN----T----------------------------------------SFK-QCTI
LVDDSVQ-RHTIGIMNHASS----------------------------------------
-----------------------------DELY-QL-AVKE----GDDWLKRNEM-AYNQ
LTI---------------------------------------------------------
-----------------------PFE-IMRWD-DWYNS------QNYINGHVRVQKEYD-
SNELFRQAMHANIDDFLTRYLSRF--S-------------------TQDVDSE-RAFQLC
LDYLIEECSV-MCLWTE-----------------------KA------YDFEVYPSGRNK
AMAATYEYLIKPHYPDY-------------------------------LRPVA--LRFKK
YPAKATEENLKIMQKA--------GH-----------------
>gi|966500919|ref|WP_058517592.
------------------------------------------------------------
---------------------------------------------MNLMDNRIVKASFRE
NP---------V--EER-K----RFPQSACLMPISVG--QP-I--------HEGEKFAA-
-VIKLIN----G----------------------------------------AFK-QCTI
LVDDSVQ-RHTMGIMHHATP----------------------------------------
-----------------------------DELY-QL-AVKE----GDDWVLRNEI-AYNQ
LTI---------------------------------------------------------
-----------------------PFE-IMRWD-DWYNS------PNYIDSYVRVQKEYE-
SNESFRHAIHANIDDFLTRYLNRF--S-------------------IVDVDYE-RASRLC
LDYLLEECSV-MCLWPQ-----------------------KA------YDFEVYPSGRNK
AMAATYEYLIKPHYPNY-------------------------------LRPVA--LRFKK
YPRKSTEDEFQMIQEA--------AQ-----------------
>gi|966416869|ref|WP_058460154.
------------------------------------------------------------
---------------------------------------------MSLIDNRIVKASFRE
NP---------V--EER-K----QFPQSSCLMPISVG--QP-I--------HEGEKFAA-
-VIKLIN----G----------------------------------------AFK-RCTI
LVDDSVQ-RHTMGIMQHATP----------------------------------------
-----------------------------DELY-QL-AVKE----GDDWLLRNEM-AYNQ
LTI---------------------------------------------------------
-----------------------PFE-IMRWD-DWYNS------QNYIDSYVRVQKEYD-
SNDLFRHAIHANIDDFLTRYLSRF--S-------------------AVDVDYE-RASRLC
LDYLLEECSV-MCLWTE-----------------------KA------YDFEVYPSGRNK
AMAATYEYLIKPHYPNY-------------------------------LRPVA--LRFKK
YPGKIVGDELQMPQEA--------AQ-----------------
>gi|966504520|ref|WP_058521179.
------------------------------------------------------------
---------------------------------------------MSLIDNRIVKASFRE
NP---------V--EER-K----QFPQSSCLMPISVG--QP-I--------HEGEKFAA-
-VIKLIN----G----------------------------------------AFK-QCTI
LVDDSVQ-RHTMGIMHHATP----------------------------------------
-----------------------------DELY-QL-AVKE----GDDWLLRNEM-AYNQ
LTI---------------------------------------------------------
-----------------------PFE-IMRWD-DWYNS------QNYIDSHVRVQKEYD-
SNGSFRHAIHANIDDFLTRYLSRF--S-------------------AVNVDYE-RAFRLC
LDYLIEECSV-MCLWIE-----------------------KA------YDFEVYPSGRNK
AMAATYEYLIKPHYPNY-------------------------------LRPVA--LRFKK
YPGKVAGDEFQMIKEA--------AQ-----------------
>gi|518064146|ref|WP_019234354.
------------------------------------------------------------
---------------------------------------------MSLIDNRIVKASFRE
NP---------V--EER-K----RFPQSSCLMPISVG--QP-I--------HEGEKFAA-
-VIKLIN----G----------------------------------------AFK-QCTI
LVDDSVQ-RHTMGIMHHATP----------------------------------------
-----------------------------DELY-QL-AVKE----GDDWLLRNEM-AYNQ
LTI---------------------------------------------------------
-----------------------PFE-IMRWD-DWYNS------QNYIDSHVRVQKEYD-
ANESFRRAIHANIDDFLTRYLSRF--S-------------------AVHVDHE-RAFGLC
LDYLLEECSV-MCLWTE-----------------------KA------YDFEVYPSGRNK
AMAATYDYLIKPHYPNY-------------------------------LRPVA--LRFKK
YPGKVTGDEFQMIQEA--------AL-----------------
>gi|498340255|ref|WP_010654411.
------------------------------------------------------------
---------------------------------------------MSMIDNRIVKASFRE
NP---------V--EER-K----LFPQSSCLMPISVG--QA-I--------HEDEKFAA-
-VIKLIN----A----------------------------------------SFK-QCTI
LVDDSVQ-RHTIGIMNHATT----------------------------------------
-----------------------------EELY-QL-AVKE----GDEWLKRNQR-FYKQ
LTI---------------------------------------------------------
-----------------------PFE-IMRWD-DWYNS------PNYINSHLRVQKEYD-
TNKAFQNAIHANIDDFLTRYLSRF--S-------------------PADVDHE-RAFRLC
LDYLIEECSV-MCLWTE-----------------------QK------YDFEVYPSGRNK
AMAATYEFLIKPHHPNY-------------------------------LRPVA--LRFKK
YPAKITGDNLNLIQEQ--------VH-----------------
>gi|966490082|ref|WP_058509431.
------------------------------------------------------------
-----------------MFSTQQSMFST-------LQ-IEQEPSAISLSDLYTHKASFRY
SE-LDIENN--S--ENKIP----DFTGKKALLFISVG--QA-Y--------HEKGKFLA-
-TIELVN----KY---------------------------------------AFK-SCDI
VMADTLQ-RHNHRG---NMG----------------------------------------
-----------------------------LEKATEY-SKKA----GDLWLERSQH-ALNL
FKL---------------------------------------------------------
-----------------------PHQ-IIRWD-ELLNH------SDYDGLKELIVKEYH-
ENKEYAEAIQANVLTYIDRLSL----I-------------------NPLTDKD-TLFRHG
LDYLIEECPIVMPMWAK-----------------------MG------YDFIIYPKPLTI
GMAKTRELFLSEEDQDK-------------------------------CQWLY--LRFKK
KNTPGCSSAANADN-----------------------------
>gi|966439340|ref|WP_058479663.
------------------------------------------------------------
------------------------MFSM-------QH-IQNELDIQNQVGLQTHKASFRY
TE-LDIEG------ESKAP----DFTGKKALLFISVG--QA-Y--------HEQGKFLA-
-TIELVN----KY---------------------------------------AFQ-QCDI
VMADTLQ-RHNHIG---RMG----------------------------------------
-----------------------------VEQAAIF-SKDA----GDLWLKRSEY-ALNK
LNV---------------------------------------------------------
-----------------------PHT-IIRWD-EFLLH------NEYDALKQEIVTAYN-
ENEDYKSAIDANVMTYIERLSL----I-------------------NPATDVD-TLFKHG
LNYLIEECPIVIPLWAK-----------------------MG------YDYIIYPKPLTI
GMAKTRELFLPKDLSDK-------------------------------CQWIY--LRFKK
K------------------------------------------
>gi|916939497|ref|WP_051546209.
------------------------------------------------------------
------------------------MFSL-------ERNLEEERIPLNTEELNTHKASFRY
TD-LDIEG------ENKKM----NFEGKKALLFISVG--QA-Y--------HEQGKFLA-
-TIELVN----KH---------------------------------------PFA-RCDI
VMADTLQ-RHNHYG---RLG----------------------------------------
-----------------------------EEKAWVY-AKEA----GDHWLERSAF-ALSK
HTI---------------------------------------------------------
-----------------------PHD-IIRWD-DLLFH------KDYPELKDKIVKAYH-
ENEEYKAALHTNVLTYIDRLKS----I-------------------NPLTDQE-ALFNYG
LNYLIEECPIVMPLWAQ-----------------------MG------YDFIIYPKPLTP
GMEKTRDLFLPEELSDK-------------------------------CQWIY--LRFKK
R------------------------------------------
>gi|962197295|gb|KTC82339.1|/1-
------------------------------------------------------------
------------------------MFSV-------EHQIEEQWSPVNTEELNTHKASFRY
SD-LDIES------ENKKM----NFEGKKALLFISVG--QA-Y--------HEKGKFLA-
-TIELVN----KY---------------------------------------PFG-RCDI
VLADTLQ-KHNHYG---RLG----------------------------------------
-----------------------------EEKAYIF-AKEA----GDLWLERSAF-ALSK
LNV---------------------------------------------------------
-----------------------PHS-IIRWD-DFLLH------EDYAALKERVDAAYR-
DNEEYKAALHTNVLTYIERLTL----I-------------------NPSTDTS-TLFTHG
LNYLIEECPIVMPLWAK-----------------------MG------YDYIIYPKPLTP
GMAKTRELFVTDEYSDK-------------------------------CQWIY--LRFKK
K------------------------------------------
>gi|962293540|gb|KTD77215.1|/1-
------------------------------------------------------------
------------------------MFSV-------EHKSEEQWIPLNTEELNTHKASFRY
SD-LDIES------ENKKM----NFEGKKALLFISVG--QA-Y--------HEKGKFLA-
-TIELVN----KH---------------------------------------PFA-RCDI
VLADTLQ-KHNHYG---RLG----------------------------------------
-----------------------------EEKAYIF-AKEA----GDLWLERSAL-ALSK
LNV---------------------------------------------------------
-----------------------PHS-IIRWD-DFLFH------EEYAGLKERIDAAYN-
ENEEYRAALHTNVLTYIDRLTL----I-------------------NPSTDTS-TLFKHG
LNYLIEECPIVMPLWAK-----------------------MG------YDYIIYPKPLTP
GMAKTRELFVADEYGDK-------------------------------CQWIY--LRFKK
K------------------------------------------
>gi|966415436|ref|WP_058458721.
------------------------------------------------------------
------------------------MFSV-------EHKIEEQWIPLNTEELNTHKASFRY
SD-LDIES------ENKKM----NFEGKKALLFISVG--QA-Y--------HEKGKFLA-
-TIELVN----KH---------------------------------------PFA-RCDI
VLADTLQ-KHNHYG---RLG----------------------------------------
-----------------------------EEKAYIF-AKEA----GDLWLERSAY-ALSK
LTI---------------------------------------------------------
-----------------------PHS-IIRWD-DFLLH------EEYAELKEQIVAAYH-
ENEEYKAALHTNVLTYIDRLTL----I-------------------NPSTDTS-TLFNHG
LNYLIEECPIVMPLWAK-----------------------MG------YDYIIYPKPLTP
GMGKTRELFVTDEYSDK-------------------------------CQWIY--LRFKK
K------------------------------------------
>gi|962255833|gb|KTD39970.1|/1-
------------------------------------------------------------
------------------------MFSV-------EHKIEEQWIPLNTEELNTHKASFRY
SD-LDIES------ENKKM----NFEGKKALLFISVG--QA-Y--------HEKGKFLA-
-TIELVN----KH---------------------------------------PFA-RCDI
VLADTLQ-KHNHYG---RLG----------------------------------------
-----------------------------EEKAYVF-AKEA----GDLWLERSAY-ALSK
LTI---------------------------------------------------------
-----------------------PHS-IIRWD-DFLFH------EEYAELKEQILAAYH-
ENEEYKAALHTNVLTYIDRLTL----I-------------------NPSTDTS-TLFNHG
LNYLIEECPIVMPLWAK-----------------------MG------YDYIIYPKPLTP
GMGKTRELFVTDEYSDK-------------------------------CQWIY--LRFKK
K------------------------------------------
>gi|493936312|ref|WP_006880660.
------------------------------------------------------------
----------------------------------------------------MTKARFKH
--------------DGEKQ----ELVGKKCILAISVG--QK-Y--------HEGDKLSS-
-TIELIN----KS---------------------------------------GFS-SCTI
MLGDTLQ-RHNLTD---CPC----------------------------------------
-----------------------------EVSAREK-ANSL----GDSWLDRNRE-LLDS
INP---------------------------------------------------------
-----------------------KLE-VIRWD-DIIDS------EEYYNERKRIEHEYN-
INDEYKKCINSTVFTFLQRRVN----N-------------------GKPFDIE-DSFYRG
LEYLIEECPAIMPLWAK-----------------------QG------YDFIIYPQPMSQ
AMKATYNIFVKPNF-DK-------------------------------ANWLS--LRFKK
SSNSSNDIPY-LKTA----------------------------
>gi|518053775|ref|WP_019223983.
------------------------------------------------------------
----------------------------------------------MYKVSVQAKGNF--
----------------QTE----DYINKTAVLLISVG--KE-Y--------REGHKLDS-
-TIKKIN----KC---------------------------------------SFG-RCLI
AVADTLQ-RHNITH---ENT----------------------------------------
-----------------------------EMCY-EA-SRRM----GDEWLERNKS-LFAN
LAM---------------------------------------------------------
-----------------------PYT-VERWD-ALRNR------ADYLHNYHMITREYC-
CNKEYRECINKTIDVFAMRHNI----E-------------------QSSLSYD-ELFYKS
LFYILEEYPIIMPMWVK-----------------------DN------VDFVIYPQPMTD
AMKKTREIFVEQKGSTN-------------------------------VNWLA--LKFRK
KQQDKNSSGEFANAN----------------------------
>gi|980329997|gb|KWF13383.1|/1-
------------------------------------------------------------
----------------------------------------------MYKVSLQAQGKF--
----------------QAH----HYIGKTALLLISVG--KE-Y--------HEGDKLAA-
-TVDKIN----VS---------------------------------------AFG-RCVI
AVADTLQ-RHNYNT---GSA----------------------------------------
-----------------------------HGNY-RR-SRER----GDAWLAQNAG-ILAK
LSM---------------------------------------------------------
-----------------------RRE-VLRWD-DLLRR------DDYTQYYHLITNEYY-
SNHEYRHAINGTIDVFAERNGL----V-------------------RGTQAHE-DAFYRS
LFYILEECPIIMPMWAR-----------------------DG------IDFILYPKQMTS
AMSKTREIFVQNDGDDR-------------------------------ANWLA--VKFKK
KSSAQVHEHGHEHEETEATAHD---------------------
>gi|749306528|ref|WP_040130677.
------------------------------------------------------------
----------------------------------------------MYKVSLQAQGKF--
----------------QAH----HYIGKTALLLISVG--KE-Y--------HEGDKLAA-
-TVDKIN----VS---------------------------------------AFG-RCVI
AVADTLQ-RHNYNT---GSA----------------------------------------
-----------------------------HGNY-RR-SRER----GDAWLAQNAG-ILAK
LSM---------------------------------------------------------
-----------------------RRE-VLRWD-DLLRR------DDYTQYYHLITNEYY-
SNHEYRDAINGTIDVFAERNGL----V-------------------RGTQAHE-DAFYRS
LFYILEECPIIMPMWAR-----------------------DG------IDFILYPKQMTS
AMSKTREIFVQNDGDAR-------------------------------ANWLA--VKFKK
KSSAQVHGHGYEHEETEATAHD---------------------
>gi|654277633|ref|WP_027792782.
------------------------------------------------------------
----------------------------------------------MYKVSLQAQGKF--
----------------QAH----EYVGKTALLLISVG--KE-Y--------HEGEKLAA-
-TVDKIN----VA---------------------------------------GFG-QCVI
GVADTLQ-RHNYAT---GSA----------------------------------------
-----------------------------RSNY-QK-SRDR----GDAWLRDHEG-TLAK
LSM---------------------------------------------------------
-----------------------RRE-ILRWD-DLLRR------DDYSQYYHLITNEYY-
SNPEYRYAINDTIGVFAERNGL----V-------------------QGTREHE-DAFYRS
LFYILEECPIIMPMWAR-----------------------DG------IDFIIYPKQMTA
AMSKTREIFVQNGSDAR-------------------------------ANWLA--VKFKK
KSPSHAD------EET--------EA-----------------
>gi|499669273|ref|WP_011350007.
------------------------------------------------------------
----------------------------------------------MYKVSLQAQGKF--
----------------QAH----EYVGKTALLLISVG--KE-Y--------HEGEKLAA-
-TVDKIN----VA---------------------------------------GFG-QCVI
GVADTLQ-RHNYVT---GSA----------------------------------------
-----------------------------HSNY-QK-SRDR----GDAWLRDHSD-TLAK
LSM---------------------------------------------------------
-----------------------RRE-ILRWD-DLLRR------DDYSQYYHLITNEYY-
SNHEYRHAINDTIGVFAERNGL----V-------------------QGTPEHE-AAFYRS
LFYILEECPIIMPMWAQ-----------------------DG------VDFIIYPKQMTA
AMSKTREIFVQQGSDTR-------------------------------ANWLA--VKFKK
KSQSNSE------EDT--------EA-----------------
>gi|836620864|ref|WP_047771128.
------------------------------------------------------------
----------------------------------------------MYKVSLQAQGKF--
----------------KAN----HYIDKTVLLLISVG--KE-Y--------HEGEKISA-
-TIDKIN----QS---------------------------------------GFG-KCII
AVADSLQ-RHNYST---GTA----------------------------------------
-----------------------------SDNY-QY-SLTK----GNEWLKNNAG-TLSN
LKI---------------------------------------------------------
-----------------------PNE-IIRWD-VYLKR------EDYKYYYDRILNEYY-
SNEHYRSCINETINVFAERNNI----K-------------------YGTAEYE-GTFYRS
LFYILEECPVIMPMWAN-----------------------DD------INFIIYPKQMTA
AMRKTREIFVEKSHNEY-------------------------------VNWLS--LKFKK
KSQFYEDPIDIEQKELVNE------------------------
>gi|661559866|emb|CDG16097.1|/1
------------------------------------------------------------
----------------------------------------------MYKVSLQAQGKF--
----------------KAN----HYMDKTVLLLISVG--KE-Y--------HEGEKFSA-
-TIDKIN----QS---------------------------------------GFS-KCII
AVADSLQ-RHNYST---GTA----------------------------------------
-----------------------------RDNY-HY-SLMR----GNEWIKNNAK-SLSN
LTI---------------------------------------------------------
-----------------------PNE-IIRWD-VYLKR------EDYKHYYDRILNEYY-
SNENYRACINETINVFAERNNL----K-------------------YGTPEYE-GAFYRS
LFYILEECPIIMPMWAN-----------------------DG------IDFIIYPKSMTA
AMSKTREIFVEESYNKY-------------------------------ANWLS--LKFKK
KSQS---SIEAEQREL--------MN-----------------
>gi|668977934|emb|CDG96849.1|/1
------------------------------------------------------------
----------------------------------------------MYKVSLQAQGKF--
----------------NTQ----DYRNKTALLLISVG--KS-Y--------HEGFKLAA-
-TIDKIN----QS---------------------------------------GFG-RCII
VVADTLQ-RHNYDG---GKA----------------------------------------
-----------------------------QHNY-AK-SLAL----GDYWLRQNNE-IIAT
LAI---------------------------------------------------------
-----------------------PYE-IQRWD-EWLRH------ESYRYYYDNIVNTYY-
TNDYYRQAVNETIRSFSERNSL----I-------------------TGTIEYE-NSFYRS
LFYILEECPVIMPMWAE-----------------------HG------IHFIIYPRPMTS
AMSKTRELFVKEQSNNY-------------------------------VNWLS--LKFKK
IRSVDNNERIS--------------------------------
>WP_067590692.1/1-231
------------------------------------------------------------
------------------------------MIA----------TLEPPLASASHKAAFDL
--------------KGERG----DYAGRTAILLVSVG--AA-Y--------HEGEKLGA-
-TVDLIN----RS---------------------------------------GFG-QVTV
AVADTLQ-RHNLDV---PAA----------------------------------------
-----------------------------E-AY-GS-ARRR----GDQWLARNEP-LLTQ
IHT---------------------------------------------------------
-----------------------DTA-VLRWD-DALSH------RRYPSLLARVRQAYE-
FDAGYRSAIEATIDRFVARRGG----P-------------------EALDDPE-RVRAGC
LTYLLEECPIIQPLWAG-----------------------EG------FDYVIYPQQISV
AMRATRDRFVDG---AG-------------------------------ASWLP--LRFKK
RNSAR--------------------------------------
>gi|738531849|ref|WP_036480263.
------------------------------------------------------------
------------------------------------------MSPDIALASRSHKAAFDL
--------------KGLQY----DLAGTSAILLVSVG--AD-Y--------HEGEKFGA-
-TVDLIN----RN---------------------------------------NFG-QVTV
AVADTLQ-RHNLDL---PAG----------------------------------------
-----------------------------R-AY-EV-SRRR----GDQWIDRNRP-LLDL
ISS---------------------------------------------------------
-----------------------DVD-ILRWD-DALSH------ADYPGFLYQVQAAYD-
GDPAYRTAIDSTIDRFMARREG----D-------------------GPLEDPA-AVRHGC
LTYLLEECPIIQPLWAG-----------------------QG------YDFVIYPQQIST
AMQATRDLFVDD---DH-------------------------------VAWLP--LRFKK
RKSAR--------------------------------------
>gi|738512400|ref|WP_036460909.
------------------------------------------------------------
------------------------------------------MSPDLELASHSHKAAFDL
--------------KGLQY----EYAGTSAILLVSVG--AD-Y--------HEGEKLGA-
-TIDLIN----RS---------------------------------------NFG-QITV
AVADTLQ-RHNLDL---PAG----------------------------------------
-----------------------------R-AY-EL-SRRR----GDQWIDRNRP-LLDR
IGS---------------------------------------------------------
-----------------------DVD-VLRWD-DALSH------ADYPGFLHRVQAAYA-
DDAAYRNAINSTIDRFMARREG----D-------------------GPLENAA-AVRHGC
LTYLLEECPIIQPLWAS-----------------------QG------YDFVIYPQQIST
AMQATRDLFVDD---DH-------------------------------VAWLP--LRFKK
RKSAR--------------------------------------
>gi|662771413|ref|WP_030135402.
------------------------------------------------------------
------------------------------MTTTLL-------SPDLELASHSHKAAFDL
--------------KGLQY----EYAGTSAILLVSVG--AD-Y--------HEGEKLGA-
-TIDLIN----RS---------------------------------------NFG-QITV
AVADTLQ-RHNLDL---PAG----------------------------------------
-----------------------------R-AY-EL-SRRR----GDQWIDRNRP-LLDR
IGS---------------------------------------------------------
-----------------------DVD-VLRWD-DALSH------ADYPGFLHRVQAAYA-
DDAAYRNAINSTIDRFMARREG----G-------------------GPLENAA-AVRHGC
LTYLLEECPIIQPLWAS-----------------------QG------YDFVIYPQQIST
AMQATRDLFVDD---DH-------------------------------VAWLP--LRFKK
RKSAR--------------------------------------
>WP_067869046.1/1-228
------------------------------------------------------------
------------------------------MTL----------TATTPVGSASHKAAFDL
--------------KGRQY----DYADRSAILLVSVG--AD-Y--------HEGEKFGA-
-TIDLLN----RS---------------------------------------GFG-QITV
AVADTLQ-RHNLGI---ESA----------------------------------------
-----------------------------R-AY-AE-SRRR----GDQWVARNRP-LLDL
LTA---------------------------------------------------------
-----------------------DTD-ILRWD-DALVD------PEYPRALRDVRAAYT-
SNTGYRAAIDTTIDRFVARRDG----D-------------------GA--DLE-RVRQRC
LAYLLEEVPIIQPLWAA-----------------------QG------YDFVVYPQQISA
AMQATRELFVA----DG-------------------------------AAWLP--LRFKK
RRSAR--------------------------------------
>gi|702698153|ref|WP_033242173.
------------------------------------------------------------
------------------------------MTL----------TVTAPVGSASHKAAFDL
--------------KGRQY----DYAGRSTILLVSVG--AE-Y--------HEGEKFGA-
-TVDLLN----RS---------------------------------------EFG-HVTV
AVADTLQ-RHNLEV---PSA----------------------------------------
-----------------------------R-AY-DE-SRRL----GDQWVARNRP-LLDL
LTA---------------------------------------------------------
-----------------------DID-ILRWD-DALVD------PRYPRALSDVRAAYT-
SNTRYREAIDSTIDRFVARRDS----D-------------------AG--DID-HVRHRC
LTYLLEEVPIIQPLWAA-----------------------EG------YDFVVYPQQISA
AMQATRDLFVE----EG-------------------------------AAWLP--LRFKK
RKSAR--------------------------------------
>gi|494528033|ref|WP_007317485.
------------------------------------------------------------
------------------------------MTL----------TLAAPVGSVSHKAAFDL
--------------KGLQY----DYAGRSTILLVSVG--AD-Y--------HEGEKLGA-
-TVDLLN----RS---------------------------------------GFA-RVTV
AVADTLQ-RHNVDA---SPA----------------------------------------
-----------------------------Q-AY-HQ-TRRR----GDQWLARNQP-LLDL
LTA---------------------------------------------------------
-----------------------DVD-VLRWD-DALSD------PNYPRALDEVRSVYQ-
TNRDYAVAIESTIDRFVARRGE----G-------------------LP--DED-RIRNGC
RTYLLEEVPIIQPLWAR-----------------------QG------YDFVVYPQQIST
AMQATRDLFVT----DG-------------------------------AAWLP--LRFKK
RKSAK--------------------------------------
>gi|495652603|ref|WP_008377182.
------------------------------------------------------------
------------------------------MTL----------AITAPVGSTSHKAALDL
--------------KGVHY----EYEGRSTILLVSVG--AD-Y--------HEGEKFGA-
-TVDLLN----RS---------------------------------------GFS-RVTV
AVADTLQ-RHNLDV---PPG----------------------------------------
-----------------------------E-AY-RL-SRRR----GDQWIARNRP-LLDL
LTA---------------------------------------------------------
-----------------------DVD-VLRWD-TALSD------PAYPHALDEVRTAYE-
TNSDYAAAIDSTIDRFVSRRGN----D-------------------IP--DEE-RIRNGC
RTYLLEEVPIIQPLWAE-----------------------QG------YDFVVYPQQIST
AMQATRDLFVA----EG-------------------------------AAWLP--LRFKK
RKSAR--------------------------------------
>WP_069160449.1/1-239
------------------------------------------------------------
-------------------------------------------MTTTTLLSASHKAAYDL
--------------RSDGI----TTEGRSTVLLVSVG--AE-Y--------HEGEKLAA-
-TIDLIN----RS---------------------------------------NFG-RCAI
AVADTLQ-RHNLSG---GSD----------------------------------------
-----------------------------IDRH-AR-ARIA----GDEWLARNIG-YLDQ
IDC---------------------------------------------------------
-----------------------PTN-VLRWD-FALSH------PRYGDLYDAVEQAYE-
TDEPYRHAIDSTIDRFIERRVS----R-------------------EPDVDQE-AVRASC
RAYLLEECPIIMPLWAH-----------------------EG------FDYVIYPQRISA
AMGRTRELFVEPEHPER-------------------------------VAWLP--LRFKK
RKSASNTTTGVE-------------------------------
>gi|741860843|gb|KIA61775.1|/1-
------------------------------------------------------------
-------------------------------------------MTTTTLLSASHKAAYDL
--------------RSDGI----TTDGRSTVLLVSVG--AD-Y--------HEGEKLAA-
-TIDLIN----RS---------------------------------------NFG-RVSI
AVADTLQ-RHNLSG---GTD----------------------------------------
-----------------------------IDRH-AR-ARIA----GDEWIARNSA-LLDR
IDC---------------------------------------------------------
-----------------------PTN-VLRWD-FALSH------PRYGDLYDAVEHAYE-
TDAPYRHAVDSTIDRFIERRLS----R-------------------EPDVDQE-SVRKAC
RAYLLEECPIIMPLWAH-----------------------EG------FDFVIYPQRISA
AMGRTRELFVVPEHPDR-------------------------------VAWLP--LRFKK
RKSALHGAAGEEQ------------------------------
>gi|504798794|ref|WP_014985896.
------------------------------------------------------------
-------------------------------------------MTTTTLLSASHKAAYDL
--------------RSDGI----TTDGRSTVLLVSVG--AD-Y--------HEGEKLAA-
-TIDLIN----RS---------------------------------------NFG-RVSI
AVADTLQ-RHNLSG---GTD----------------------------------------
-----------------------------IDRH-AR-ARIA----GDEWIARNST-LLDR
IDC---------------------------------------------------------
-----------------------PTN-VLRWD-FALSH------PRYGDLYDAVEHAYE-
TDEPYRHAIDSTIDRFIERRLS----R-------------------EPDVDQE-SVRKAC
RAYLLEECPIIMPLWAH-----------------------EG------FDFVIYPQRISA
AMGRTRELFVVPEHPDR-------------------------------VAWLP--LRFKK
RKSALHGAREEQ-------------------------------
>gi|750459471|ref|WP_040741344.
------------------------------------------------------------
-----------------------------------------MTTTTTTLLSASHKAAYDL
--------------RSDGI----TTEGRSTVLLVSVG--AD-Y--------HEGEKLAA-
-TIDLIN----RS---------------------------------------NFG-RCAI
AVADTLQ-RHNLSG---GTD----------------------------------------
-----------------------------VDRH-AR-ARIA----GDQWIARNIG-YLDQ
IDC---------------------------------------------------------
-----------------------PTN-ILRWD-FALSH------PRYGDLYDAIEHAYE-
TDEPYRHAIDSTIDRFIERRLS----R-------------------EPDVDQE-AVRKSC
RAYLLEECPIIMPLWAH-----------------------EG------FDYVIYPQRISA
AMGRTRELFVEPEHPDR-------------------------------VAWLP--LRFKK
RKSALHSGAGDEQ------------------------------
>OGT35895.1/1-240
------------------------------------------------------------
---------------------------------------------MENN-NNNFEIKFDG
--------------NKKTI----HTENKKCVLLISVG--QK-Y--------HESARLSA-
-TIDLIN----KS---------------------------------------NFS-SCTI
SVADTLQ-RHNIQD---KSP----------------------------------------
-----------------------------EKAY-IT-SLQL----GDEWLARNEK-HINK
LKS---------------------------------------------------------
-----------------------AVT-ILRWD-ETLND------TDYPLFKKKIENEYV-
GNKFYRDAVDSTINTFLDRLKK----R-------------------SLHIDLE-MVFANC
LKYLLEECPIIMPLWAS-----------------------QG------YDYIIYPKVMTT
AMAATYELFVKPSYQDK-------------------------------ANWLA--LNFKK
INAPSIHFKNHG--DI--------YL-----------------
>WP_049584064.1/1-242
------------------------------------------------------------
---------------------------------------------MASY-TFFSKAAFNF
--------------DKEKT----ALSGSKVILLISVG--QK-Y--------HEGDKLAA-
-TIDLIN----KS---------------------------------------GFY-SCTI
AVADTLQ-RHNYFG---MSY----------------------------------------
-----------------------------EAAY-RF-TYEL----GTSWIARNSE-VLAA
LSI---------------------------------------------------------
-----------------------PNN-ILRWD-EALND------ISYLAFREDIEGLYA-
NDPAYKEAINETIGIFIDRMIK----R-------------------NPSIDTA-QAFIRC
LNYLMEECPIIMPIWAA-----------------------KG------YDFVIYPQPMTT
AMNATRERFVIEKYPGK-------------------------------ERWLS--LRFKK
RSIPNFLNNAFLQEDA--------IH-----------------
>WP_065392303.1/1-242
------------------------------------------------------------
---------------------------------------------MASY-TFFSKAAFNF
--------------DKEKT----ALSGSKVILLISVG--QK-Y--------HEGDKLAA-
-TIDLIN----KS---------------------------------------GFS-SCTI
AVADTLQ-RHNYLG---MSY----------------------------------------
-----------------------------EAAY-CF-TYEL----GTSWIARNSE-VLAA
LSI---------------------------------------------------------
-----------------------PNN-ILRWD-EALND------ISYLAFREDIEGLYV-
NDPAYKEAINETIGIFIDRMVK----R-------------------DPSIDTV-QAFIRC
LNYLMEECPIIMPIWAA-----------------------KG------YDFVIYPQPMTA
AMDATRERFVVEKYPGK-------------------------------ERWLS--LRFKK
RSIPNFLNNAFLQEDA--------IH-----------------
>gi|604178042|gb|EYU14754.1|/1-
------------------------------------------------------------
---------------------------------------------MASY-TFFSKAAFNF
--------------DKEKT----ALLGSKVILLISVG--QK-Y--------HEGDKLAA-
-TIDLIN----RS---------------------------------------GFS-SCTI
AVADTLQ-RHNYLG---MSC----------------------------------------
-----------------------------EAAY-RF-TYEL----GTSWIARNSE-VLAA
LSI---------------------------------------------------------
-----------------------PNN-ILRWD-EALND------ISYLAFREDIEELYA-
NDLAYKEAINETIGIFIDRMVK----R-------------------EPSIDTA-QAFISC
LNYLMEECPIIMPIWAA-----------------------KG------YDFVIYPQPMTA
AMNATRERFVVEKYPGK-------------------------------ERWLS--LRFKK
RSMPNFLNNTFLQEDA--------IH-----------------
>gi|945006585|gb|KQQ62626.1|/1-
------------------------------------------------------------
-------------------------------------------------MSATYKAAFET
---------------DLQQ----DYRGKHALLLISVG--QD-Y--------HEGGKFQA-
-TIDLIN----RQ---------------------------------------GFA-FTTI
AVADILQ-RHNLSN---YSY----------------------------------------
-----------------------------EEVY-RV-SSES----GDQWLARNQA-AINS
LAS---------------------------------------------------------
-----------------------VTR-ILRWE-QCLLD------SDYRPWLDRVQFEYE-
NNRDYRDEVNGTIGLFLERLHK----R-------------------NPEADLE-EARTRC
LNYLIEECPIIMPLWAS-----------------------QG------IDFVVYPQPMTR
AMAATRRHFVEPHYPHQ-------------------------------AQWLS--LKFKK
RAATVEPPLHGNAHPV--------WA-----------------
>gi|495647732|ref|WP_008372311.
------------------------------------------------------------
-------------------------------------------------MSATYKAAFET
---------------DLSH----DYRGKHALLLISVG--QD-Y--------HEGGKFDA-
-TIDLVN----RQ---------------------------------------GFA-SCTI
AVADILQ-RHNLSN---YSY----------------------------------------
-----------------------------EEVY-KV-SAAS----GEQWLARNQG-AINR
LAT---------------------------------------------------------
-----------------------VTR-ILRWE-ACLLD------PGYRPLLDRVQFEYE-
NNRDYRAEVNGTIGLFLDRLHK----R-------------------DPDADLE-EARFRC
LNYLIEECPIIMPLWAS-----------------------QG------IDFVVYPQPMTR
AMAATRQLFVEPHHPAQ-------------------------------GHWLS--LKFKK
RAAVVDQPVPALGRPI--------WA-----------------
>gi|520807445|ref|WP_020297453.
------------------------------------------------------------
---------------------------------------------MSNVQEINLKAYFNK
--------------GGEEH----EFEGKRVVLAVSVG--QE-Y--------HEDQKLRS-
-TIHLIN----QS---------------------------------------GFS-HVKV
VVADTLQ-RHNKHG---KSP----------------------------------------
-----------------------------GEAL-SA-SIRD----GDAWLARNQS-ILDG
LRV---------------------------------------------------------
-----------------------PYQ-ITRWN-QELAS------DHYAELRQQLNLVYH-
ERHELREAIESTIAVFTDRLRL----R-------------------DEHADIE-RAAAQC
REYILEEIPIILPLWAA-----------------------EG------YDYVLYPQQMTA
AMATSRDLLIEPHSPDR-------------------------------VRWLP--LKFKK
RGIPIPFTLPGVIHPN--------WS-----------------
>gi|928203714|gb|KPA88472.1|/1-
------------------------------------------------------------
---------------------------------------------MSTVQEINLKAYFNK
--------------GGEEH----EFDGKRVVLAVSVG--QE-Y--------HEDQKLRS-
-TIHLIN----QS---------------------------------------GFS-HVKV
VVADTLQ-RHNKHG---KSP----------------------------------------
-----------------------------GEAL-SA-SIRD----GDAWLARNQG-ILDG
LRV---------------------------------------------------------
-----------------------PYH-VTRWN-QELAS------DRYAELRQQLDEVYR-
TREELRAAIDETIGVFTERLRL----R-------------------DEHADLE-KAAAQC
REYILEEIPIILPLWAD-----------------------EG------YHYVLYPQQMTA
AMATSRDLLIAPHSPDR-------------------------------VRWLP--LKFKK
RGIPIPFTLPGIVHPN--------WS-----------------
>gi|515693991|ref|WP_017126591.
------------------------------------------------------------
---------------------------------------------MSTVQEINLKAYFNK
--------------GGEDH----EFDGKRVVLAVSVG--QE-Y--------HEDQKLRS-
-TIHLIN----QS---------------------------------------GFS-HVKV
VVADTLQ-RHNKHG---KSP----------------------------------------
-----------------------------GEAL-SA-SIRD----GDAWLARNQG-ILDG
LRV---------------------------------------------------------
-----------------------PYH-VTRWN-QELAS------DRYAELRQQLNEVYQ-
SREELRLAIEETIAVFTDRLRL----R-------------------DEHADIE-KAAAQC
REYILEEIPIILPLWAD-----------------------EG------YHYVLYPQQMTA
AMATSRDLLIAPHSPDR-------------------------------VRWLP--LKFKK
RGIPIPFTLPGIVHPN--------WS-----------------
>gi|550707950|ref|WP_022642814.
------------------------------------------------------------
---------------------------------------------MSKVQEVNLKAYFNK
--------------GGEEH----QFEGKRVVLAVSVG--QE-Y--------HEDQKLRS-
-TIHLIN----QS---------------------------------------GFS-HVKV
VVADTLQ-RHNKHG---QSP----------------------------------------
-----------------------------GEAL-SA-AIRD----GDAWLARNQV-ILDG
LRV---------------------------------------------------------
-----------------------PYH-ITRWN-QELAS------DRYAELRQQLNLVYQ-
QQVELREAIDSTIGVFIERLRL----R-------------------DEHADLE-RAAAQC
REYILEEIPIILPLWAD-----------------------EG------YHYVLYPQQMTT
AMATSRDLLIEPHSPDR-------------------------------VRWLP--LKFKK
RGIPIPFTLPGAIHPN--------WT-----------------
>gi|771841317|dbj|BAQ73104.1|/1
------------------------------------------------------------
---------------------------------------------MSKVQEINLKAYFNK
--------------GGEEH----EFDGKRVVLAVSVG--QE-Y--------HEDQKLRS-
-TIHLIN----QS---------------------------------------GFS-HVKV
VVADTLQ-RHNKHG---KSP----------------------------------------
-----------------------------GEAL-SA-SIRD----GDAWLARNQS-ILDG
LRV---------------------------------------------------------
-----------------------PYH-ITRWN-QELAS------DRYAELRQQLDQIYQ-
QREELRQAIDSTINVFTERLRL----R-------------------DEQADIE-RAAAQC
REYILEEIPIILPLWAD-----------------------EG------YHYVLYPQQMTS
AMATSRELLIEPHSPDR-------------------------------VRWLP--LKFKK
RGIPIPFTLPGAIHPN--------WT-----------------
>gi|499372153|ref|WP_011059731.
------------------------------------------------------------
---------------------------------------------MSKVQEINLKAYFNK
--------------GGEEH----EFDGKRVVLAVSVG--QE-Y--------HEDQKLRS-
-TIHLIN----QS---------------------------------------GFS-HVKV
VVADTLQ-RHNKHG---KSP----------------------------------------
-----------------------------GEAL-SA-AIRD----GDAWLARNQS-ILDG
LRV---------------------------------------------------------
-----------------------PYH-ITRWN-QELAS------DRYAELRQQLNQVYQ-
QREELRDAIDSTIGVFTERLRL----R-------------------DEHADIE-RAAAQC
REYILEEIPIILPLWAD-----------------------EG------YHYVLYPQQMTT
AMATSRELLIEPHSPDR-------------------------------VRWLP--LKFKK
RGIPIPFTLPGAIHPN--------WT-----------------
>gi|914745172|ref|WP_050705754.
------------------------------------------------------------
---------------------------------------------MSNVEAINLKAYFNK
--------------GGEEL----DFTGKRCVLAVSVG--QE-Y--------HEEHKLSS-
-TVHLIN----KS---------------------------------------GFS-QVKV
VVADTLQ-RHNKHG---KSP----------------------------------------
-----------------------------GEAL-SA-SIRD----GDAWLARNRK-YLAG
LEA---------------------------------------------------------
-----------------------PVR-ISRWN-QELAS------DRYAELRQQVNQLYR-
DSEDLRGAIEATIGVFIERLRL----R-------------------DPEADLE-RAAAQC
REYILEEVPIILPQWAE-----------------------EG------YDYVIYPQQMTD
AMATARRLLVEPHAPER-------------------------------VHWLP--LKFKK
RGIPIPFTLPGAVHPA--------WA-----------------
>gi|820684680|emb|CRI57177.1|/1
------------------------------------------------------------
---------------------------------------------MSNVEAINLKAYFNK
--------------GGEEL----DFTGKRCVLAVSVG--QE-Y--------HEEQKLSS-
-TVHLIN----KS---------------------------------------GFS-QVKV
VVADTLQ-RHNKHG---KSP----------------------------------------
-----------------------------GEAL-SA-SIRD----GDAWLARNRK-YLAG
LEA---------------------------------------------------------
-----------------------PVS-ISRWN-QELAS------DRYAELRQQVNQLYR-
ESEDLRGAIEATIGVFIERLRL----R-------------------DPEADLE-RAAAQC
REYILEEVPIILPQWAE-----------------------QG------FDYVIYPQQMTD
AMATARRLLVEPHAPDR-------------------------------VHWLP--LKFKK
RGIPIPFTLPGVVHPA--------WA-----------------
>gi|764516924|ref|WP_044402841.
------------------------------------------------------------
---------------------------------------------MSDVEAINLKAYFNK
--------------GGEEL----DFTGKRCVLAVSVG--QE-Y--------HEGQKLSS-
-TVHLIN----KS---------------------------------------GFS-RVKV
VVADTLQ-RHNKHG---KSP----------------------------------------
-----------------------------GEAL-SA-SIRD----GDAWLARNRR-YLSG
LEA---------------------------------------------------------
-----------------------PVT-VSRWN-QELAS------DRYAELRQQVDQLYR-
ESEDLRGAIEATIGVFIERLRL----R-------------------DPDADVE-RAAAQC
REYILEEVPIILPLWAE-----------------------EG------YDYVIYPQQMTD
AMATARRLLIEPHAPDR-------------------------------VHWLP--LKFKK
RGIPIPFTLPGAVHPA--------WA-----------------
>gi|544804765|ref|WP_021221898.
------------------------------------------------------------
---------------------------------------------MSDVEAINLKAYFNK
--------------GGEEL----DFTGKHCVLAVSVG--QE-Y--------HEEQKLSS-
-TVHLIN----KS---------------------------------------GFS-RVKV
VVADTLQ-RHNKHG---KSP----------------------------------------
-----------------------------GEAL-SA-SIRD----GDAWLARNRK-YLAG
LEA---------------------------------------------------------
-----------------------PVT-ISRWN-QELAS------DRYAELRQQVNQLYR-
ESEDLRGAIEATIGVFIERLRL----R-------------------DPDADTE-RAAAQC
REYILEEVPIILPLWAE-----------------------EG------YDYVIYPQQMTN
AMATARRLLIEPHAPDR-------------------------------VHWLP--LKFKK
RGIPIPFTLPGVVHPA--------WA-----------------
>WP_067826548.1/1-230
------------------------------------------------------------
-----------------------------------------------MTAVIRSKASFGK
--------------VGQEH----DFTGTRAVLLVSVG--QR-Y--------HEGDKLQA-
-TIDLVN----RS---------------------------------------GIE-HLTV
AVADALQ-RHNYTD---LPE----------------------------------------
-----------------------------DVAY-AY-ALRA----GDEWLERNSE-ILGG
LLV---------------------------------------------------------
-----------------------PSD-VLRWH-TTLTD------ERYKALRERVENEYA-
GNPGYRAAVDATIGRFTDRLRQ----R-------------------DPDADVE-AAFHRS
WVYLMEECPVIMPLWAQ-----------------------DG------HDFVIYPQPMTD
AMAKTREIFVEPSHPDK-------------------------------ARWLS--LRFKK
RALEPVA------------------------------------
>WP_067479825.1/1-232
------------------------------------------------------------
-----------------------------------------------MTITGRSKASFGK
--------------VAQEL----DFTGTKAILLVSVG--QR-Y--------HEEDKLSA-
-TVDLVN----RS---------------------------------------GIE-HLTI
AVADALQ-RHNHQD---LPP----------------------------------------
-----------------------------DAAY-AH-ALRS----GDEWLARNGE-TLDR
LLV---------------------------------------------------------
-----------------------GRD-VLRWH-TALTD------DRYVGLRERVEAEYR-
SNPDYHAAVEATIGRFLERLKS----R-------------------DEHADLA-AAHAKC
LTYLMEECPIIQPLWAA-----------------------DG------YDFVIYPQPMTD
AMAKTREIFVEPHHPGK-------------------------------GVWLS--LRFKK
RALEAAGAA----------------------------------
>gi|953807273|ref|WP_058041310.
------------------------------------------------------------
---------------MNGLSGQSRTGL----------------VQHSYVLDGRSKASFGE
--------------RGKSL----SLAGKRAVLLVSVG--QR-Y--------HEGDKLRA-
-TVELIR----RG---------------------------------------GFQ-QLTI
AVADTLQ-RTNYLG---LSR----------------------------------------
-----------------------------QDAY-DR-ALRA----GDEWLQRNEK-TLAR
ISA---------------------------------------------------------
-----------------------ISD-VLRWD-EALRD------PVYPQFRKHVEDAYE-
HDPRYRQALLRTVGKFLDRLTA----R-------------------DPEADVA-AASRNC
LSYLIEECPVIMPTWAH-----------------------RG------YDYVIYPQPMTV
AMAETRRLFVEDAYPGK-------------------------------AEWLP--LKFKK
RAATAQDII----------------------------------
>gi|664220855|ref|WP_030753840.
------------------------------------------------------------
-------------------------------------------MTEY-TVDGRTKASFGQ
--------------AGKEA----DLAGRRTILLISVG--QR-Y--------HEGDKLRA-
-TVELLN----RS---------------------------------------GFR-HVTI
AVADTLQ-RTNYLE---LEP----------------------------------------
-----------------------------GAAH-RR-ALRE----GDEWLERNGK-ILGR
LSV---------------------------------------------------------
-----------------------PND-VLRWD-EALQD------PDYPGFLQQVEKAYR-
DEPRYRAAVDATIHRFIDRMVA----R-------------------DPGVDTG-QAFKAC
LAYLIEECPIIQPMWAY-----------------------QG------YDHVVYPQPMTN
AMAETHRLFVARQYPGK-------------------------------GGWLS--LKFKK
RAAASPAAA----------------------------------
>WP_078654314.1/1-245
------------------------------------------------------------
-------------------------------------------MTTTYVVDGRTKANFGE
--------------AAKRL----TLAGTRAVLLVSVG--QR-Y--------HEGDKLRA-
-TVELVN----RS---------------------------------------AFG-ELTI
AVADTLQ-RSNFHG---VPP----------------------------------------
-----------------------------EEAY-IR-ALRA----GDDWLARNEN-ILGQ
LTV---------------------------------------------------------
-----------------------PTE-VLRWD-EALKD------PDYPGFRRRIEEAYA-
EEPEYGQAVDATIGKFIERFTA----R-------------------DPDVDTA-EAFRGC
LAYLVEECPIIMPMWAH-----------------------QG------YDYVIYPQPMTA
AMAATQARFVTGEFPGK-------------------------------GGWLS--LRYKK
RSATIPQQVRRTVPPT--------PP-----------------
>gi|664069490|ref|WP_030608090.
------------------------------------------------------------
-------------------------------------------MDTYSTEDGRTKANFGQ
--------------AAKQL----TLTGKRAVLLVSVG--QR-Y--------HEGDKLRA-
-TVELVN----RS---------------------------------------GFA-HLTI
AVADTLQ-RTNYLD---ISV----------------------------------------
-----------------------------EEAY-FK-ALQE----GDEWLERNEK-ILGR
LTV---------------------------------------------------------
-----------------------PHD-VLRWG-QALHD------PEYFTFRKRIEYAYE-
NDEGYRQAVQATIARFIERLTS----R-------------------DPDADVE-LAFEKC
LSYLIEECPIIMPLWAH-----------------------RG------YDYVIYPQPMTA
AMAETQRLFVTDDYPGK-------------------------------GGWLS--LRFKK
RANVPEPAA----------------------------------
>OKI06048.1/1-235
------------------------------------------------------------
-------------------------------------------MSEY-IIDGRTKANFEE
--------------AAKKL----RLADTKAILLVSVG--QR-Y--------HEGDKLRA-
-TVELLN----RS---------------------------------------EFK-QVTI
AVADTLQ-RSNLHG---LSP----------------------------------------
-----------------------------EEAY-TR-SLRE----GGDWLERNAK-MLGR
LSV---------------------------------------------------------
-----------------------PNE-VLRWD-EALTD------PDYAGFRQRIEHAYE-
NNPLYRQAVNATIGKFINRFTP----R-------------------NPEADTE-KAFRGC
LEYLIEECPIIMPMWAH-----------------------QG------YDYVIYPQMMTA
AMAETQRLFVAEEYPGK-------------------------------GGWLS--LRFKK
RAAAAEQAA----------------------------------
>WP_086567003.1/1-235
------------------------------------------------------------
-------------------------------------------MNDY-IIDGRTKANFGQ
--------------EAKKL----TLAGTRAILLVSVG--QR-Y--------HEGDKLRA-
-TVELVN----RS---------------------------------------GFK-QLTI
AVADTLQ-RTNYLH---LSP----------------------------------------
-----------------------------EEAY-ER-ALRE----GDEWLERNEK-VLGQ
LSV---------------------------------------------------------
-----------------------SNE-VLRWD-ETLQD------PEYGAFRERVERAYA-
EDPGYRAAVDATIGKFIDRLTA----R-------------------DPEADTE-LAFRNC
LSYLIEECPIIMPMWAH-----------------------QG------YDYVIYPQPMTT
AMAETQRQFVTGEYPGK-------------------------------GGWLS--LRFKK
RAAVPEAAA----------------------------------
>gi|926401465|ref|WP_053729577.
------------------------------------------------------------
-------------------------------------------MDNY-VIDGRTKANFGE
--------------AAKSL----TLAGTRAVLLVSVG--QR-Y--------HEGDKLRA-
-TVELVN----RS---------------------------------------GFR-ELTI
AVADTLQ-RSNYLE---VSP----------------------------------------
-----------------------------ADAY-AR-ALDQ----GDEWIERNEK-ILGE
LTV---------------------------------------------------------
-----------------------PNQ-VLRWD-EALND------PSYGEFRQRIEDAYA-
HDPQYKSAVDATIAKFIDRLTS----R-------------------DPGAETE-QAFKGC
LEYLVEECPIIMPMWAH-----------------------QG------YDYIIYPQPMTA
AMAETQRIFVTDEYPGK-------------------------------GGWLS--LRFKK
RAATSEQSAA---------------------------------
>gi|764467404|ref|WP_044378072.
------------------------------------------------------------
-------------------------------------------MNSY-LVDGRTKANFGE
--------------AAKKL----TLAGTRAILLVSVG--QR-Y--------HEGDKLRA-
-TVELVN----RS---------------------------------------EFK-QLTI
AVADTLQ-RSNYID---ASP----------------------------------------
-----------------------------EQAY-AR-SLRE----GDEWLERNDK-ILGQ
LSV---------------------------------------------------------
-----------------------PNE-VLRWD-EALKD------PDYPQFRQRIERAYA-
EIAEYRQAVDSTIKKFIDRLTA----R-------------------DPEADTE-KAFKGC
LEYLIEECPIIMPMWAH-----------------------QG------YDHVIYPQPMTA
AMAESQRLFVTTEYPGK-------------------------------GGWLS--LRFKK
RAAAADQLA----------------------------------
>WP_016572541.1/1-235
------------------------------------------------------------
-------------------------------------------MNSY-LVDGRTKANFGE
--------------AAKKL----TLAGTRAILLVSVG--QR-Y--------HEGDKLRA-
-TVELVN----RS---------------------------------------EFK-QLTI
AVADTLQ-RSNYID---ASP----------------------------------------
-----------------------------EQAY-AR-SLRE----GDEWLERNDK-ILGQ
LSV---------------------------------------------------------
-----------------------PNE-VLRWD-EALKD------PDYPQFRQRIERAYA-
EIAEYRQAVDSTIKKFIDRLTA----R-------------------TPEADTE-KAFKGC
LEYLIEECPIIMPMWAH-----------------------QG------YDHVIYPQPMTA
AMAESQRLFVTTEYPGK-------------------------------GGWLS--LRFKK
RAAAADQLA----------------------------------
>WP_080055323.1/1-287
----------------------------------MHSIHRS----SPATDAFSNPGLTFL
NQELLTYTHDGPE--------------GI-------EG--RLR--I--LP----------
--V-SHTRA-LQ--IGLDL----LPQQPLVLLGISLG--NT-F-------FT-RKRIEI-
-AICGMA----QL----------------------------------------FG-EVTI
VIPDSVT-AHTYR-ALGYD-E---------------------------------------
-----------------------------ARSK-AK-ARTA----GQKIKNRCLR-AIER
-A----------------------------------------------------------
---RK------------VNPSA-TIR-ILDWEQDISTL------SGYWEAYTHACQIFD-
RNPHFQQAVLNKGYSVLAKRVPEAS-------------------------ITR-AAVREC
IEYLFKEFAYLMVCRTA-----------------------LG-----RDLVIPYHQDSAL
GQRFCDGEYQE-PLPG--------------------------------IGYLI--FEIDL
N------------------EESNRSTSEAT-EPMLISAC----
>gi|927899063|ref|WP_053851324.
---------------------------------------------MHDWAMPTA------
-----------SAPP--------------------TAA------RR--GN----------
--GFLAMRF-SE--RCAGL----VDDGHRMFLGVSPG--NG-Y-------VS-ENQLVA-
-LLPRAA----AH----------------------------------------LT-RVDV
AHPGTGT-VACTCPGRGYE-P---------------------------------------
-----------------------------RHAR-AY----------RDVRRTANR-ISRA
VT----------------------------------------------------------
---TA------------RTDPA-RPG-GAKFS-DFYDN------PAHPAAFARVSRAHQ-
GQRAFHATCTRRVTGALRPLMPADRT------------------------PTA-DQLTDG
GEHLDRELPF-------------------------------------PGHPAVRHRGAPP
RAMTPG--------------------------------------------------RT-R
R------------------NRSGKLGGRQNIRNPVWS------
>WP_078980815.1/1-231
------------------------------------------------------------
------------------------------------------------------------
-----MEGL-DL--HSHRL----SDRHGTVVLGLSPY--NS-F-------YS-TQTVTA-
-LCRDAA----AS----------------------------------------FD-DVHV
LLPGAPE-TALRQICAGKP-P---------------------------------------
-----------------------------RRAV-LR-SKRV----IHNMRNVARR-TLAE
CG----------------------------------------------------------
---VS------------DTDS----R-VHVMT-RFAGH------PRYREIRGRVEAAYR-
TCAPMRNAVHTMTRAALTGF--VDAE------------------------PTP-AQMEAN
ARYIFAEAPLLLDAPAV-----------------------LG----CDRALFVYHRRVPL
YDVVAGGRVPGLDVGP--------------------------------GHVLS--VLTDE
RDHPTPETRQDR-------------------------------
>WP_079124834.1/1-229
------------------------------------------------------------
------------------------------------------------------------
-----MEGL-DL--HSPRL----SERYGTVVLGLSPF--NS-F-------YS-TETVTA-
-LCRSAA----VS----------------------------------------FS-DVHV
VLPGAPE-SALRDISAGKA-P---------------------------------------
-----------------------------RRAV-LR-SKRV----IHNMRNVARR-ALAD
CG----------------------------------------------------------
---VP------------DTDS----R-VHVLT-RFASQ------PRYREIRARVETAYR-
TQAPMREAVHAMTRTALATS--VDSE------------------------PTP-AQIEDN
TRYIFAESPLLLDSTGV-----------------------LA----RPRALFVYHRGVPV
YDVVAAGRVPGLTVGA--------------------------------GHVLS--VLTDE
RNDRGDDHSR---------------------------------
>WP_073785877.1/1-229
------------------------------------------------------------
------------------------------------------------------------
-----MEGL-DL--HDPRL----AERYGTVVLGLSPF--NS-F-------YS-TETVTA-
-LCRSAS----VS----------------------------------------FD-DVHV
VLPGAPE-SALRHISAGKA-P---------------------------------------
-----------------------------RRAV-QR-SKRV----IHNMRNVARR-TLAD
CG----------------------------------------------------------
---VP------------DTDS----R-VHVLT-RFAAH------PRYREVRTRIETAYR-
TQTPMREAVCAMTRTALEAS--IDSE------------------------PTP-AQIEDN
TRYIFAESPLLLDSTGV-----------------------LA----RPRALFVYHRRVPV
YDVVADGQVPGLTIGS--------------------------------GHVLS--VLTDE
RNDRDDHDSR---------------------------------
>SCK62363.1/1-229
------------------------------------------------------------
------------------------------------------------------------
-----MEGL-DL--HDPRL----AERYGTLVLGLSPF--NS-F-------YS-TETVTA-
-LCRSAS----VS----------------------------------------FD-DVHV
VLPGAPE-SALRHISAGKA-P---------------------------------------
-----------------------------RRAV-QR-SKRV----IHNMRNVARR-TLAE
CG----------------------------------------------------------
---VP------------DTDS----R-VHVLT-RFAAH------PRYREVRTRIETAYR-
TQTPMREAVCAMTRTALAAS--IDSE------------------------PTP-TQIEDN
TRYIFAESPLLLDSTGV-----------------------LA----RPRALFVYHRRVPV
YDVVADGQVPGLAIGS--------------------------------GHVLS--VLTDE
RNDRDDHDSR---------------------------------
>WP_079198914.1/1-258
------------------------------MNRLR----TA----SPSINDT--------
---------D-----------------GT--------T--EQDPSG--PS----------
--GFRVEGL-DL--HSREL----AERYGTMVLGLSPF--NS-F-------YS-TQTVTA-
-LCQSAA----TS----------------------------------------FS-DVHV
VLPGAPE-SALRYITAGKE-P---------------------------------------
-----------------------------RHAV-QR-SKRV----IHNMRNVARR-TLAD
CG----------------------------------------------------------
---VS------------DTDA----R-VHVMT-RFASH------PRYQKSRARIESAYR-
TQAPMREAVHAMTRTALATS--SDSD------------------------PTP-AQIELN
TRYIFAEAPLLLDAAGM-----------------------LA----RPSTLFVYHRRVPL
YDVVAAGQVPGLTVGA--------------------------------GHALS--VLTDE
RNDRGNDDPR---------------------------------
>WP_079191956.1/1-258
------------------------------MIRPR----TA----SPSINDT--------
---------D-----------------GT--------T--QQDPSG--LS----------
--GFRVEGL-DL--HSRDL----AERYGTMVLGLSPF--NS-F-------YS-TQTVTA-
-LCQSAA----TS----------------------------------------FS-DVHV
VLPGAPE-SALRYITSGKE-P---------------------------------------
-----------------------------RHAV-QR-SKRV----IHNMRNVARR-TLAD
CG----------------------------------------------------------
---VS------------DTDA----R-VHVMT-RFASH------PRYQKSRARIERAYR-
TQAPMREAVHAMTRTALATS--SESE------------------------PTP-AQIELN
TRYIFAEAPLLLDAAGM-----------------------LA----RPSTLFVYHRRVPL
YDVVAAGQVPGLTVGA--------------------------------GHALS--VLTDE
RNDRGNDDPR---------------------------------
>SBV06172.1/1-261
------------------------------MSRVS----TV----SPPLTGA--------
---------DGPP--------------GG--------A--AHDAPS--PS----------
--GFRVEGL-DL--HSPGL----AEQYGTLVLGLSPF--NS-F-------YS-TQTVAD-
-LCQSAA----RS----------------------------------------FS-DVHV
VLPGAPE-SALRYISAGKA-P---------------------------------------
-----------------------------RHAV-QR-SKRV----IHNMRNVARR-TLAD
CG----------------------------------------------------------
---VP------------DTDA----R-VHVMT-RFASH------PGYQKSRARIERAYR-
TEPPMREAVHAMTRTALATS--LDSE------------------------PTP-AQIERN
TRYIFAEAPLLLDAAGM-----------------------LA----RPSTLFVYHRRVPI
YDVVASGQVPGLTVGA--------------------------------GHTLS--VLTDE
RNDHGSNDSR---------------------------------
>SCE60717.1/1-261
------------------------------MNRVH----AV----SPPIIGA--------
---------DGLP--------------GA--------A--VQGLSG--LS----------
--GFRVEGL-DL--HNPRL----AERYGTLVLGLSPF--NS-F-------YS-TQTVAD-
-LCQSAA----NT----------------------------------------FS-DVHV
VLPGAPE-SALRYISAGRA-P---------------------------------------
-----------------------------RHAV-QR-SKRV----IHNMRNVARR-TLAD
CG----------------------------------------------------------
---VP------------DTDS----R-VHVMT-RFTSH------PRYQKYRARVEGAYR-
TQQPMREAVHAMTRTALATS--LDSE------------------------PTP-AQIESN
TRYIFAEAPLLLDAAGM-----------------------LA----RPSTLFVYHRRVPL
YDVVAAGEVPGLTVGA--------------------------------GHTLS--VLTDE
RNNHGSNDSR---------------------------------
>WP_073959510.1
------------------------------MSRVR----AS----SPPLTNT--------
---------DGPP--------------GD--------A--SQDTPG--AS----------
--GFRVEGL-DL--RNPRL----AERYGTLVLGLSPF--NS-F-------YS-TQTVTD-
-LCQSAA----VS----------------------------------------FS-DVHV
VLPGAPE-SALRYITAGRA-P---------------------------------------
-----------------------------RHAV-QR-SKRV----IHNMRNVARR-TLAD
YG----------------------------------------------------------
---MP------------DTDS----R-VHVMT-RFASQ------PRYQKSRARIESAYR-
TQTPMREAVHAMTRTALATS--LDSE------------------------PTP-AQIENN
TRYIFAEAPLLLDAAGM-----------------------LA----RPSSLFVYHRRVPL
YDVVAAGQVPGLTVGA--------------------------------GHTLS--VLTDE
RNNHGNDDSR---------------------------------
>gi|639149716|ref|WP_024491760.
------------------------------MASRIS---TA----SPPLTGT--------
---------DAPP--------------KS--------A--AQDAAS--PS----------
--GFRVEGL-DL--HNPRL----AERYGTLVLGLSPF--NS-F-------YS-TQTVAD-
-LCKSAA----RS----------------------------------------FS-DVHV
VLPGAPE-SALRYISAGKA-P---------------------------------------
-----------------------------RHAV-QR-SKRV----IHNMRNVARR-TLAD
CG----------------------------------------------------------
---MP------------DTDS----R-VHVMT-RFASH------PRYQKSRARIESAYR-
TQRPMREAVHAMTRTALATS--LDSE------------------------PTP-AQIESN
TRYIFAEAPLLLDAADL-----------------------LA----RPSALFVYHRRVPL
YDVVAAGQVPGLTVGT--------------------------------GHTLS--VLTDE
R------------------NDRGNSPR----------------
>OGI43181.1/1-218
------------------------------------------------------------
------------------------------------------------------------
----------------MTN----FNQKNYYIIGMSPG--NS-Y-------FK-DEEVHY-
-LLKTVV----ER----------------------------------------FG-RVAI
FIADIPA-ISTYV-AFGYP-E---------------------------------------
-----------------------------NRAR-RDKAIPQ----GNALKNRVLK-AMSK
------------------------------------------------------------
----L------------GYSDN-VVR-IFDWEKEIEDN------EAYKAKYSQVSALYN-
DNKEFHEIANSTTRGVLEGSKRDIKD-----------------I--E-------KATGIA
VHYLLSELAFLEFAPAY-----------------------LG----AEKVVYVYHKNWEV
YEDYIAGKYDGVAKPH--------------------------------LDFLL--IENPY
E------------------TYNP--------------------
>OGY85379.1/1-218
------------------------------------------------------------
------------------------------------------------------------
----------------MKA----VDQTTHYVIGMSPG--NS-Y-------FK-DEEIHY-
-LLKTTV----EK----------------------------------------FG-RVAV
LIADIPA-ISTYI-ALGYP-E---------------------------------------
-----------------------------NRAR-RDKALPK----GNALKNRVLK-AMDD
------------------------------------------------------------
----L------------HYSND-VVK-IIQWDKEVENN------PLYKEKYEKILALYN-
SNNTFRSATNATTRAVLEGSQKTIPD-----------------I--E-------KATKIA
AHYLLSEFAFLEFAPLF-----------------------FG----VKKVVYIYHKNWTV
FESYIAGKYDNTPKLH--------------------------------IDFLL--LENPY
E------------------TYNP--------------------
>OGZ44804.1/1-230
------------------------------------------------------------
------------------------------------------------------------
---MIIHSK-SE--TGEKA----LKEQEGALIGLSIR--NS-Y-------FK-DENLHE-
-LISWAK----DN----------------------------------------FK-YVNI
MCPDHPA-IHTLE-SLGYD-K---------------------------------------
-----------------------------KKAQ-EK-ANLA----CNNLENKCRR-IVDK
------------------------------------------------------------
----L------------GIADR--TR-FVRWD-DLEKN------EKYNAMYRAMKVLYE-
KDDTFRNDARDATKQVIEHHGTELP------------------M--E-------DAIDIG
IEFFLKELAFILNAADI-----------------------LG----IPKSAYLYHKEMPV
LEKLLDGKYNFTPPQN--------------------------------NGYII--CETNY
S------------------ISKGAHQKTG--------------
>OGY31047.1/1-226
------------------------------------------------------------
------------------------------------------------------------
---MIIHST-SP--IGEKV----LAEKTAVLLGLSIR--NS-Y-------FK-EENLQE-
-LISWAQ----NS----------------------------------------VA-QVFI
MLPDVPA-ISTLR-SLGYD-E---------------------------------------
-----------------------------NKAK-AT-AMLA----CNNLENKCRR-IMES
------------------------------------------------------------
----L------------GATEN--VR-IIRWK-DLEGN------KAYETMLENLTKLYE-
KETDFRSDVRETTMGVIEGNGTTLA------------------I--Q-------EALDIG
VHFILQELALILNAADI-----------------------FK----VPTCAYVYHREMPV
HVKMLNNKYSFVPPQN--------------------------------TGYII--CETDF
S------------------AKTKNG------------------
>ANB50207.1/1-208
------------------------------------------------------------
------------------------------------------------------------
-----------------MQ----ENIKQHALIGISNN--NS-Y-------YS-IKNMEK-
-IFSYAR----KN----------------------------------------FQ-NFNI
IVMDDVS-IFNLM-ALGYN-E---------------------------------------
-----------------------------NKAL-KK-TKRN----DKCLQNNILK-TLEI
-I----------------------------------------------------------
---GY------------DIDES-KNK-ILRYS-EISKN------TKYMEIYEKILTLYK-
NNEKFCNDCRTLTKNMLSSKLNNINV----------------------------DNTNLA
IKYLLAELPLCLNSSYI-----------------------LD----LDNVIMINKELSDN
WKKI---YYEYGLLSN--------------------------------KQKIL--VKSFE
D------------------------------------------
>gi|497988440|ref|WP_010302596.
------------------------------------------------------------
-----------------------------------------------MIP----------
--QQKIDPQ-DF--EYNHL----VDSNEHALIGISPF--NG-Y-------FS-TQNIEN-
-LIRWAS----NN----------------------------------------FK-DFDI
FTMDSAS-KYNLM-AIGYT-E---------------------------------------
-----------------------------GDAI-KK-TKKQ----DQHLQNKIVR-CLTN
-I----------------------------------------------------------
---GL------------TKEEA-QKK-IVFIS-HLYQN------ERYLELYKEYLNLFK-
NNTSFRSDCLNASKSILSQKIAEVTD----------------------------ESAYLA
VNYLLQEIPIWFNTPYI-----------------------LG----INSSVFVYKDLPLF
WRNV---CYNYGLISP--------------------------------NQKIL--IKQMY
F------------------------------------------
>SFN97526.1/1-218
------------------------------------------------------------
------------------------------------------------------------
-----------------------MEKEKHVVFGISPF--NT-K-------FN-EEYIFN-
-MLDWGF----EN----------------------------------------FS-RVDM
IHPHEEA-KYLLM-GCGNN-E---------------------------------------
-----------------------------VKSK-KK-SRKE----FSR---VRKI-VNKY
LH----------------------------------------------------------
---DK------------RKNLN-YGQ-IMKFA-DFYNS------NHYNRLYESVKNEYE-
SFSDFREICVSQTEKAILNRKKSLEDI----------------S--S---HDD-ECIHVA
TKYILREIPFIVAPAEV-----------------------LSS---NCHVYISYYSNWSI
ADYLYKQGRKIKPSQR--------------------------------TSLI---IKDHS
Y------------------MKVLS-------------------
>WP_080858864.1/1-212
------------------------------------------------------------
------------------------------------------------------------
------------------------MKEQQVLFGISPF--NS-R-------FS-DVYLEN-
-MLDWGF----DN----------------------------------------YD-KVDV
LHPHEEA-RYLLM-GCGDN-E---------------------------------------
-----------------------------NKAK-KK-SRKE----FYR---AERI-IHNY
IS----------------------------------------------------------
---KT------------GCTLS-SGK-ILRFS-DFYGN------IAYQYFLEKVRKDYG-
DNSDFYTLCTEQSEKAIIKRKISTENQ----------------S--M---INK-KEIEIA
TEYILRELPFLIAPSVL-----------------------LAT---DRNVHISYYCTWPV
ADYLYQDNLSLSPHSY--------------------------------TKIV---IKDHV
A------------------------------------------
>WP_086337312.1/1-212
------------------------------------------------------------
------------------------------------------------------------
------------------------MKGKHVLFGISPF--NS-K-------FD-ENYIKN-
-MLEWGF----HN----------------------------------------YE-HVDV
LHPHEEA-KYLLM-GSGDN-E---------------------------------------
-----------------------------VKAC-KK-SRKE----FYR---MERT-INDY
LA----------------------------------------------------------
---MS------------CCNFF-SKK-ILKFS-DFYSD------ELYKKNIEIIREDFK-
KNEDFRALCIAQSYKAIFNRKNAINKA----------------S--E---IRP-QDIIIA
TEYILREIPFILSPSSL-----------------------LSS---LNSVHISYYCSWPI
ADYIYAGKLSITPNSG--------------------------------TKIV---VKDHS
I------------------------------------------
>OCG39261.1/1-212
------------------------------------------------------------
------------------------------------------------------------
------------------------MKGKHVLFGISPF--NS-K-------FN-ENYIKN-
-MLEWGF----DN----------------------------------------YD-HVDV
LHPHEEA-KYLLI-GAGDN-E---------------------------------------
-----------------------------VKAR-KK-SRKE----FYR---IERA-INNY
LS----------------------------------------------------------
---MS------------GHDFF-AKR-ILKFS-DFYAD------ELYKKNVEIIKEDFK-
NNENFHSLCITQSYKAILNRKNAISKT----------------S--E---IKE-QDIIIA
TEYIIREIPFIISPSLL-----------------------SSS---LTSLHISYYCSWPI
ADYVYAGKLSISPSSD--------------------------------TKII---VKDHS
I------------------------------------------
>gi|941465433|ref|WP_055123303.
------------------------------------------------------------
------------------------------------------------------------
-----------------ME----YPNTDHLIIGMSPF--NP-R-------FS-TDWLAN-
-ALRWGS----SR----------------------------------------FR-TVDV
LHPGTAA-ASLLT-ATGTP-A---------------------------------------
-----------------------------GRAL-RK-ARQQ----CNR---DLRT-IAEA
SA----------------------------------------------------------
---RA------------GVTLG-RNT-PVLIS-DYLTD------TGYTRLRERVITEYD-
RNPRFRNVCRDMSAKAAQSRLRAKG---------------------S---SLS-PNIDTA
VTYIFDEIPAYTHSAQL-----------------------FR----YPSAALSYPKPWPV
GDFLQSHPTSLRLDPH--------------------------------SHFF---VLDFS
L------------------ETHHV-------------------
>WP_084767521.1/1-216
------------------------------------------------------------
------------------------------------------------------------
-----------------MG----KSKQEHLIVGVSPF--NP-R-------FT-PEWLSS-
-AFQWGA----ER----------------------------------------FS-AVDV
LHPGEIS-MSLLT-STGTP-L---------------------------------------
-----------------------------GRAK-RK-VRQQ----CNR---DMRN-VEHA
LE----------------------------------------------------------
---LS------------GIKLG-RGN-TVLIS-DYLQK------QSYQCRRRSVIAEFQ-
NNELFQDACRAMSTAACQSRLRVTN---------------------V---NIE-PDIETA
VKYIFDELPAYTHCSDL-----------------------FE----YETAALGYPTEWPI
GKLIESGLTSLGRDPN--------------------------------SSFI---VIDFE
K------------------ELIDD-------------------
>gi|499592777|ref|WP_011273511.
------------------------------------------------------------
------------------------------------------------------------
---------------------MGESKQEHLIVGVSPF--NP-R-------FT-PEWLSS-
-AFQWGA----ER----------------------------------------FN-TVDV
LHPGEIS-MSLLT-STGTP-L---------------------------------------
-----------------------------GRAK-RK-VRQQ----CNR---DMRN-VEHA
LE----------------------------------------------------------
---IS------------GIKLG-RGK-PVLIS-DYLQT------QSYQCRRRSVIAEFQ-
NNQIFQDACRAMSRAACQSRLRVTN---------------------V---NIE-PDIETA
VKYIFDELPAYTHCSDL-----------------------FE----YETAALGYPTEWPI
GKLIESGLTSLERDPN--------------------------------SSFI---VIDFE
K------------------LIDD--------------------
>WP_069818894.1/1-237
------------------------------------------------------------
-----------------------------------MGG--EILDSV--IK----------
--EFEVEFL-TS--NCEAI----YTSGEHITIGISPF--TS-K-------YN-RDYINK-
-VIKWAN----DN----------------------------------------FS-NMTI
LLAGKES-TNILE-CLGTP-E---------------------------------------
-----------------------------VKAK-RK-VRKE----LNR---QKRF-CEEA
-L----------------------------------------------------------
---MS------------VGN-Y-ACE-IYTFS-DFQND------ENYQEVFEQVCNNYL-
NDLDFKNNCLKMSKQALESKAKNMGIS----------------V--EN--ITH-SDLEHA
SQYVLAELPFFLKSNSI-----------------------FN----VRKTILAYHDNWDL
GEQIQNGHFDLSIDQN--------------------------------QGYVI--LNEMG
E------------------------------------------
>WP_037542576.1/1-235
------------------------------------------------------------
-----------------------------------------------MLQ----------
--QFKVDFL-TE--NCKKI----YQRKKHVILGISPF--TS-K-------YN-ETYIRK-
-LIQWAN----TN----------------------------------------FK-DFSI
LLAGEES-KNLLE-CLGYS-T---------------------------------------
-----------------------------TKAN-RK-VRKE----VNR---QIRF-CENE
-L----------------------------------------------------------
---LN------------CNRTI-NDR-IFRFS-DFKQN------TYYVNMYQKIEGLFN-
TDDSFKKCCLNMSLQALQSKKNNLNST----------------I--E---FTN-DMLEYS
AQYVLAELPFFLNANPI-----------------------IN----TYETLMAYHAEWEL
GTNIINNMFDLKMDSH--------------------------------QGYII--LTDRG
D------------------NYVKTI------------------
>gi|504426304|ref|WP_014613406.
------------------------------------------------------------
-----------------------------------------------MLQ----------
--QFKVDFL-TE--NCKKI----YQRKKHVILGISPF--TS-K-------YN-ETYIRK-
-LIQWAN----TN----------------------------------------FK-DFSI
LLAGEES-KNLLE-CLGYS-T---------------------------------------
-----------------------------TKAN-RK-VRKE----VNR---QIRF-CENE
-L----------------------------------------------------------
---LN------------CNRTI-NDR-IFRFS-DFKQN------TYYVNMYQKIEGLFN-
TDDSFKKCCLNMSLQALQSKKNNLNST----------------I--E---FTN-DMLEYS
AQYVLAELPFFLNANPI-----------------------IN----TYETLMAYHAEWEL
GTNIINNMFDLKMDSH--------------------------------QGYIN-------
-------------------------------------------
>WP_064207388.1/1-234
------------------------------------------------------------
------------------------------------------------MQ----------
--NFHVDFL-TK--NCKEI----YQRKKHVLLGISPF--TS-K-------YN-EKYIRK-
-IIQWAN----TN----------------------------------------FD-DFSV
LLAGEES-KNLLE-CLGYS-S---------------------------------------
-----------------------------SKAN-QK-VRKE----IKR---QIRY-CEDE
-I----------------------------------------------------------
---LK------------CNKII-TNR-IYRFS-DFKQN------LSYINIHKNIVNQFY-
SDSNFKNSCLKMSLQALQSKAKNVNTS----------------I--E---ITD-EILEYA
AQYVLAELPFFLNANPI-----------------------IN----TQETLMAYHAPWEL
GTNIINNKFNLKMDEN--------------------------------QGYII--LTDKG
D------------------NYVKNS------------------
>gi|488423127|ref|WP_002492512.
------------------------------------------------------------
------------------------------------------------MH----------
--NFKVDFL-TK--NCKQI----YQRKRHVILGISPF--TS-K-------YN-ELYIRK-
-VIQWAN----LN----------------------------------------FD-DFSI
LLAGEES-KNLLE-CLGYS-T---------------------------------------
-----------------------------SKAN-QK-VRKE----IKR---QIRF-CEDA
-I----------------------------------------------------------
---LK------------CNKTI-TNR-IHRFS-DFRQH------ISYIEMYENIVNQFY-
TDSNFKNSCLKMSFQAIKSKAKNLNTS----------------I--E---MTH-ESLEYA
AQYVLAELPFFLNANPI-----------------------IN----TQETLMAYHAPWEL
GTSIINDKFNLKMNEK--------------------------------QGYII--LTDRG
D------------------NYVKSV------------------
>gi|499596192|ref|WP_011276926.
------------------------------------------------------------
------------------------------------------------MQ----------
--NFKVDFL-TK--NCKQI----YQRKKHVILGISPF--TS-K-------YN-ESYIRK-
-IIQWAN----SN----------------------------------------FD-DFSI
LLAGEES-KNLLE-CLGYS-S---------------------------------------
-----------------------------SKAN-QK-VRKE----IKR---QIRF-CEDE
-I----------------------------------------------------------
---IK------------CNKTI-TNR-IHRFS-DFKNN------IYYIDIYKTIVDQFN-
TDSNFKNSCLKMSLQALQSKGKNVNTS----------------I--E---ITD-ETLEYA
AQYVLAELPFFLNANPI-----------------------IN----TQETLMAYHAPWEL
GTNIINDQFNLKMNEK--------------------------------QGYII--LTEKG
D------------------NYVKSV------------------
>gi|748725846|ref|WP_039983964.
------------------------------------------------------------
------------------------------MEV---T---KFKLVD--NID---------
--SV----F-YK--HGISQ----L-SQRAALLGLSPG--NS-F-------FTEENITNV-
-LLTLC-----EQ----------------------------------------TR-HIYI
LIPDKPH-VYNFLGL-GYT-L---------------------------------------
-----------------------------KEAK-KR-ADRE----CRLINNRMNS-AIDK
VK----------------------------------------------------------
---Q--------------SQFS-NFT-VITWQNHIEEN------EKYTQTYKLLLDEYS-
NNVSFMDMINNNS---YQCLINKAKSRG-------I-----------K--EEC-VDIEEG
VKYYLQELALFNSMDNI-----------------------FGG---WTSFA--YRSEFRV
GLDFLSSKCP-DFRDN--------------------------------------------
------F------GLIMYEECA---------------------
>XP_020616991.1/1-243
------------------------------------------------------------
-------------------------MFGS-------H---SIEYAI--MEV---------
--SQ----V-YL--NGHRF----LQDKRPLMLGISPG--NP-Y-------YYKKETLER-
-LFDFAA---RKN----------------------------------------PD-QVLL
FIPDKIS-EHNYRAV-GSK-----------------------------------------
------------------------------NPE-KS-ARVK----GNRLRNKCNE-AIQG
ST----------------------------------------------------------
---F---------------CHA-NYS-FIRWTEDVESC------HEYDKALVDIKDLYK-
ANDEFRNDIRESTEAALRCLRNGREKGG-------CDKENE--I--TE--GDA-VDLNEG
VLYLLKELSFLVAVPSI-----------------------YKN---CEEFVVVYHRSWPV
LERYFNGCYDGIEKPS--------------------------------------------
------L------GFVVFE------------------------
>gi|1005459933|ref|XP_015767045
------------------------------------------------------------
-------------------------------------------MSH--CKI---------
--SQ----A-IL--NGKKF----LRDRRTMMLGLSPG--NP-Y-------FYNLDVLRQ-
-LFKFAR----QS----------------------------------------SD-KVLI
FIPDKIS-EHNFQAV-GSK-----------------------------------------
------------------------------NPE-RS-ARVK----ANRLRNKCHE-AIGT
NG----------------------------------------------------------
---R---------------DEA-PFR-YIKWMEEVEMC------QKYHEAYKEIQELYQ-
RNEEFQADIKQSTEMALRCLKKGREKAE-------ESHNKE--N--ED--AET-FDLEEG
VKYLLKEVAFLEVVPSI-----------------------YES---CQEFVFVYHRSWPV
LEKYMNGYYDNIPNPS--------------------------------------------
------L------GFVVYQ------------------------
>gi|999967395|gb|KXJ06569.1|/1-
------------------------------------------------------------
-----------------------------------------------MNRS---------
--SL----A-LF--NGKVY----LENRRTMVLGLSPG--NP-H-------YYKDDTLRS-
-LCQLAE----SR----------------------------------------AD-KVLL
FIPDKIL-EHNYKAV-GSK-----------------------------------------
------------------------------NPE-TS-ARVK----SNRLRNKCKE-VMQS
IG----------------------------------------------------------
---C---------------QAE-KFT-FISWTTQVQSN------PYYDKAYQCIRELYL-
KNDQFRVEIQESTRAALTCMTNGRESGQ-------QDSSN----------ETF-IDINEG
VIYILKELAFLDALQHI-----------------------YEN---CQEYVFVYHREWPI
LEKYFDGFYDGISRSS--------------------------------------------
------L------GFLVFSQEGNING-----------------
>gi|999977362|gb|KXJ16536.1|/1-
------------------------------------------------------------
------------------------------------MN---LNLIE--GGA---------
--GL-----VYK--TGQDV----MNTNGVVLFGMSPG--NP-F-------Y-KSRVIED-
-YVRYLG----KE----------------------------------------NR-RIIV
VVPGQPA-EHTYRAM-GSK-----------------------------------------
------------------------------NAI-KR-AKXN----SSKLKTDCSR-AIEK
VS----------------------------------------------------------
---KT------------NGIAG-EFY-MLDWTLEVTMH------EAYITALDFVKQFYN-
NDAVFRLDVALSTAKVLGKELNDAS----------QSESFN--L--GF--EDD-ENVQEG
VLYQLKELAFVISSKEM-----------------------FRT----DSVAVIYHXRWEV
YEKFVNGDYDGQPKEG--------------------------------------------
------L------GLAVINYQ----------------------
>gi|156392580|ref|XP_001636126.
------------------------------------------------------------
--------------------------------------MPLKHEHH--QDG---------
------GLI-FT--TGDRV----LEEKGVVLFGMSPG--NP-Y-------Y-KQPIIEQ-
-YVEFLG----KE----------------------------------------PR-KIVV
FVPQQPS-VHTYRAM-GSK-----------------------------------------
------------------------------DAV-KR-AKKH----ADYLRAHCKR-AIKK
LS----------------------------------------------------------
---KL------------RELPG-DFH-FVDWPREVATH------VVYQEKLEEMTRLYH-
THALFRQDAVREVARVLGKTPRDEMSDK-------ESADFY--P--DL--YND-DSIREA
VLYIIEEFAYILASKAL-----------------------YDA----DEVTFIYHRSWPI
LEKLINGEYDGKPRQG--------------------------------------------
------Y------GFCIIC------------------------
>KXG52145.1/1-225
------------------------------------------------------------
------------------------------------------------------------
----------MYPFSISED----SAAAGRCIVILCMG--KH-P-------LDTDENIKD-
-LLDSLT----AK----------------------------------------HH-DVLV
LICDDPC-KYDQMIPRSMT-L---------------------------------------
-----------------------------EVAE-SM-VKEA----GDQATAQINR-VIKD
WK----------------------------------------------------------
---LG------------NATSA-KIT-LIRWA-DIID-------EDYTKLLDVVDSF---
-RGRFEDLIRGSAGEYIHRRVPT-----------------------AT--LNE-RRLGYF
SQHLIDCLPLYLFGATY-----------------------GG-----NRYSYAYHPIFTP
GGTVHDLAASYRSPIM--------------------------------------------
------D-----VVDAYRSDIEFM-------EEARR-------
>gi|517326496|emb|CCT76237.1|/1
------------------------------------------------------------
------------------------------------------------------------
-----------MYPLEIET----SAANSRCAVAISLG--ET-P-------LRVSDNIRD-
-LVNSLQ----ER----------------------------------------FN-DIVF
LICDDIH-KYEMMIPKKMT-I---------------------------------------
-----------------------------GKAQ-RA-ATIK----GDELEAILHD-TINQ
LG----------------------------------------------------------
---DD------------KQLSA-TIA-ILRWS-DIED-------EDYHKLLDIMYKY---
-RGSFEKDLRSSSEFYIKRRLAV-----------------------AT--LTE-KRIESF
MRYTLAELPIQIMGLNY-----------------------NN-CQYTTILHPVYPRKNAD
GSTGT------VINSEY--VSPIE------------------------------------
-------------NVVQAYRNNSDVV-----GDIC--------
>gi|591406778|gb|EXL41915.1|/1-
------------------------------------------------------------
------------------------------------------------------------
-----------MYHLDLEP----FAADGRCAVAICLA--ET-P-------LCDPDNVCD-
-LIKALQ----QK----------------------------------------FN-DIAF
LICDEIH-KYEMMIPRNMT-I---------------------------------------
-----------------------------TRAQ-RL-AVRK----GDEMEAILNN-TFER
LE----------------------------------------------------------
---QN------------DQLSA-NLT-ILHWS-QIED-------QDYQKVLDIMYQY---
-RKHFEQELRSSSGFYIKRRLAV-----------------------AT--LTE-ERLENF
TKYTLAELPVQLMGFNY-----------------------NN-RQYTTIFHPVYPRKNPD
GSAGN-------VNSAY--VSPID------------------------------------
-------------TVVQAYRNNPDVI-----GDISR-------
>gi|591441799|gb|EXL74422.1|/1-
------------------------------------------------------------
------------------------------------------------------------
-----------MYHLDLEP----FAANGHCAVAICLA--ET-P-------LCDPDNVCD-
-LIKALQ----QK----------------------------------------FN-DIAF
LICDEIH-KYEMMIPRNMT-I---------------------------------------
-----------------------------TRAQ-RL-AIRK----GDEIEAILNN-TFER
LE----------------------------------------------------------
---QS------------DQLSA-NLT-ILRWS-QIED-------QGYQKVLDIMYQY---
-RKHFEQELRSSSGFYIKRRLAV-----------------------AT--LTE-ERLENF
TKYTLAELPVQLMGFNY-----------------------NN-RQYTTIFHPVYPRKNPD
GSAGN-------VNSAY--VSPID------------------------------------
-------------TVVQAYRNNPDVI-----GDISR-------
>KLO96748.1/1-227
------------------------------------------------------------
------------------------------------------------------------
-----------MYPLNLEP----YAAGGHCAVAICLG--ET-P-------LIDPDNVCD-
-LVKSLQ----EK----------------------------------------FT-DIAF
LICDEIH-KYEMMIPRNMT-I---------------------------------------
-----------------------------TRAQ-RL-AIKK----GDDMDAILNT-AFKR
LR----------------------------------------------------------
---QN------------GQLSS-NLT-ILRWS-QIED-------QDYQKVHDIMYQY---
-RKNFDEELRASSGFYIKRRLAV-----------------------AT--LTE-ERLENF
TKYTLAELPVQLVGFNY-----------------------DN-RQYTTIFHPVYPRKNPD
GSAGN-------VNSAY--VSPID------------------------------------
-------------TVVQAYRNNSDVV-----GDISR-------
>CVL08617.1/1-231
------------------------------------------------------------
------------------------------------------------------------
-----------MYPLNLEP----YAAGGHCAVAICLG--ET-P-------LIDSDNVCD-
-LVKSLQ----EK----------------------------------------FN-DIAF
LICDEIH-KYEMMIPRNMT-I---------------------------------------
-----------------------------TRAQ-RL-AIKK----GDNMDAILNT-AFKR
LR----------------------------------------------------------
---QN------------DQLSS-NLT-ILRWS-QIED-------QDYQKVHNIMYQY---
-RKNFVEELRASSGFYIKRRLAV-----------------------AT--LTE-ERLENF
TKYTLAELPVQLMGFNY-----------------------DN-RQYTTIFHPVYPRKNPD
GSAGN-------VNSAY--VSPID------------------------------------
-------------TVVQAYRNNSDVV-----RDISCSVPH---
>gi|584146615|gb|EWG55864.1|/1-
------------------------------------------------------------
------------------------------------------------------------
-----------MYPLDLEP----FTAGSHCAVAICLG--ET-P-------LVDPDNVCD-
-LVKSLQ----QK----------------------------------------FN-DMAF
LICDEIH-KYEMMIPRNMT-I---------------------------------------
-----------------------------MRAQ-RL-AIKK----GDDMNAILSS-AFER
LK----------------------------------------------------------
---QN------------GELSA-NLT-ILRWS-QIED-------QDYQKVHDIMYQY---
-RKNFEEELRVSSGFYIKRRLAV-----------------------AT--LTE-ERLENF
TKYTLAELPVQLMGFNY-----------------------DN-RQYTTIFHPVYPRKNPD
GSVGN-------ANSSY--VSPID------------------------------------
-------------TVVQTYRNNPDVA-----RDISS-------
>gi|46117546|ref|XP_384791.1|/1
------------------------------------------------------------
------------------------------------------------------------
---M----Y-HL--DLE-P----FAANGHCAVAICLG--ET-P-------LDDPSNIYD-
-LIMSLQ----QR----------------------------------------FS-DIVF
LICDEIH-KYEMMIPRNMT-I---------------------------------------
-----------------------------TRAQ-RL-AIKK----GDNMDAILNN-VFEH
LR----------------------------------------------------------
---QA------------DQLLA-NLT-ILRWS-QIED-------QDYQKVHDIMYQY---
-RNQFEQELSTSSGFYIKRRLAV-----------------------AT--LTE-ERLENF
TKYTLAELPVQLLGFNH-----------------------NN-RQYTTIFHPVYPRKNAD
GSAGD-------VNSAY--VSPIE------------------------------------
-------------TVVNACRSNTDVV-----GDIFR-------
>gi|518702971|ref|WP_019864150.
------------------------------------------------------------
-----------------------------------------------MKVY------LAE
--QR-----GDC--GDSLL----ATSRYRPFMGISIS--NR-A-------LP-LADSLT-
-ILKWAL---RTP----------------------------------------SP-ILPI
LIADEIA-VINYRAFKRHG-G---------------------------------------
-----------------------------GGYA-QK-VQRD----AQLHIGQWQE-AASQ
LP----------------------------------------------------------
-----------------AGQGE-RVR-FVRWP-EILT-------PTYRQQIEVVRAEFA-
QGGLLQQTIFTLVENYIRSTG-------------------------KT--VTS-QRCFDL
AEYIIQELPSLLFGIEV-----------------------AG----IRYQTLIYPTRYAS
DMQGLVLA------IRRQAG--FAGLR---------------------------------
--S-------------ALQNSYVPEDGKP--LENSKSGQR---
>OGG55244.1/1-229
------------------------------------------------------------
-----------------------------------------------MQLH---------
--QI----Q-GA--DEKDL----NSKKFNIGIGISLG--NK-W-------FT-PENVLE-
-LTKWCL---QYT----------------------------------------KD-HVIV
YVADSIH-AVNLEVRNRMT-P---------------------------------------
-----------------------------ERAA-RV-ADQK----GDQILKEVKEHIDKN
LD----------------------------------------------------------
-----------------SEGLK-KIY-YAKWK-DIVD-------ESYVSKTKFLYSLYE-
SAGQFQDKIHDLIKGFVSKED-------------------------RQ--FSE-DEIHRL
GTYLIEEMPEVLARVPI-----------------------KN----LGCDASAYPFDGPL
PIFLENIQKGIV--FPEIR----------------------------------EKVMD--
TEP--------KIL-------LVVR------------------
>OHA86337.1/1-229
------------------------------------------------------------
-----------------------------------------------MELY---------
--KI----R-GG--NKEDL----ENKKYTLSVGISLG--NK-W-------FT-TENVIE-
-LIKWSL---QNS----------------------------------------KD-DVIV
YIGDSIH-AINLEIKKRTS-Y---------------------------------------
-----------------------------EKAL-LM-AEQM----GNDFLEQLKAEMPKH
FS----------------------------------------------------------
-----------------PEEAL-KII-FAKWN-DLVD-------DLYKNKVNYLYKLYT-
SNNDFKNLIENIATEAVINGE-------------------------RK--YSP-EEIHRL
GDYVIEELPHQLNRVQI-----------------------KG----FLYDALVYPFDGKI
PELVEKIQKGEV--FPEIK----------------------------------ENIMD--
TEP--------KVF-------MEVR------------------
>gi|564796448|ref|WP_023858163.
------------------------------------------------------------
----------------------------------------------------------ME
LHQI-----RGC--HKNDI----ELKKYNIGVAISLG--NK-W-------FS-IDNIEK-
-LVKWSL---LHT----------------------------------------KE-YVII
YIADSIH-GINLSVRNKLS-D---------------------------------------
-----------------------------SHAE-EV-AIRY----GRNLFIKIKERVSLS
FS----------------------------------------------------------
-----------------QDEQA-KII-YATWS-DIAD-------SKYKEKVKYLYNLYD-
KNINFKNYIENFVKEWVSKEK-------------------------RT--FNN-NEINKF
GRYILEELPELMVQVKA-----------------------RG----VLFEAYVYPYKTRI
TEFVGLLQKGEI--FPEIK----------------------------------TNILD--
NHP--------KIF-------LEVR------------------
>OHB23997.1/1-251
------------------------------------------------------------
-----------------------------------------------METNDDLDTSNEI
--KF----F-ST--TGEEV----ELRKFNIFIGISLG--NK-L-------LT-KELAKA-
-YVEWAI---ERT----------------------------------------KK-NVVV
LIADEID-AVNWMIFNNLD-E---------------------------------------
-----------------------------TSAG-EK-VSNKAQGLDDMFSRAIKI-IARE
KD----------------------------------------------------------
-----------------STVEN-RVK-VIRWR-DVKT-------DRFNKLLATLESEFE-
TNLDFRNRILSFVKKYCELRK-------------------------KS--VVE-ADQVKL
AGYILAELPTLLEGIEF-----------------------NG----VQYDMIFYPTYIDS
GMSQFVLD--IQNGIY---PDLL-----------------------------------SK
LQ--LSV--------KCV-------MAESYLEKLEILFD----
>gi|818594875|gb|KKS44298.1|/1-
------------------------------------------------------------
-----------------------------------------------MNIL-KYGNVIAI
--QS----I-GI--NLLEI----EQKRHNIWIGASIN--NK-A-------FS-KENIRV-
-LINFCL---QYT----------------------------------------KE-KILV
EIPGRMH-ATNYKYFDGLT-R---------------------------------------
-----------------------------AEAL-KK-AFKD----EDARKKELSE-IIDG
FP----------------------------------------------------------
-----------------AEVRK-NIV-VANYD-DICT-------PDHIRIRELFFREFA-
EQSDFYQEVIDIIREIFLTRG-------------------------RT--PSK-ERLESL
ALYVIHELPLFVNGVQT-----------------------NND--PSIYTATPYPGLGKI
DQLVMNIIDGKK--YPELS-----------------------------------KKIN--
IKN--------RTG-------IININFKQDGKN----QEN---
>OFW98505.1/1-236
------------------------------------------------------------
-----------------------------------------------MRIE---------
--KY----L-NT--TPEEV----GSRRHDIWLGISLG--NK-Y-------FT-AEHMER-
-YITWAL---AHT----------------------------------------KE-RVLI
VIGDAIQ-AVNIEVLDSRT-P---------------------------------------
-----------------------------HHAL-KR-ARKL----GDEQHAVISA-VIAA
LP----------------------------------------------------------
-----------------PAQQE-LVR-LVRFE-EVTGA------QPYRHNLQVVEEAYE-
KNPAFREAIRTIIRNGRKDRTEK--------------------I--AH--LTE-EKLDRL
ADYILDELPLYANGAQA-----------------------NGA--ATVHTLTLYPALTML
DELCTGLWQGTC--FPEVA-----------------------------------AQLD--
LSN--------RTA-------ILDAYVE---------------
>OGY49632.1/1-235
------------------------------------------------------------
-----------------------------------------------MRIE---------
--NY----L-NT--TEEEV----RNRTHNIWIGISFG--NK-Y-------FT-NERVKK-
-YIELAL---NYT----------------------------------------KE-NVLV
VVADYIH-AVNLEVLDNRT-S---------------------------------------
-----------------------------TAAL-NK-ALRL----GEEKYKELEK-IIDE
LL----------------------------------------------------------
-----------------IEQKA-RVK-LVRWK-DSVNQ------LSYKKNLAIIKEEFQ-
NNKEFHDYILEIVKNGRSDRISR--------------------L--DK--LSK-EKMDRL
ADYILNELPHFVDGVQT-----------------------YN---EKVYTLLLYPGLSGL
DTLFVGLQNKTM--FPALV-----------------------------------EKLH--
ITH--------KIG-------ILEAYTE---------------
>OGG79347.1/1-235
------------------------------------------------------------
----------------------------------------------MIRIE---------
--NY----L-NT--TRQEV----EDKSFNIWIGISLG--NK-Y-------FT-KKHIRT-
-YIQWAL---EYT----------------------------------------KT-NVLV
VISDVLH-AINLQILDKKS-S---------------------------------------
-----------------------------ISAL-RK-ARNM----GDAKYSEVAE-VISE
LS----------------------------------------------------------
-----------------PEAQN-KIY-VVRWG-DITNT------EQYQHNLETIKNEYV-
LDREFREHIRHIVRNGRQDRTER--------------------I--DQ--LTE-QELDEL
CGYVLNEIPLFINGVQL------------------------N---STLYTLIPYPGLTEL
DELFIGLQNKNL--FPRLA-----------------------------------EKLK--
ITN--------KIA-------ILDAYAS---------------
>AQS34941.1/1-237
------------------------------------------------------------
-----------------------------------------------MEIK---------
--SY----F-NT--NEKEI----KSKKFNIFIGISLG--NK-Y-------FS-KENIKK-
-YILWAL---ENT----------------------------------------KE-DVLI
LIVDKIH-SINYEILNKYT-K---------------------------------------
-----------------------------NRAE-SV-ALKK----GIEMKQSVEK-IIRN
LP----------------------------------------------------------
-----------------KEKQK-LVK-ICLWD-SITKS------KTYKQSIPFIHKEFK-
ENKLFHECIMKIVKENLGNKT-------------------------NK--LNE-EELDKL
AFYVLDELPILIQGVEF-----------------------EN----KIYTLHPYPGFSLL
EDLILGLQKGTM--FSSLS-----------------------------------KKLN--
IKN--------KTA-------EVEAY--I-DD-----SIIPG-
>OGI28858.1/1-245
------------------------------------------------------------
---------------------------------------MSKKFIIIMKIT---------
--TC----L-NT--TEKEV----LAKKFNIIIGISIG--NK-Y-------FT-KENIRD-
-YLLWAV---KNT----------------------------------------KE-KVAI
LIPDKIH-AVNYEVRSGYK-K---------------------------------------
-----------------------------ERSL-KR-AINE----GEKIENIAKD-IIEE
LP----------------------------------------------------------
-----------------FEKHS-VMS-ILKWE-DIET-------EEYKRRVSVLYDEFK-
DNSKFRNEIIEIVKEYCN--S-------------------------EK--LTD-CDYEKL
ATYPLEELPMLVCGTIT-----------------------KI----PSIYTIPIGFDLFI
DPMDPGKY--LNHSC----------------------------------EPSCGIKN---
-----RTQ-------IVAMSDLKKDEE-------ITIDYAM--
>gi|818370867|gb|KKQ51042.1|/1-
------------------------------------------------------------
-----------------------------------------------MKIT---------
--SC----L-NT--TEQEI----IAKKFNIFVGISLG--NK-Y-------FT-QKNIKD-
-YILWAL---ENT----------------------------------------KD-KVAI
LIPDKIH-STNYEVKNGYK-K---------------------------------------
-----------------------------ERAD-KL-GIKE----GEKALAIVEN-ILTE
LG----------------------------------------------------------
-----------------EEKSK-LVE-ILNWE-KIET-------NKHKRMVAILRDEFE-
NNNWFKDLIIEIVKENIQ--S-------------------------EK--LSD-SDYEKL
ANYPLEELPMLVSGIEY-----------------------DG----VEYDLLPYPGISKI
DYLAIDLQEGKS--FSNIT-----------------------------------QKLN--
VKN--------KLR-------LI-------------EAYAE--
>OGG64554.1/1-229
------------------------------------------------------------
-----------------------------------------------MRIE---------
--KY----L-NA--DEAGV----NGKQFNIWLDLSLG--NR-Y-------WT-PEHIRT-
-FLLWAL---ERT----------------------------------------KE-KVAI
LIPDKIQ-AVNYEVKNDYT-P---------------------------------------
-----------------------------KRAV-AV-AKRK----GDEVERIVRK-ILNE
VD----------------------------------------------------------
-----------------VPLSK--VE-VVCWE-QTED-------EEYKRIFDILCDEFA-
SNPEFKKAVIDSVKDVPHMQM-------------------------LC--LGE-SQYERL
AKYVIDEIPVLLNGFQV-----------------------NG----TRYDLLPYPGLAKI
DYLREELLCGVS--FPEIT-----------------------------------KRLN--
IQT--------KIG-------LIEAYAE---------------
>gi|818280607|gb|KKP66161.1|/1-
------------------------------------------------------------
-----------------------------------------------MRIA---------
--EG-----LNF--NPEIL----KQKQYNIFIGLSLG--NR-Y-------FRDPNNIKD-
-FLSWSL---ENS----------------------------------------VS-NVVI
FIPDKIH-AINYQVKDKYK-P---------------------------------------
-----------------------------EMAL-RT-ALRK----GRQMKEQVKE-ISQQ
FD----------------------------------------------------------
-----------------PLLSK-RIK-ILTWE-EIEKT------EDYQRRKKILYEEFA-
KNPLFRTRIIETVQENTKNTK-------------------------SQ--LNT-SQYEQL
ASYPLDELPLYIDGFEY-----------------------NG----KRYDFTLYPGIGKI
DYLAKDIQDGIV--FPELS-----------------------------------NKLN--
IQG--------KTT-------IIESYKD---------------
>OGR35022.1/1-229
------------------------------------------------------------
-----------------------------------------------MNVV---------
--DA----Y-NT--SVAEM----EARKWNPYLGISIR--NR-Y-------FT-PEAILE-
-FTKWGV---AHA----------------------------------------HT-RFAL
LVVDILQ-RINNEVLDRAN-T---------------------------------------
-----------------------------DKAI-EK-AFRQ----SDPILESCHK-AVDA
LP----------------------------------------------------------
-----------------PEQRD-KVV-IVEWT-DLVDD------GYA-WNRALVFEYFE-
SCREFREYITGSVSRNLGGIV-------------------------DR--LKN-GDLETL
CQYVLYEIPEFLCGFMF-----------------------QG----THYNLCAYPGSITY
LTRDLVQQEF--FQPVL-----------------------------------SKLR--TY
G--------PVA-------HAEMYVDA----------------
>gi|503279435|ref|WP_013514096.
------------------------------------------------------------
-----------------------------------------------MIIK---------
--SY----Y-KT--TQAQI----EARRWNPYLGISIN--NR-A-------FT-CEYLHS-
-YMKWAA---CRA----------------------------------------NT-RFAV
VIVDIIQ-HINNQVFDRSK-P---------------------------------------
-----------------------------LSAI-EK-AFRK----ADEIRLLCEQ-AKSK
LS----------------------------------------------------------
-----------------TEEAN-RLV-ILEWT-DLVVD------ECFAHNLKIFREEYA-
NNEKFKNAIVSITKNNLGTIV-------------------------KR--LND-IELEML
GQYLVNELPELATGFNY-----------------------DG----VHYNLNVYPGNIAS
IYAELLKMDF--FHRIL-----------------------------------SKIR--MI
G--------EIA-------SVEAYSQD----------------
>gi|649575062|ref|WP_026368745.
------------------------------------------------------------
-----------------------------------------------MRIA---------
-------SLFNT--TLEHI----ESRRWNPYLGISIN--NK-K-------FT-REYLYD-
-FMAWAA---VRT----------------------------------------KE-RVAI
VIVDIIQ-HINNLVFDRSK-P---------------------------------------
-----------------------------ISAI-DK-AFRK----AEEVRLLCDQ-AMSA
LP----------------------------------------------------------
-----------------PQLSE-KIV-LLDWT-DIVYD------PFFCHNLQIFKEEYA-
ENDDFRNALIAITKKNLGSIV-------------------------SR--LDE-DAIETL
SRYLLNELPELATGFMH-----------------------DG----IHYNLNVYPGRIGS
IYSELMCLNF--FPRIY-----------------------------------SRLY--II
G--------NIA-------SVEAYSEEAPDG------------
>WP_077070634.1/1-207
------------------------------------------------------------
------------------------------------------------------------
---------------------------MKAFVGISIN--HP-Y-------FT-KKNIEA-
-YIDFLNGINDYS----------------------------------------IK-ELAF
LIGDLPY-ALTYSAIKKTS-L---------------------------------------
-----------------------------TQSF-EI-VKNK----GIDYRNAIFD-IINS
-K----------------------------------------------------------
-----------------KLLSF-DVK-IINWS-DITGN------TYYQSTYSIAYKFYK-
NNTNFAKDVREQVWHNLKDRLEN-----------------------KE--IND-FEFELL
DMYVLEEVAGLLTMSEH-----------------------LG------YTCEIYPGEDLC
ILKKITTGNYKFYDSYK----------------------------------RDFLS--IK
F--------K---------------------------------
>OVE73912.1/1-242
---------MPNN-----------------SEKAAKQTI--------SVISDHTYGP---
---------------------------------------------------------DAH
--SF----L-N------------SGSNLSAFIGICAY--RP-M-------SN-RSFLAD-
-LIPWVL---K-R----------------------------------------SN-HVKI
IIGDYLE-RHNLVAFEGIT-E---------------------------------------
-----------------------------EEAI-SH-LDKK----GQKIIRTVSR-ILQ-
-P----------------------------------------------------------
-----------------YKDTH-RLS-VVDFR-TEMSL------RGFKKVFDGVSSYYT-
SDQLFASDIRREVDRFVADSRRY--------------DHDV--K--QA--VLS-EQAEML
DKYVLEEVAMYVHLYL------------------------QG------YTVEVYPGQDLP
ILRKIAQCTYKGFPFRY----------------------------------SKRTH--IG
V--------KRQ-------------------------------
>gi|748149008|ref|WP_039723482.
------------------------------------------------------------
------------------------------MPLDINPSETSGP--------------YVD
--DF----L-S------------PQPQQKYFVPICLN--TF-M-------IN-RPFLYE-
-YIYELV---Q-K----------------------------------------NL-NMNI
IVGDYLE-RHNVMFFYGMS-E---------------------------------------
-----------------------------DDAL-RK-IDRK----AKKIYRIIDA-AIK-
-S----------------------------------------------------------
-----------------SDAHN-LVQ-LHSSR-EYVDA------EECRQIEHTIRRFKD-
MNKNFAEDIKKQSTHILSSTVRK--------------SGIT--E--NV--YSY-KTNCDL
ESYLIEEISAYIYLYK------------------------IG------FIGEIYPGKDLE
ILQKVAKGEYNGFPFDY----------------------------------SNRTH--IS
V--------SLS-------LDSGKSAKLT--------------
>gi|1001906991|gb|AMM40737.1|/1
------------------------------------------------------------
------------------------------------------------------------
------------MPIYSIS----EAPKGHYFMGISLM--SNVL-------FS-KRTVRQ-
-YYNALG----EK----------------------------------------AL-SFLV
IIADSLE-MWNYAYFKGLS-L---------------------------------------
-----------------------------SEAR-QK-SLLV----GKQYQS---------
GYL---------------------------------------------------------
---KL------------SKLLP-NFY-VSLAS-EIETH------DAWKRIYEILRNFYS-
ENELFQKAVKLQIVENIGSK-------------------LK--C--RD---VN-GVPDLI
TNYILEEIAITVGIYSG----------------ILMEQRIQISPQLDNLLVDLYNGKFPE
LS-----------------------------------HNLK--IKS--------SEL---
---QYVVYNPKAKEEQL--------------------------
>gi|492491445|ref|WP_005863245.
------------------------------------------------------------
------------------------------MSLLYE----RRLE----------------
--SC----Y-IE----RIY----PYSESNAFLGVSIC--SR-L-------FS-EKTLIA-
-LFDWCK----VN----------------------------------------VK-SVYV
LIADEIQ-MYTFMASKGLE-R---------------------------------------
-----------------------------KEAC-AK-ALQI----GDIKYRFIER-VIKK
GDY---------------------------------------------------------
---DN------------VRLLS--------WK-AVALE------PRFKTLLQRLRLLYG-
TEILFRREVIKQILERNRRLP----------------EGFR--F--AR--IDS-SDYDLA
SLYILNELAVILY--FH----------------------------LYFDPVCQYQISPLP
MTPLLEILYDGTFLKD--------------------------------------LL--VP
K--------KDI-------GYIEIMEEKDLT----GRMIK---
>SEU36648.1/1-242
------------------------------------------------------------
----------------------------------MGTPGAPFP-----------------
--QL----L-F---FNSLA----DADQKNMLVAISCNRKAK-E-------FI-TPRLARQ
LLDELEG----KT----------------------------------------SG-QLGI
FIADEVM-KFNEMAMNMPEPK---------------------------------------
-----------------------------ARAL-AL-GYGD----HF--EALFAQ-ALSG
CS----------------------------------------------------------
---E-------------PM-KQ-RTH-IFRWN-EIETA------ELL-DKTRSIEAMYD-
TQPRVRQMMDGAAAR---------------------LLAWRCPD--VT--PTP-RRLRAI
LDFIFREVPIV----GA--------------------WGTPLQVRNIPWHGLIYPAINPR
GMNVITGL---IAEL------------------------------------DEWMG--KP
L--------RHV-LVMHITQEGSVY------------------
>gi|817716283|gb|AKF85484.1|/1-
------------------------------------------------------------
------------------------------------------------------------
------------MFFNSLA----DADQKNMLVAISCNRKAK-E-------LI-TPRLARQ
LLDELEG----KT----------------------------------------SG-QLGI
FIADEVM-KFNEMAMNMPEPK---------------------------------------
-----------------------------ARVL-AL-GYGD----HF--EALFAQ-SLSG
CT----------------------------------------------------------
---E-------------PM-KQ-RTH-IFRWN-EIETA------ELL-DKTRSIKAMYE-
TQPRVRQMMDGAAAR---------------------LLAWRCPD--VT--PTP-RRLRAI
LDFIFREVPIV----GA--------------------WGTPLQVRNIPWHGLIYPAINPR
GMNVITGL---IAEL------------------------------------DEWMG--KT
L--------RHV-------LVMHITQEGSVY------------
>WP_027521251.1/1-231
------------------------------------------------------------
------------------------------------------------------------
-----------------------MPSEDRYFIPVCLYPHTR-Y-------RT-TAGLMT-
-LFDKYD----LR----------------------------------------HH-DHLM
VVADRLL-VLDRLMTGRYWTI---------------------------------------
-----------------------------PSAV-HK-AKQE----ASQILKLIQR-TSFR
SG----------------------------------------------------------
-------------------ARA-RGA-IVCWD-EIAET------AQYSDFAQRLQQAVL-
GDRM----LADTIQAF---VEQRAG----------RYGLGAS---------PE-RERDYE
REYLLSEVSMSVYCTEM-----------------------LG----FSNEVWERPPGADI
PDPLK-------LLYGER--RELI-------------------------RRVTG--QAA-
-------TRV-------LTFVFPDAEDSE---QEVYEESRP--
>SFH94139.1/1-231
------------------------------------------------------------
------------------------------------------------------------
-----------------------MTLQGRYFVPVCLYPHTK-Y-------RT-EAGVTA-
-LFAKYI----AP----------------------------------------SR-EYLI
IVADRLL-VLDRLITGRYFTV---------------------------------------
-----------------------------NSAI-SK-ARRE----AEQVSSLIER-IARK
VG----------------------------------------------------------
-------------------AGA-SGR-VAYWD-EVGEA------AEFGEFAAQLRQAVS-
ADAF----LARAIEEF---IDRRVK----------RFGAGSE---------PD-REREHE
RDYLLSEVCMSVYCTEV-----------------------LG----FCNEVWERPPAPEI
PDPLK-------LLYAHR--PELV-------------------------TRVTG--RPV-
-------VRK-------LHFLYPEADRSA----DQIDNAAPA-
>gi|800980017|ref|WP_046006414.
------------------------------------------------------------
------------------------------------------------------------
-------------------------MTVHALFPISVS--NR-Q-------FS-TERVTS-
-ALSRLP----KR----------------------------------------VN-QITF
LIADWLQ-LYNRARDRSSFDD---------------------------------------
-----------------------------IGSV-IR-DYND----RNNDFVNRQR-WISN
FL----------------------------------------------------------
---E-------------SYPNI-L-----------SAS------TKIIGMEHCFDALYA-
NTFRNINILRSVDEEFSRDVSDAAQ----------LFLGNSRKK------DNK-AAISLS
EQYILEEIALNIRLRV-----------------------------KELI-DEEYYMGKFH
LPMLKVYAGEY---SASV------------------------------QDLLG--GEI--
------QHQ-------MQFKFYSLENSE-----WKLCSE----
>OGQ92029.1/1-213
------------------------------------------------------------
------------------------------------------------------------
------------------------ILINRYFIPVSVG--NH-L-------FS-ANRLEF-
-LINFVN----NQ----------------------------------------KA-EANI
LICDTLR-IMSNSMMKSYQTP---------------------------------------
-----------------------------QKAL-IL-A--N------KNIKDTLR-MANK
VI----------------------------------------------------------
---A-------------KTLNK-NIE-ISTIG-DIEKD------DLFWSIKGKLFDLLI-
TDIEIYNYLENMA-------SEK-M----------KFLKIS---------RTK-RNILIE
YGYIIEETSAALYVTEI-----------------------KG------FSTEIYISKLNG
FIDYLQEQHESKIAS-----------------------------------FVG--GEK--
------I----------KRKFLSWDEIG-----IKI-------
>gi|766760753|ref|WP_044838533.
------------------------------------------------------------
------------------------------------------------------------
----------------------TMIKNDTVFIPISLG--NH-Y-------YS-TKVLEF-
-IKSYVL----PL----------------------------------------CS-NAQI
LICDQLR-VIIYKMRNVGSHD---------------------------------------
--------------------------------F-IS-AKVD------KEVAQFKR-TLNN
C-----------------------------------------------------------
-----------------GIPNK-TTE-INTWE-LVSDS------LSYHGILSNVEALVA-
NNPVLRDYVHSLA-------NKLII----------RFLNSE--Q------VNA-ETLLLQ
KFYIIEETAISLYMTEI-----------------------YG------AQIELYRREEEG
LIKYLYKYHTPELKE-----------------------------------ILH--KPV--
------L----------NRTFISLESIY-----C---------
>OJJ12980.1/1-185
------------------------------------------------------------
------------------------------------------------------------
--------------MKAAAEH---VEHLVLLVCDSLD-----------------RHNIK-
-NIEHP------K-----------------------------------------------
-----------------------QAAL------DL----AQTWIEG----NLERVT----
------------------------------------------------------------
------------------------------------------------------------
-----------------PYFKS-V-R-VLRWEADIRSH------PLFARRVAQLSELRK-
TSSHYRDLVHTLSTYYLNSKRIRFE-AD-------QRRGLA--T--GF--DIQ-EAYESS
RDYLEEEFAGNMVCHAI-----------------------TG------GLPFIYHGLCID
DYQFFARSS-----------------------SSEA--LTY--------PVF-------L
PVN-----S----------KR----------------------
>gi|652861977|ref|WP_027132568.
------------------------------------------------------------
---MTGMPRGSAARSIIG----------------GTRA--RWWVMM--AVK---------
---I----F---------P----PCTSSSCIIPVCHG--SA-D-------MH-GKRFFS-
-YMTAAA----TH----------------------------------------YR-HAHL
VVCDTLD-VHNMAPSPDLR-----------------------------------------
-----------------------------AEAL-ET-ARAM----GDRWLRK----HFRQ
LH----------------------------------------------------------
-----------------DAFEG-RVT-LTRWD-DVKAD------PTFQPRYEAACALYE-
RSEAVRAWVDDVCGMYAR-----LA-AQ-------RQIGSG--F--VP--DLD-RLFRRS
LAYMLEEIAGTAVYHGW-----------------------YQ-------SPAVYPGPYFD
DPYLFNREQ-----------------------PGID--LSV--------PAQ-------C
AVIFADDSAKAA-------------------------------
>gi|655394691|ref|WP_028798003.
------------------------------------------------------------
----------------------------------------------------------MI
EDTFTVRPF-TP--LCNII----WGEGDHVLIGVSPG--NS-Y-------FN-AARIAE-
-LTRWAT----RR----------------------------------------FT-AVDF
VYADLHV-AEMFAALGHDEE----------------------------------------
------------------------------HAA-RR-AAKE----LKAVRRRVVA-GVE-
--A---------------------------------------------------------
---A-------------GPPGV-PIR-VRALS-EFAAN------PVYTLLHRRVRHFLA-
TDAEFRKGCDAMVDTFLAPKVA-GD-----------------------APVTE-RQRTAC
LDYIAAELPFFLDTPGI-----------------------LD----VPSSVSCYHQLIPL
TELLYAKGG------GLRAARNQGYAVVCPAEGSTGHDRRAA------------------
-------------------------------------------
>gi|822056582|ref|WP_046909916.
------------------------------------------------------------
-----------------------------------------------MRIQNVTQAAIAP
AETLQLQPY-TD--HCRVI----ADEGAHVVIGVSPG--NS-Y-------FT-AQRLRD-
-LARWGL----AH----------------------------------------FE-TVDF
VYTDLHV-ADMYEALGYGAD----------------------------------------
------------------------------EAR-RK-AVKN----LRGVRAKVHA-AVA-
--E---------------------------------------------------------
---E-------------DPSGL-RLR-ARGMS-EFTGV------PAYRALHVETVAAVA-
GDAVVRRTCDALAGIFLAGKLT-PG-----------------------QEITD-RQREVC
REYICAEVPLFLDTPAI-----------------------LG----VPSSLNVYHQALPL
ADLLYARGS------GLRASRNQGHGILTPAAHTGEEGGPR-------------------
-------------------------------------------
>gi|504845967|ref|WP_015033069.
------------------------------------------------------------
----------------------------------------------------MTQAAFAP
AETLRLQPY-TD--HCRVI----ADEGAHVVIGVSPG--NS-Y-------FT-AQRLRE-
-LTRWGM----DH----------------------------------------FD-QVDL
VYTDLHV-SDMYEALGYGAD----------------------------------------
------------------------------EAR-RK-AVKN----LRGVRAKVAA-AVA-
--E---------------------------------------------------------
---A-------------DPTGV-RVR-GRGMS-EFGDV------PAYRALHRTVLDAVA-
ADPLVRETCDALTGIFLAGKLA-PG-----------------------QRTDE-RQREVC
RAYICAEVPLFLDTPAI-----------------------LG----VPSSLNCYHQALPL
ADLLYGRGP------GLRASRNQGHGILTPTDTPDRGAAR--------------------
-------------------------------------------
>SED53127.1/1-246
------------------------------------------------------------
---------------------------------------------M--RTAYVTQAAFAP
AETLRLQPY-TD--HCRVI----ADEGAHVVIGVSPG--NS-Y-------FT-AQRLRE-
-LTRWGL----DH----------------------------------------FD-QVDL
VYTDLHV-ADMYEALGYGAD----------------------------------------
------------------------------EAR-RK-AVKN----LRGVRAKVGA-AVA-
--E---------------------------------------------------------
---A-------------DPTGV-RVR-ARGMS-EFGDV------PAYRELHRTVLDAVA-
ADPVVRETCDALTGIFLAGKLA-PG-----------------------QVTDE-RQREVC
RAYICAEVPLFLDTPAI-----------------------LG----VPSSLNCYHQALPL
ADLLYGRGS------GLRASRNQGHGILTPIGTTVEGVAR--------------------
-------------------------------------------
>gi|751918841|ref|WP_041133768.
------------------------------------------------------------
-----------------------------------------------MRTAYVTQAAFAP
AETLRLKPY-TD--HCRVI----ADEGAHVVIGVSPG--NS-Y-------FT-AQRLRE-
-LTRWGL----DH----------------------------------------FD-QVDL
VYTDLHV-ADMYEALGYGAD----------------------------------------
------------------------------EAR-RK-AVKN----LRGVRAKVGA-AVA-
--E---------------------------------------------------------
---A-------------DPTGV-RVR-ARGMS-EFGDV------PAYRELHRTVLDAVA-
ADPVVRETCDALTGIFLAGKLA-PG-----------------------QVTDE-RQREVC
RAYICAEVPLFLDTPAI-----------------------LG----VPSSLNCYHQALPL
ADLLYGRGS------GLRASRNQGHGILTPVETAAETTVEGAA-----------------
-------------------------------------------
>gi|664157087|ref|WP_030691842.
------------------------------------------------------------
---------------------------------------------M--RTAYVTQAAFAP
AETLRLQPY-TD--HCRVI----ADEGAHVVIGVSPG--NS-Y-------FT-AQRLRE-
-LTRWGM----DH----------------------------------------FD-QVDL
VYTDLHV-ADMYEALGYGAD----------------------------------------
------------------------------EAR-RK-AVKN----LRGVRAKVGA-AVA-
--E---------------------------------------------------------
---A-------------DPTGA-RVR-ARGMS-EFGEV------PAYRELHRTVLDAVA-
ADPVVRETCDALTGIFLAGKLA-PG-----------------------QRTDE-RQREVC
RAYICAEVPLFLDTPAI-----------------------LG----VPSSLNCYHQALPL
ADLLYGRGS------GLRASRNQGHGILTP------------------------------
-------------------------------------------
>gi|932870824|emb|CUM41835.1|/1
------------------------------------------------------------
----------------------------------------------------MTQAAFAP
AETLRLQPY-TD--HCRVI----ADEGAHVVIGVSPG--NS-Y-------FT-AQRLRE-
-LTRWGL----DH----------------------------------------FD-QVDL
VYTDLHV-ADMYEALGYAAD----------------------------------------
------------------------------EAR-RK-AVKN----LRGVRAKVGA-AVA-
--E---------------------------------------------------------
---A-------------DPTGV-RVR-ARGMS-EFQAL------PAYQELHRQVVAAVD-
EDPVVRETCDALTGIFLAGKLA-PG-----------------------QEPSS-LQKEVC
RAYISAEVPLFLDTPAI-----------------------LG----VPSSLNCYHQALPL
ADLLYARGT------GLRASRNQGHGILTPVEGDSR------------------------
-------------------------------------------
>WP_063886669.1/1-241
------------------------------------------------------------
-----------------------------------------------MRTADVTQAAFAP
AETLRLQPY-TD--HCRVI----ADEGAHVVIGVSPG--NS-Y-------FT-AQRLRE-
-LTRWGL----DH----------------------------------------FE-QVDL
VYTDLHV-SDMYEALGYGAD----------------------------------------
------------------------------EAR-RK-AVKN----LRGVRAKVGT-AVA-
--E---------------------------------------------------------
---A-------------DPTGV-RVR-ARGMS-EFRAL------PAYQELHRQVVAAVD-
GDPVVRQTCDALTGIFLAGKLA-PG-----------------------QEASG-LQKEVC
RAYICAEVPLFLDTPAI-----------------------LG----VPSSLNCYHQALPL
ADLLYARGT------GLRASRNQGHGILTPVEGDX-------------------------
-------------------------------------------
>WP_073917411.1/1-242
------------------------------------------------------------
---------------------------------------------M--RTADVTQAAFAP
AETLRLQPY-TD--HCRVI----ADEGAHVVIGVSPG--NS-Y-------FT-AQRLRE-
-LTRWGL----DH----------------------------------------FD-QVDL
VYTDLFV-SDMYEALGYGAD----------------------------------------
------------------------------EAR-RK-AVKN----LRGVRAKVGA-AAT-
--E---------------------------------------------------------
---A-------------DPTGV-RVR-ARGMS-EFQAL------PAYQELHRQVLAAVD-
GDPVVRATCDALTGIFLAGKLT-PG-----------------------QEASG-LQKEVC
RAYISAEVPLFLDTPAI-----------------------LG----VPSSLNCYHQALPL
ADLLYARGT------GLRASRNQGHGILTPVEGDAR------------------------
-------------------------------------------
>gi|663314168|ref|WP_030314282.
------------------------------------------------------------
---------------------------------------------M--RTADVTQAAFAP
AETLRLQPY-TD--HCRVI----ADEGAHVVIGVSPG--NS-Y-------FT-AQRLRE-
-LTRWGL----DH----------------------------------------FD-QVDL
VYTDLHV-SDMYEALGYGVD----------------------------------------
------------------------------EAR-RK-AVKN----LRGVRAKVGA-AVA-
--E---------------------------------------------------------
---A-------------DPTGV-RVR-ARGMS-EFQAL------PAYQELHRQVVAAVD-
GDPVVRQTCDALTGIFLAGKLT-PG-----------------------QEASG-LQKEVC
RAYICAEVPLFLDTPAI-----------------------LG----VPSSLNCYHQALPL
ADLLYARGT------GLRASRNQGHGILTPVEGESR------------------------
-------------------------------------------
>gi|755045349|ref|WP_042397810.
------------------------------------------------------------
----------------------------------------------------MTTA-TET
LSIFEVRPY-TP--HCQVI----HSEGDHAVIGVSPG--NS-Y-------FS-AQRIVD-
-LARWGI----EN----------------------------------------FR-EIDL
VYTDLHV-ADMYEALGYTPD----------------------------------------
------------------------------DAR-RK-AVKN----LRGVRAKVNG-AVE-
--T---------------------------------------------------------
---V-------------DPERG-RLR-AHAMS-DFTDN------PAYRRIHDRLHALLA-
EDAEFRATCNALVDSFLSSKVL-DG-----------------------RTATA-RQREVC
LEYVCAEAPLFLDTPAI-----------------------LG----VPSSLNCYHQLLPM
AELLYSRGS------GLRASRNQGHAVVVPLEGDPDVR----------------------
-------------------------------------------
>gi|739757247|ref|WP_037610041.
------------------------------------------------------------
----------------------------------------------------MPLQ-TAT
KTLFLVRPY-TP--HCELI----QADGDHAVIGVSPG--NS-Y-------FS-AQRLTD-
-LALWGA----EN----------------------------------------FR-QVDL
VYTDLYV-AEMYQALGYSAD----------------------------------------
------------------------------DAR-RK-AIKN----LRGVRAKVNN-AAE-
--A---------------------------------------------------------
---A-------------DFGSG-RVN-SHAMS-DFQSN------PAYQALHAHISTMLD-
TDPEFRAVIESLVGSFLTAKVL-DG-----------------------REATD-EQREVC
LRYICAEAPLFLDTPAI-----------------------LG----VPSSLNCYHQLLPL
AELLYSRGS------GLRASRNQGHAIVTPAEGDSDVR----------------------
-------------------------------------------
>gi|755103755|ref|WP_042454565.
------------------------------------------------------------
------------------------------------------------MPLLQILQ-TAT
DTLFHVRPY-TP--HCALI----QAEGDHAVIGVSPG--NS-Y-------FS-QQRLID-
-LARWGA----AN----------------------------------------FR-QVDL
VHTDLYV-AEMYEALGYTED----------------------------------------
------------------------------DAR-RK-AVKN----LRGVRAKVRT-AVE-
--E---------------------------------------------------------
---V-------------DDGEG-RIR-SHAMS-DFQAV------PAYRRLHEELWRRLD-
TDPEFRAVIDRLVGAFLESKVLGEG-----------------------RTATA-VQREVC
LRYICAEAPLFLDSPAI-----------------------LD----VPSSLNCYHQLLPL
AELLYSRGY------GLRASRNQGHAIVTPAT-EGGHRNAA-------------------
-------------------------------------------
>gi|755064988|ref|WP_042416725.
------------------------------------------------------------
---------------------------------------------------MQILQ-TAT
ETLFHVRPY-TA--HCALI----QAEGDHAVVGVSPG--NS-Y-------FS-QQRLLD-
-LAHWGL----AH----------------------------------------FR-QVDL
VYTDLYV-AEMYEALGYGAD----------------------------------------
------------------------------DAR-RK-AVKN----LRGVRAKVRA-AVE-
--E---------------------------------------------------------
---T-------------DDGQG-RIR-AHAMS-DFQRN------GAYRLLHDELRQRLD-
SDAEFRAVIDELVGAYLASKVLADG-----------------------RQATA-EQREVC
LRYICAEAPLFLDSPAI-----------------------LD----VPSSLNCYHQLLPL
AELLYSRGS------GLRASRNQGHAIVTPAA-EGGHRNAA-------------------
-------------------------------------------
>gi|755010894|ref|WP_042364227.
------------------------------------------------------------
---------------------------------------------------MQILQ-TAT
ETLFHVRPY-TA--HCALI----QAEGDHAVVGVSPG--NS-Y-------FS-QARLLD-
-LARWGL----AN----------------------------------------FR-QVDL
VYTDLYV-AEMFQALGYGPD----------------------------------------
------------------------------DAR-RK-AVKN----LRGVRAKVRA-AVE-
--D---------------------------------------------------------
---T-------------DDGRG-RIR-AHAMS-EFQDD------PAYRRLHEELRQRLD-
TDGEFRAVIDELVGAYLASKVLADG-----------------------REATV-EQREVC
LRYICAEAPLFLDSPAI-----------------------LD----VPSSLNCYHQLLPL
AELLYSRGS------GLRASRNQGHAIVTPVA-EGGHQNAA-------------------
[truncated: 21,520 more chars]
