# Supplementary material for: A Comprehensive Overview of the Cyclodipeptide Synthase Family Enriched with the Characterization of 32 New Enzymes
Source: Front Microbiol. 2018 Feb 12;9:46. doi: 10.3389/fmicb.2018.00046 (PMC5816076; doi:10.3389/fmicb.2018.00046)
Supplement: Supplemental Data Set 6 — High-resolution view of the phylogenetic tree of CDPSs, with aLRT values (June 2017). [file DataSheet6.ZIP]

Archive with 3 entries (2 files):
- Data Set 6 revised.png
- __MACOSX/
- __MACOSX/._Data Set 6 revised.png
